# Supplementary material for: Comparison of the Presence of Heavy Metal Resistance Genes in Salmonella enterica and Their Association with Antibiotic Resistance
Source: Microorganisms. 2025 Nov 26;13(12):2696. doi: 10.3390/microorganisms13122696 (PMC12735036; doi:10.3390/microorganisms13122696)
Supplement: Supplementary file 1 [file microorganisms-13-02696-s001.zip]

Archive with 1 entries (1 files):
- microorganisms-3913084-supplementary.xlsx
