# Supplementary material for: Comparison of the Presence of Heavy Metal Resistance Genes in Salmonella enterica and Their Association with Antibiotic Resistance
Source: Microorganisms. 2025 Nov 26;13(12):2696. doi: 10.3390/microorganisms13122696 (PMC12735036; doi:10.3390/microorganisms13122696)
Supplement: Supplementary file 1 [file microorganisms-13-02696-s001.zip › microorganisms-3913084-supplementary.xlsx]

## Sheet: Table S1
Table S1: Analyses of AMR Genes on plasmids (1=present, 0=absent)
Accession number	Plasmid Source	aminoglycoside										beta-lactam
		aac	aad	ant	aph	apmA	armA	rmt	sgm	spd	spw	BES-1	BKC	bla	blaEC	bpu-1	cae-1	cfiA2	cfxA	CME-1	CMY	CRAB	CTX-M	DHA	DIM-1	EAM-1	EBR-5	FIM-1	FONA-6	fox	ftsI	GES	GIM-2	HERA-3	IDC-2	IMI-20	IMP	IND-6	KHM-1	kpc	LAP	LEN	LUT-6	MAL-1	mec	Mox	NDM	nmcR	NPS-1
AB576781.2	Salmonella enterica subsp. enterica serovar Typhimurium plasmid pYT1 DNA, compl	0	1	0	1	0	0	0	0	0	0	0	0	1	0	0	0	0	0	0	0	0	0	0	0	0	0	0	0	0	0	0	0	0	0	0	0	0	0	0	0	0	0	0	0	0	0	0	0
AB605179.1	Salmonella enterica subsp. enterica serovar Typhimurium plasmid pYT2 DNA, compl	0	1	0	1	0	0	0	0	0	0	0	0	1	0	0	0	0	0	0	0	0	0	0	0	0	0	0	0	0	0	0	0	0	0	0	0	0	0	0	0	0	0	0	0	0	0	0	0
AP011958.1	Salmonella enterica subsp. enterica serovar Typhimurium str. T000240 plasmid pS	1	1	0	0	0	0	0	0	0	0	0	0	0	0	0	0	0	0	0	0	0	0	0	0	0	0	0	0	0	0	0	0	0	0	0	0	0	0	0	0	0	0	0	0	0	0	0	0
AP011959.1	Salmonella enterica subsp. enterica serovar Typhimurium str. T000240 plasmid pS	0	0	0	1	0	0	0	0	0	0	0	0	0	0	0	0	0	0	0	0	0	0	0	0	0	0	0	0	0	0	0	0	0	0	0	0	0	0	0	0	0	0	0	0	0	0	0	0
AP014566.1	Salmonella enterica subsp. enterica serovar Typhimurium str. L-3553 plasmid pST	0	1	0	1	0	0	0	0	0	0	0	0	1	0	0	0	0	0	0	0	0	0	0	0	0	0	0	0	0	0	0	0	0	0	0	0	0	0	0	0	0	0	0	0	0	0	0	0
AP020333.1	Salmonella enterica SESen3709 plasmid pSESen3709_1 DNA, complete genome	1	0	0	0	0	0	0	0	0	0	0	0	1	0	0	0	0	0	0	0	0	0	0	0	0	0	0	0	0	0	0	0	0	0	0	0	0	0	0	0	0	0	0	0	0	0	0	0
AP024350.1	Salmonella enterica SEOhiM1960 plasmid pSEOhiM1960a DNA, complete genome	0	0	0	1	0	0	0	0	0	0	0	0	1	0	0	0	0	0	0	0	0	0	0	0	0	0	0	0	0	0	0	0	0	0	0	0	0	0	0	0	0	0	0	0	0	0	0	0
CP004058.1	Salmonella enterica subsp. enterica serovar Typhimurium str. U288 plasmid pSTU2	0	1	0	0	0	0	0	0	0	0	0	0	1	0	0	0	0	0	0	0	0	0	0	0	0	0	0	0	0	0	0	0	0	0	0	0	0	0	0	0	0	0	0	0	0	0	0	0
CP004059.1	Salmonella enterica subsp. enterica serovar Typhimurium str. U288 plasmid pSTU2	0	0	0	1	0	0	0	0	0	0	0	0	0	0	0	0	0	0	0	0	0	0	0	0	0	0	0	0	0	0	0	0	0	0	0	0	0	0	0	0	0	0	0	0	0	0	0	0
CP020113.1	Salmonella enterica subsp. enterica serovar Typhimurium str. USDA-ARS-USMARC-18	0	1	0	1	0	0	0	0	0	0	0	0	1	0	0	0	0	0	0	0	0	0	0	0	0	0	0	0	0	0	0	0	0	0	0	0	0	0	0	0	0	0	0	0	0	0	0	0
CP021463.1	Salmonella enterica subsp. enterica serovar Typhimurium strain UGA14 plasmid pU	1	1	0	1	0	0	0	0	0	0	0	0	1	0	0	0	0	0	0	0	0	0	0	0	0	0	0	0	0	0	0	0	0	0	0	0	0	0	0	0	0	0	0	0	0	0	0	0
CP021464.1	Salmonella enterica subsp. enterica serovar Typhimurium strain UGA14 plasmid pU	0	1	0	1	0	0	0	0	0	0	0	0	1	0	0	0	0	0	0	0	0	0	0	0	0	0	0	0	0	0	0	0	0	0	0	0	0	0	0	0	0	0	0	0	0	0	0	0
CP022659.1	Salmonella enterica subsp. enterica strain RM11060 plasmid pRM11060-1, complete	0	0	0	0	0	0	0	0	0	0	0	0	0	0	0	0	0	0	0	0	0	0	0	0	0	0	0	0	0	0	0	0	0	0	0	0	0	0	0	0	0	0	0	0	0	0	0	0
CP029841.1	Salmonella enterica subsp. enterica serovar Typhimurium strain 01ST04081 plasmi	0	0	0	0	0	0	0	0	0	0	0	0	0	0	0	0	0	0	0	0	0	0	0	0	0	0	0	0	0	0	0	0	0	0	0	0	0	0	0	0	0	0	0	0	0	0	0	0
CP030839.1	Salmonella enterica subsp. enterica serovar Napoli strain LC0541/17 plasmid pLC	0	0	0	0	0	0	0	0	0	0	0	0	1	0	0	0	0	0	0	0	0	0	0	0	0	0	0	0	0	0	0	0	0	0	0	0	0	0	0	0	0	0	0	0	0	0	0	0
CP034251.1	Salmonella enterica subsp. enterica serovar Derby strain Sa64 plasmid pSa64T-18	1	1	0	1	0	0	0	0	0	0	0	0	1	0	0	0	0	0	0	0	0	0	0	0	0	0	0	0	0	0	0	0	0	0	0	0	0	0	0	0	0	0	0	0	0	0	0	0
CP038508.1	Salmonella enterica subsp. enterica serovar Infantis strain FARPER-219 plasmid	1	1	0	1	0	0	0	0	0	0	0	0	1	0	0	0	0	0	0	0	0	0	0	0	0	0	0	0	0	0	0	0	0	0	0	0	0	0	0	0	0	0	0	0	0	0	0	0
CP039577.1	Salmonella enterica subsp. enterica serovar Typhimurium strain PNCS014856 plasm	0	1	0	0	0	0	0	0	0	0	0	0	1	0	0	0	0	0	0	0	0	0	0	0	0	0	0	0	0	0	0	0	0	0	0	0	0	0	0	0	0	0	0	0	0	0	0	0
CP039578.1	Salmonella enterica subsp. enterica serovar Typhimurium strain PNCS014856 plasm	0	0	0	1	0	0	0	0	0	0	0	0	0	0	0	0	0	0	0	0	0	0	0	0	0	0	0	0	0	0	0	0	0	0	0	0	0	0	0	0	0	0	0	0	0	0	0	0
CP044008.1	Salmonella enterica subsp. enterica serovar Typhi strain 2018K-0756 plasmid p20	0	0	0	1	0	0	0	0	0	0	0	0	1	0	0	0	0	0	0	0	0	0	0	0	0	0	0	0	0	0	0	0	0	0	0	0	0	0	0	0	0	0	0	0	0	0	0	0
CP046032.1	Salmonella sp. HNK130 plasmid pTHNK130-2, complete sequence	0	1	0	1	0	0	0	0	0	0	0	0	0	0	0	0	0	0	0	0	0	0	0	0	0	0	0	0	0	0	0	0	0	0	0	0	0	0	0	0	0	0	0	0	0	0	0	0
CP046034.1	Salmonella sp. HNK130 plasmid unnamed, complete sequence	0	1	0	1	0	0	0	0	0	0	0	0	0	0	0	0	0	0	0	0	0	0	0	0	0	0	0	0	0	0	0	0	0	0	0	0	0	0	0	0	0	0	0	0	0	0	0	0
CP047091.1	Salmonella sp. S13 plasmid pS13-2, complete sequence	0	0	0	0	0	0	0	0	0	0	0	0	1	0	0	0	0	0	0	0	0	0	0	0	0	0	0	0	0	0	0	0	0	0	0	0	0	0	0	0	0	0	0	0	0	0	0	0
CP047092.1	Salmonella sp. S13 plasmid pS13-3, complete sequence	0	1	0	0	0	0	0	0	0	0	0	0	1	0	0	0	0	0	0	0	0	0	0	0	0	0	0	0	0	0	0	0	0	0	0	0	0	0	0	0	0	0	0	0	0	0	0	0
CP047093.1	Salmonella sp. S13 plasmid pS13-4, complete sequence	0	0	0	0	0	0	0	0	0	0	0	0	0	0	0	0	0	0	0	0	0	0	0	0	0	0	0	0	0	0	0	0	0	0	0	0	0	0	0	0	0	0	0	0	0	0	0	0
CP047536.1	Salmonella enterica subsp. enterica serovar Typhimurium strain SJTUF10452 plasm	1	1	0	1	0	0	0	0	0	0	0	0	1	0	0	0	0	0	0	0	0	0	0	0	0	0	0	0	0	0	0	0	0	0	0	0	0	0	0	0	0	0	0	0	0	0	0	0
CP048298.1	Salmonella enterica subsp. enterica serovar Schwarzengrund strain WAPHL_SAL-A00	1	1	0	0	0	0	0	0	0	0	0	0	1	0	0	0	0	0	0	0	0	0	0	0	0	0	0	0	0	0	0	0	0	0	0	0	0	0	0	0	0	0	0	0	0	0	0	0
CP048299.1	Salmonella enterica subsp. enterica serovar Schwarzengrund strain WAPHL_SAL-A00	0	0	0	0	0	0	0	0	0	0	0	0	0	0	0	0	0	0	0	0	0	0	0	0	0	0	0	0	0	0	0	0	0	0	0	0	0	0	0	0	0	0	0	0	0	0	0	0
CP048303.1	Salmonella enterica subsp. enterica serovar Schwarzengrund strain WAPHL-SAL-A00	0	0	0	0	0	0	0	0	0	0	0	0	0	0	0	0	0	0	0	0	0	0	0	0	0	0	0	0	0	0	0	0	0	0	0	0	0	0	0	0	0	0	0	0	0	0	0	0
CP048927.1	Salmonella enterica subsp. enterica serovar Saintpaul strain NY-N14748 plasmid	0	0	0	1	0	0	0	0	0	0	0	0	1	0	0	0	0	0	0	0	0	0	0	0	0	0	0	0	0	0	0	0	0	0	0	0	0	0	0	0	0	0	0	0	0	0	0	0
CP049307.1	Salmonella enterica subsp. enterica serovar Heidelberg strain CVM N58631 plasmi	1	1	0	0	0	0	0	0	0	0	0	0	0	0	0	0	0	0	0	0	0	0	0	0	0	0	0	0	0	0	0	0	0	0	0	0	0	0	0	0	0	0	0	0	0	0	0	0
CP049311.1	Salmonella enterica subsp. enterica serovar Heidelberg strain CVM N53023 plasmi	1	1	0	0	0	0	0	0	0	0	0	0	0	0	0	0	0	0	0	0	0	0	0	0	0	0	0	0	0	0	0	0	0	0	0	0	0	0	0	0	0	0	0	0	0	0	0	0
CP049982.1	Salmonella enterica subsp. enterica serovar Saintpaul strain CVM N52030 plasmid	0	0	0	0	0	0	0	0	0	0	0	0	1	0	0	0	0	0	0	0	0	0	0	0	0	0	0	0	0	0	0	0	0	0	0	0	0	0	0	0	0	0	0	0	0	0	0	0
CP049984.1	Salmonella enterica subsp. enterica serovar Saintpaul strain CVM N40391 plasmid	1	1	0	0	0	0	0	0	0	0	0	0	1	0	0	0	0	0	0	0	0	0	0	0	0	0	0	0	0	0	0	0	0	0	0	0	0	0	0	0	0	0	0	0	0	0	0	0
CP049987.1	Salmonella enterica subsp. enterica serovar Saintpaul strain CVM N16S133 plasmi	0	0	0	0	0	0	0	0	0	0	0	0	1	0	0	0	0	0	0	0	0	0	0	0	0	0	0	0	0	0	0	0	0	0	0	0	0	0	0	0	0	0	0	0	0	0	0	0
CP050740.1	Salmonella enterica subsp. enterica serovar Typhimurium strain ST56 plasmid pST	1	1	0	1	0	0	0	0	0	0	0	0	1	0	0	0	0	0	0	0	0	0	0	0	0	0	0	0	0	0	0	0	0	0	0	0	0	0	0	0	0	0	0	0	0	0	0	0
CP050741.1	Salmonella enterica subsp. enterica serovar Typhimurium strain ST56 plasmid pST	1	0	0	0	0	0	0	0	0	0	0	0	0	0	0	0	0	0	0	0	0	0	0	0	0	0	0	0	0	0	0	0	0	0	0	0	0	0	0	0	0	0	0	0	0	0	0	0
CP050746.1	Salmonella enterica subsp. enterica serovar Typhimurium strain ST53 plasmid pST	1	1	0	1	0	0	0	0	0	0	0	0	0	0	0	0	0	0	0	0	0	0	0	0	0	0	0	0	0	0	0	0	0	0	0	0	0	0	0	0	0	0	0	0	0	0	0	0
CP050747.1	Salmonella enterica subsp. enterica serovar Typhimurium strain ST53 plasmid pST	0	0	0	0	0	0	0	0	0	0	0	0	1	0	0	0	0	0	0	0	0	0	0	0	0	0	0	0	0	0	0	0	0	0	0	0	0	0	0	0	0	0	0	0	0	0	0	0
CP051408.1	Salmonella enterica subsp. enterica serovar Havana strain CVM 20761 plasmid p20	0	1	0	0	0	0	0	0	0	0	0	0	0	0	0	0	0	0	0	0	0	0	0	0	0	0	0	0	0	0	0	0	0	0	0	0	0	0	0	0	0	0	0	0	0	0	0	0
CP051409.1	Salmonella enterica subsp. enterica serovar Havana strain CVM 20761 plasmid p20	0	0	0	0	0	0	0	0	0	0	0	0	0	0	0	0	0	0	0	0	0	0	0	0	0	0	0	0	0	0	0	0	0	0	0	0	0	0	0	0	0	0	0	0	0	0	0	0
CP051676.1	Salmonella enterica subsp. enterica serovar Infantis strain CVM N17S1234 plasmi	1	0	0	1	0	0	0	0	0	0	0	0	0	0	0	0	0	0	0	0	0	1	0	0	0	0	0	0	0	0	0	0	0	0	0	0	0	0	0	0	0	0	0	0	0	0	0	0
CP052768.1	Salmonella enterica subsp. enterica strain LHST_2018 plasmid pLHST2018_IncX3, c	0	0	0	0	0	0	0	0	0	0	0	0	1	0	0	0	0	0	0	0	0	0	0	0	0	0	0	0	0	0	0	0	0	0	0	0	0	0	0	0	0	0	0	0	0	0	0	0
CP052779.1	Salmonella enterica strain 19TN07GT06K-S plasmid pN19S1233, complete sequence	1	1	0	1	0	0	0	0	0	0	0	0	1	0	0	0	0	0	0	0	0	0	0	0	0	0	0	0	0	0	0	0	0	0	0	0	0	0	0	0	0	0	0	0	0	0	0	0
CP052783.1	Salmonella enterica subsp. enterica serovar Infantis strain CVM N19S0679 plasmi	1	1	0	1	0	0	0	0	0	0	0	0	1	0	0	0	0	0	0	0	0	0	0	0	0	0	0	0	0	0	0	0	0	0	0	0	0	0	0	0	0	0	0	0	0	0	0	0
CP052786.1	Salmonella enterica subsp. enterica serovar Infantis strain CVM N19S0641 plasmi	1	1	0	1	0	0	0	0	0	0	0	0	1	0	0	0	0	0	0	0	0	0	0	0	0	0	0	0	0	0	0	0	0	0	0	0	0	0	0	0	0	0	0	0	0	0	0	0
CP052788.1	Salmonella enterica subsp. enterica serovar Infantis strain CVM N19S0611 plasmi	1	1	0	1	0	0	0	0	0	0	0	0	1	0	0	0	0	0	0	0	0	0	0	0	0	0	0	0	0	0	0	0	0	0	0	0	0	0	0	0	0	0	0	0	0	0	0	0
CP052790.1	Salmonella enterica subsp. enterica serovar Infantis strain CVM N19S0552 plasmi	0	0	0	0	0	0	0	0	0	0	0	0	1	0	0	0	0	0	0	0	0	0	0	0	0	0	0	0	0	0	0	0	0	0	0	0	0	0	0	0	0	0	0	0	0	0	0	0
CP052791.1	Salmonella enterica subsp. enterica serovar Infantis strain CVM N19S0552 plasmi	0	1	0	0	0	0	0	0	0	0	0	0	1	0	0	0	0	0	0	0	0	0	0	0	0	0	0	0	0	0	0	0	0	0	0	0	0	0	0	0	0	0	0	0	0	0	0	0
CP052793.1	Salmonella enterica subsp. enterica serovar Infantis strain CVM N19S0388 plasmi	0	1	0	0	0	0	0	0	0	0	0	0	1	0	0	0	0	0	0	0	0	0	0	0	0	0	0	0	0	0	0	0	0	0	0	0	0	0	0	0	0	0	0	0	0	0	0	0
CP052795.1	Salmonella enterica subsp. enterica serovar Infantis strain CVM N19S0125 plasmi	1	1	0	1	0	0	0	0	0	0	0	0	1	0	0	0	0	0	0	0	0	0	0	0	0	0	0	0	0	0	0	0	0	0	0	0	0	0	0	0	0	0	0	0	0	0	0	0
CP052799.1	Salmonella enterica subsp. enterica serovar Infantis strain CVM N17S990 plasmid	1	1	0	1	0	0	0	0	0	0	0	0	1	0	0	0	0	0	0	0	0	0	0	0	0	0	0	0	0	0	0	0	0	0	0	0	0	0	0	0	0	0	0	0	0	0	0	0
CP052802.1	Salmonella enterica subsp. enterica serovar Infantis strain CVM N17S976 plasmid	1	1	0	1	0	0	0	0	0	0	0	0	1	0	0	0	0	0	0	0	0	0	0	0	0	0	0	0	0	0	0	0	0	0	0	0	0	0	0	0	0	0	0	0	0	0	0	0
CP052804.1	Salmonella enterica subsp. enterica serovar Infantis strain CVM N17S973 plasmid	0	1	0	1	0	0	0	0	0	0	0	0	1	0	0	0	0	0	0	0	0	0	0	0	0	0	0	0	0	0	0	0	0	0	0	0	0	0	0	0	0	0	0	0	0	0	0	0
CP052806.1	Salmonella enterica subsp. enterica serovar Infantis strain CVM N17S816 plasmid	1	0	0	1	0	0	0	0	0	0	0	0	1	0	0	0	0	0	0	0	0	0	0	0	0	0	0	0	0	0	0	0	0	0	0	0	0	0	0	0	0	0	0	0	0	0	0	0
CP052808.1	Salmonella enterica subsp. enterica serovar Infantis strain CVM N17S637 plasmid	1	1	0	1	0	0	0	0	0	0	0	0	1	0	0	0	0	0	0	0	0	0	0	0	0	0	0	0	0	0	0	0	0	0	0	0	0	0	0	0	0	0	0	0	0	0	0	0
CP052810.1	Salmonella enterica subsp. enterica serovar Infantis strain CVM N17S535 plasmid	1	0	0	1	0	0	0	0	0	0	0	0	1	0	0	0	0	0	0	0	0	0	0	0	0	0	0	0	0	0	0	0	0	0	0	0	0	0	0	0	0	0	0	0	0	0	0	0
CP052812.1	Salmonella enterica subsp. enterica serovar Infantis strain CVM N17S376 plasmid	0	1	0	0	0	0	0	0	0	0	0	0	1	0	0	0	0	0	0	0	0	0	0	0	0	0	0	0	0	0	0	0	0	0	0	0	0	0	0	0	0	0	0	0	0	0	0	0
CP052814.1	Salmonella enterica subsp. enterica serovar Infantis strain CVM N17S349 plasmid	0	1	0	1	0	0	0	0	0	0	0	0	0	0	0	0	0	0	0	0	0	0	0	0	0	0	0	0	0	0	0	0	0	0	0	0	0	0	0	0	0	0	0	0	0	0	0	0
CP052816.1	Salmonella enterica subsp. enterica serovar Infantis strain CVM N17S1598 plasmi	1	1	0	1	0	0	0	0	0	0	0	0	1	0	0	0	0	0	0	0	0	0	0	0	0	0	0	0	0	0	0	0	0	0	0	0	0	0	0	0	0	0	0	0	0	0	0	0
CP052818.1	Salmonella enterica subsp. enterica serovar Infantis strain CVM N17S1509 plasmi	1	1	0	1	0	0	0	0	0	0	0	0	0	0	0	0	0	0	0	0	0	0	0	0	0	0	0	0	0	0	0	0	0	0	0	0	0	0	0	0	0	0	0	0	0	0	0	0
CP052820.1	Salmonella enterica subsp. enterica serovar Infantis strain CVM N17S1442 plasmi	1	1	0	1	0	0	0	0	0	0	0	0	0	0	0	0	0	0	0	0	0	0	0	0	0	0	0	0	0	0	0	0	0	0	0	0	0	0	0	0	0	0	0	0	0	0	0	0
CP052822.1	Salmonella enterica subsp. enterica serovar Infantis strain CVM N17S1349 plasmi	1	1	0	1	0	0	0	0	0	0	0	0	0	0	0	0	0	0	0	0	0	0	0	0	0	0	0	0	0	0	0	0	0	0	0	0	0	0	0	0	0	0	0	0	0	0	0	0
CP052824.1	Salmonella enterica subsp. enterica serovar Infantis strain CVM N17S1265 plasmi	1	1	0	1	0	0	0	0	0	0	0	0	0	0	0	0	0	0	0	0	0	0	0	0	0	0	0	0	0	0	0	0	0	0	0	0	0	0	0	0	0	0	0	0	0	0	0	0
CP052826.1	Salmonella enterica subsp. enterica serovar Infantis strain CVM N17S1245 plasmi	1	1	0	1	0	0	0	0	0	0	0	0	0	0	0	0	0	0	0	0	0	0	0	0	0	0	0	0	0	0	0	0	0	0	0	0	0	0	0	0	0	0	0	0	0	0	0	0
CP052828.1	Salmonella enterica subsp. enterica serovar Infantis strain CVM N17S1126 plasmi	1	1	0	1	0	0	0	0	0	0	0	0	1	0	0	0	0	0	0	0	0	0	0	0	0	0	0	0	0	0	0	0	0	0	0	0	0	0	0	0	0	0	0	0	0	0	0	0
CP052830.1	Salmonella enterica subsp. enterica serovar Infantis strain CVM N17S1105 plasmi	0	1	0	0	0	0	0	0	0	0	0	0	0	0	0	0	0	0	0	0	0	0	0	0	0	0	0	0	0	0	0	0	0	0	0	0	0	0	0	0	0	0	0	0	0	0	0	0
CP052832.1	Salmonella enterica subsp. enterica serovar Infantis strain CVM N17S1040 plasmi	1	1	0	1	0	0	0	0	0	0	0	0	0	0	0	0	0	0	0	0	0	0	0	0	0	0	0	0	0	0	0	0	0	0	0	0	0	0	0	0	0	0	0	0	0	0	0	0
CP052834.1	Salmonella enterica subsp. enterica serovar Infantis strain CVM N17S041 plasmid	0	1	0	0	0	0	0	0	0	0	0	0	0	0	0	0	0	0	0	0	0	0	0	0	0	0	0	0	0	0	0	0	0	0	0	0	0	0	0	0	0	0	0	0	0	0	0	0
CP052836.1	Salmonella enterica subsp. enterica serovar Infantis strain CVM N16S103 plasmid	1	1	0	1	0	0	0	0	0	0	0	0	1	0	0	0	0	0	0	0	0	0	0	0	0	0	0	0	0	0	0	0	0	0	0	0	0	0	0	0	0	0	0	0	0	0	0	0
CP052838.1	Salmonella enterica subsp. enterica serovar Infantis strain CVM N16S097 plasmid	1	1	0	1	0	0	0	0	0	0	0	0	1	0	0	0	0	0	0	0	0	0	0	0	0	0	0	0	0	0	0	0	0	0	0	0	0	0	0	0	0	0	0	0	0	0	0	0
CP052840.1	Salmonella enterica subsp. enterica serovar Infantis strain CVM N16S024 plasmid	1	1	0	1	0	0	0	0	0	0	0	0	1	0	0	0	0	0	0	0	0	0	0	0	0	0	0	0	0	0	0	0	0	0	0	0	0	0	0	0	0	0	0	0	0	0	0	0
CP053333.1	Salmonella enterica subsp. diarizonae serovar 47:k:z35 strain 2009K1094 plasmid	0	0	0	0	0	0	0	0	0	0	0	0	0	0	0	0	0	0	0	0	0	0	0	0	0	0	0	0	0	0	0	0	0	0	0	0	0	0	0	0	0	0	0	0	0	0	0	0
CP053576.1	Salmonella enterica strain 2012K-0845 plasmid unnamed1, complete sequence	0	0	0	0	0	0	0	0	0	0	0	0	0	0	0	0	0	0	0	0	0	0	0	0	0	0	0	0	0	0	0	0	0	0	0	0	0	0	0	0	0	0	0	0	0	0	0	0
CP053703.1	Salmonella enterica subsp. enterica serovar Typhi strain CMCST_CEPR_1 plasmid p	0	0	0	0	0	0	0	0	0	0	0	0	1	0	0	0	0	0	0	0	0	0	0	0	0	0	0	0	0	0	0	0	0	0	0	0	0	0	0	0	0	0	0	0	0	0	0	0
CP060166.1	Salmonella enterica subsp. enterica serovar Typhimurium strain D37712 plasmid p	0	1	0	1	0	0	0	0	0	0	0	0	1	0	0	0	0	0	0	0	0	0	0	0	0	0	0	0	0	0	0	0	0	0	0	0	0	0	0	0	0	0	0	0	0	0	0	0
CP060845.1	Salmonella enterica strain 770 plasmid p770-MDR, complete sequence	0	1	0	0	0	0	0	0	0	0	0	0	1	0	0	0	0	0	0	0	0	0	0	0	0	0	0	0	0	0	0	0	0	0	0	0	0	0	0	0	0	0	0	0	0	0	0	0
CP063685.2	Salmonella enterica subsp. enterica serovar Bareilly strain FC745 plasmid pFC74	1	1	0	0	0	1	1	0	0	0	0	0	1	0	0	0	0	0	0	0	0	0	0	0	0	0	0	0	0	0	0	0	0	0	0	0	0	0	0	0	0	0	0	0	0	0	0	0
CP063755.1	Salmonella enterica subsp. enterica serovar Dublin strain 18SC12VL05-S4 plasmid	0	0	0	1	0	0	0	0	0	0	0	0	1	0	0	0	0	0	0	0	0	0	0	0	0	0	0	0	0	0	0	0	0	0	0	0	0	0	0	0	0	0	0	0	0	0	0	0
CP063757.1	Salmonella enterica subsp. enterica serovar Dublin strain 18SC06VL09-S2 plasmid	0	0	0	1	0	0	0	0	0	0	0	0	1	0	0	0	0	0	0	0	0	0	0	0	0	0	0	0	0	0	0	0	0	0	0	0	0	0	0	0	0	0	0	0	0	0	0	0
CP065860.1	Salmonella enterica subsp. enterica serovar Westhampton strain CFSAN103867 plas	0	0	0	1	0	0	0	0	0	0	0	0	0	0	0	0	0	0	0	0	0	0	0	0	0	0	0	0	0	0	0	0	0	0	0	0	0	0	0	0	0	0	0	0	0	0	0	0
CP065862.1	Salmonella enterica subsp. enterica serovar Westhampton strain CFSAN103867 plas	0	0	0	0	0	0	0	0	0	0	0	0	0	0	0	0	0	0	0	0	0	0	0	0	0	0	0	0	0	0	0	0	0	0	0	0	0	0	0	0	0	0	0	0	0	0	0	0
CP066261.1	Salmonella enterica subsp. enterica serovar Othmarschen strain CFSAN103872 plas	0	0	0	1	0	0	0	0	0	0	0	0	0	0	0	0	0	0	0	0	0	0	0	0	0	0	0	0	0	0	0	0	0	0	0	0	0	0	0	0	0	0	0	0	0	0	0	0
CP066319.1	Salmonella enterica strain UWI_L96 isolate CFSAN103828 plasmid pUWI-L96.1, comp	0	0	0	1	0	0	0	0	0	0	0	0	0	0	0	0	0	0	0	0	0	0	0	0	0	0	0	0	0	0	0	0	0	0	0	0	0	0	0	0	0	0	0	0	0	0	0	0
CP066322.1	Salmonella enterica strain UWI_PP98 isolate CFSAN103862 plasmid pUWI-PP98.1, co	0	0	0	1	0	0	0	0	0	0	0	0	0	0	0	0	0	0	0	0	0	0	0	0	0	0	0	0	0	0	0	0	0	0	0	0	0	0	0	0	0	0	0	0	0	0	0	0
CP066326.1	Salmonella enterica strain UWI_PP122 isolate CFSAN103840 plasmid pUWI-PP122.1,	0	0	0	0	0	0	0	0	0	0	0	0	0	0	0	0	0	0	0	0	0	0	0	0	0	0	0	0	0	0	0	0	0	0	0	0	0	0	0	0	0	0	0	0	0	0	0	0
CP066329.1	Salmonella enterica strain UWI-PS 6 isolate CFSAN103852 plasmid pUWI-PS6.1, com	0	0	0	1	0	0	0	0	0	0	0	0	1	0	0	0	0	0	0	0	0	0	0	0	0	0	0	0	0	0	0	0	0	0	0	0	0	0	0	0	0	0	0	0	0	0	0	0
CP066334.1	Salmonella enterica subsp. enterica serovar Albany strain CFSAN103854 plasmid p	0	0	0	0	0	0	0	0	0	0	0	0	0	0	0	0	0	0	0	0	0	0	0	0	0	0	0	0	0	0	0	0	0	0	0	0	0	0	0	0	0	0	0	0	0	0	0	0
CP066336.1	Salmonella enterica subsp. enterica serovar Infantis strain CFSAN103796 plasmid	1	1	0	1	0	0	0	0	0	0	0	0	1	0	0	0	0	0	0	0	0	0	0	0	0	0	0	0	0	0	0	0	0	0	0	0	0	0	0	0	0	0	0	0	0	0	0	0
CP070303.1	Salmonella enterica subsp. enterica serovar Infantis strain 114061 plasmid p114	1	1	0	1	0	0	0	0	0	0	0	0	1	0	0	0	0	0	0	0	0	0	0	0	0	0	0	0	0	0	0	0	0	0	0	0	0	0	0	0	0	0	0	0	0	0	0	0
CP073325.1	Salmonella enterica subsp. enterica strain B50 plasmid pNEW2, complete sequence	0	0	0	0	0	0	0	0	0	0	0	0	0	0	0	0	0	0	0	0	0	0	0	0	0	0	0	0	0	0	0	0	0	0	0	0	0	0	0	0	0	0	0	0	0	0	0	0
CP073329.1	Salmonella enterica subsp. enterica strain P29 plasmid pNEW1, complete sequence	0	0	0	0	0	0	0	0	0	0	0	0	0	0	0	0	0	0	0	0	0	0	0	0	0	0	0	0	0	0	0	0	0	0	0	0	0	0	0	0	0	0	0	0	0	0	0	0
CP073337.1	Salmonella enterica subsp. enterica strain C110 plasmid pNEW1, complete sequenc	0	0	0	0	0	0	0	0	0	0	0	0	0	0	0	0	0	0	0	0	0	0	0	0	0	0	0	0	0	0	0	0	0	0	0	0	0	0	0	0	0	0	0	0	0	0	0	0
CP074224.1	Salmonella enterica subsp. enterica serovar Paratyphi B str. CFSAN000546 strain	0	0	0	1	0	0	0	0	0	0	0	0	0	0	0	0	0	0	0	0	0	0	0	0	0	0	0	0	0	0	0	0	0	0	0	0	0	0	0	0	0	0	0	0	0	0	0	0
CP074230.1	Salmonella enterica subsp. enterica serovar Dublin str. CFSAN000516 strain SGSC	0	0	0	1	0	0	0	0	0	0	0	0	1	0	0	0	0	0	0	0	0	0	0	0	0	0	0	0	0	0	0	0	0	0	0	0	0	0	0	0	0	0	0	0	0	0	0	0
CP074243.1	Salmonella enterica subsp. enterica serovar Kentucky strain CFSAN028527 plasmid	0	0	0	1	0	0	0	0	0	0	0	0	0	0	0	0	0	0	0	0	0	0	0	0	0	0	0	0	0	0	0	0	0	0	0	0	0	0	0	0	0	0	0	0	0	0	0	0
CP074248.1	Salmonella enterica subsp. enterica serovar Kentucky strain CFSAN027385 plasmid	0	0	0	1	0	0	0	0	0	0	0	0	0	0	0	0	0	0	0	0	0	0	0	0	0	0	0	0	0	0	0	0	0	0	0	0	0	0	0	0	0	0	0	0	0	0	0	0
CP074266.1	Salmonella enterica subsp. enterica serovar Sandiego strain CFSAN024590 plasmid	0	0	0	0	0	0	0	0	0	0	0	0	0	0	0	0	0	0	0	0	0	0	0	0	0	0	0	0	0	0	0	0	0	0	0	0	0	0	0	0	0	0	0	0	0	0	0	0
CP074295.1	Salmonella enterica subsp. enterica serovar Rubislaw strain CFSAN006171 plasmid	0	0	0	0	0	0	0	0	0	0	0	0	0	0	0	0	0	0	0	0	0	0	0	0	0	0	0	0	0	0	0	0	0	0	0	0	0	0	0	0	0	0	0	0	0	0	0	0
CP074336.1	Salmonella enterica subsp. enterica serovar Newport strain CFSAN024415 plasmid	0	1	0	0	0	0	0	0	0	0	0	0	0	0	0	0	0	0	0	0	0	0	0	0	0	0	0	0	0	0	0	0	0	0	0	0	0	0	0	0	0	0	0	0	0	0	0	0
CP074342.1	Salmonella enterica subsp. enterica serovar Infantis strain CFSAN059940 plasmid	1	1	0	1	0	0	0	0	0	0	0	0	1	0	0	0	0	0	0	0	0	0	0	0	0	0	0	0	0	0	0	0	0	0	0	0	0	0	0	0	0	0	0	0	0	0	0	0
CP074344.1	Salmonella enterica subsp. enterica serovar Infantis strain CFSAN059939 plasmid	1	1	0	1	0	0	0	0	0	0	0	0	1	0	0	0	0	0	0	0	0	0	0	0	0	0	0	0	0	0	0	0	0	0	0	0	0	0	0	0	0	0	0	0	0	0	0	0
CP074597.1	Salmonella enterica subsp. salamae strain CFSAN001015 plasmid pCFSAN001015, com	0	0	0	0	0	0	0	0	0	0	0	0	1	0	0	0	0	0	0	0	0	0	0	0	0	0	0	0	0	0	0	0	0	0	0	0	0	0	0	0	0	0	0	0	0	0	0	0
CP074608.1	Salmonella enterica subsp. enterica serovar Typhimurium str. CFSAN000648 strain	0	1	0	0	0	0	0	0	0	0	0	0	0	0	0	0	0	0	0	0	0	0	0	0	0	0	0	0	0	0	0	0	0	0	0	0	0	0	0	0	0	0	0	0	0	0	0	0
CP074613.1	Salmonella enterica subsp. enterica serovar Indiana strain SGSC 2482 plasmid pC	0	0	0	0	0	0	0	0	0	0	0	0	0	0	0	0	0	0	0	0	0	0	0	0	0	0	0	0	0	0	0	0	0	0	0	0	0	0	0	0	0	0	0	0	0	0	0	0
CP074616.1	Salmonella enterica subsp. enterica serovar Typhimurium strain SGSC 2187 plasmi	0	0	0	0	0	0	0	0	0	0	0	0	0	0	0	0	0	0	0	0	0	0	0	0	0	0	0	0	0	0	0	0	0	0	0	0	0	0	0	0	0	0	0	0	0	0	0	0
CP075027.1	Salmonella enterica subsp. enterica serovar Choleraesuis strain CFSAN022628 pla	0	0	0	1	0	0	0	0	0	0	0	0	1	0	0	0	0	0	0	0	0	0	0	0	0	0	0	0	0	0	0	0	0	0	0	0	0	0	0	0	0	0	0	0	0	0	0	0
CP075030.1	Salmonella enterica subsp. enterica serovar Abortusequi strain CFSAN022626 plas	0	0	0	0	0	0	0	0	0	0	0	0	0	0	0	0	0	0	0	0	0	0	0	0	0	0	0	0	0	0	0	0	0	0	0	0	0	0	0	0	0	0	0	0	0	0	0	0
CP077667.1	Salmonella enterica strain S136 plasmid unnamed3, complete sequence	0	0	0	0	0	0	0	0	0	0	0	0	1	0	0	0	0	0	0	0	0	0	0	0	0	0	0	0	0	0	0	0	0	0	0	0	0	0	0	0	0	0	0	0	0	0	0	0
CP082371.1	Salmonella enterica subsp. enterica serovar Anatum strain FSIS1710858 plasmid p	1	1	0	0	0	0	0	0	0	0	0	0	0	0	0	0	0	0	0	0	0	0	0	0	0	0	0	0	0	0	0	0	0	0	0	0	0	0	0	0	0	0	0	0	0	0	0	0
CP082373.1	Salmonella enterica subsp. enterica serovar Infantis strain FSIS1703084 plasmid	1	1	0	1	0	0	0	0	0	0	0	0	1	0	0	0	0	0	0	0	0	0	0	0	0	0	0	0	0	0	0	0	0	0	0	0	0	0	0	0	0	0	0	0	0	0	0	0
CP082375.1	Salmonella enterica subsp. enterica serovar Typhimurium strain FSIS1702508 plas	0	0	0	1	0	0	0	0	0	0	0	0	1	0	0	0	0	0	0	0	0	0	0	0	0	0	0	0	0	0	0	0	0	0	0	0	0	0	0	0	0	0	0	0	0	0	0	0
CP082377.1	Salmonella enterica subsp. enterica serovar 4,[5],12:i:- strain FSIS1702343 pla	0	0	0	0	0	0	0	0	0	0	0	0	1	0	0	0	0	0	0	0	0	0	0	0	0	0	0	0	0	0	0	0	0	0	0	0	0	0	0	0	0	0	0	0	0	0	0	0
CP082378.1	Salmonella enterica subsp. enterica serovar 4,[5],12:i:- strain FSIS1702343 pla	1	1	0	0	0	0	0	0	0	0	0	0	0	0	0	0	0	0	0	0	0	0	0	0	0	0	0	0	0	0	0	0	0	0	0	0	0	0	0	0	0	0	0	0	0	0	0	0
CP082379.2	Salmonella enterica subsp. enterica serovar Bredeney strain FSIS1702037 plasmid	0	0	0	0	0	0	0	0	0	0	0	0	0	0	0	0	0	0	0	0	0	0	0	0	0	0	0	0	0	0	0	0	0	0	0	0	0	0	0	0	0	0	0	0	0	0	0	0
CP082380.2	Salmonella enterica subsp. enterica serovar Bredeney strain FSIS1702037 plasmid	0	0	0	1	0	0	0	0	0	0	0	0	0	0	0	0	0	0	0	0	0	0	0	0	0	0	0	0	0	0	0	0	0	0	0	0	0	0	0	0	0	0	0	0	0	0	0	0
CP082383.2	Salmonella enterica subsp. enterica serovar Bredeney strain FSIS1702037 plasmid	1	1	0	1	0	0	0	0	0	0	0	0	1	0	0	0	0	0	0	0	0	0	0	0	0	0	0	0	0	0	0	0	0	0	0	0	0	0	0	0	0	0	0	0	0	0	0	0
CP082385.1	Salmonella enterica subsp. enterica serovar 4,[5],12:i:- strain FSIS1701601 pla	0	1	0	0	0	0	0	0	0	0	0	0	0	0	0	0	0	0	0	0	0	0	0	0	0	0	0	0	0	0	0	0	0	0	0	0	0	0	0	0	0	0	0	0	0	0	0	0
CP082387.1	Salmonella enterica subsp. enterica serovar Reading strain FSIS1701482 plasmid	0	0	0	1	0	0	0	0	0	0	0	0	0	0	0	0	0	0	0	0	0	0	0	0	0	0	0	0	0	0	0	0	0	0	0	0	0	0	0	0	0	0	0	0	0	0	0	0
CP082388.1	Salmonella enterica subsp. enterica serovar Reading strain FSIS1701482 plasmid	0	0	0	0	0	0	0	0	0	0	0	0	1	0	0	0	0	0	0	0	0	0	0	0	0	0	0	0	0	0	0	0	0	0	0	0	0	0	0	0	0	0	0	0	0	0	0	0
CP082390.1	Salmonella enterica subsp. enterica serovar Infantis strain FSIS1700566 plasmid	0	0	0	0	0	0	0	0	0	0	0	0	1	0	0	0	0	0	0	0	0	0	0	0	0	0	0	0	0	0	0	0	0	0	0	0	0	0	0	0	0	0	0	0	0	0	0	0
CP082392.1	Salmonella enterica subsp. enterica serovar 4,[5],12:i:- strain FSIS1700433 pla	0	0	0	1	0	0	0	0	0	0	0	0	0	0	0	0	0	0	0	0	0	0	0	0	0	0	0	0	0	0	0	0	0	0	0	0	0	0	0	0	0	0	0	0	0	0	0	0
CP082393.1	Salmonella enterica subsp. enterica serovar 4,[5],12:i:- strain FSIS1700433 pla	1	0	0	0	0	1	0	0	0	0	0	0	0	0	0	0	0	0	0	0	0	0	0	0	0	0	0	0	0	0	0	0	0	0	0	0	0	0	0	0	0	0	0	0	0	0	0	0
CP082395.1	Salmonella enterica subsp. enterica serovar Heidelberg strain FSIS11706780 plas	0	0	0	1	0	0	0	0	0	0	0	0	1	0	0	0	0	0	0	0	0	0	0	0	0	0	0	0	0	0	0	0	0	0	0	0	0	0	0	0	0	0	0	0	0	0	0	0
CP082397.1	Salmonella enterica subsp. enterica serovar Hadar strain FSIS11705858 plasmid p	0	0	0	0	0	0	0	0	0	0	0	0	0	0	0	0	0	0	0	0	0	0	0	0	0	0	0	0	0	0	0	0	0	0	0	0	0	0	0	0	0	0	0	0	0	0	0	0
CP082404.1	Salmonella enterica subsp. enterica serovar Dublin strain FSIS11705856 plasmid	0	0	0	1	0	0	0	0	0	0	0	0	1	0	0	0	0	0	0	0	0	0	0	0	0	0	0	0	0	0	0	0	0	0	0	0	0	0	0	0	0	0	0	0	0	0	0	0
CP082407.1	Salmonella enterica subsp. enterica serovar Ohio strain FSIS11705518 plasmid pF	0	1	0	1	0	0	0	0	0	0	0	0	1	0	0	0	0	0	0	0	0	0	0	0	0	0	0	0	0	0	0	0	0	0	0	0	0	0	0	0	0	0	0	0	0	0	0	0
CP082410.1	Salmonella enterica subsp. enterica serovar Agona strain FSIS11705512 plasmid p	1	1	0	1	0	0	1	0	0	0	0	0	1	0	0	0	0	0	0	0	0	0	0	0	0	0	0	0	0	0	0	0	0	0	0	0	0	0	0	0	0	0	0	0	0	0	0	0
CP082418.1	Salmonella enterica subsp. enterica serovar 4,[5],12:i:- strain FSIS11704067 pl	1	0	0	1	0	0	0	0	0	0	0	0	1	0	0	0	0	0	0	0	0	0	0	0	0	0	0	0	0	0	0	0	0	0	0	0	0	0	0	0	0	0	0	0	0	0	0	0
CP082423.2	Salmonella enterica subsp. enterica serovar Typhimurium strain FSIS11704063 pla	1	1	0	1	0	0	0	0	0	0	0	0	0	0	0	0	0	0	0	0	0	0	0	0	0	0	0	0	0	0	0	0	0	0	0	0	0	0	0	0	0	0	0	0	0	0	0	0
CP082427.1	Salmonella enterica subsp. enterica serovar Derby strain FSIS1609398 plasmid pF	1	0	0	1	0	0	0	0	0	0	0	0	0	0	0	0	0	0	0	0	0	0	0	0	0	0	0	0	0	0	0	0	0	0	0	0	0	0	0	0	0	0	0	0	0	0	0	0
CP082428.1	Salmonella enterica subsp. enterica serovar Derby strain FSIS1609398 plasmid pF	0	0	0	1	0	0	0	0	0	0	0	0	1	0	0	0	0	0	0	0	0	0	0	0	0	0	0	0	0	0	0	0	0	0	0	0	0	0	0	0	0	0	0	0	0	0	0	0
CP082433.1	Salmonella enterica subsp. enterica serovar Agona strain FSIS1608547 plasmid pF	1	1	0	1	0	0	0	0	0	0	0	0	1	0	0	0	0	0	0	0	0	0	0	0	0	0	0	0	0	0	0	0	1	0	0	0	0	0	0	0	0	0	0	0	0	0	0	0
CP082435.1	Salmonella enterica subsp. enterica serovar Senftenberg strain FSIS1608545 plas	0	0	0	0	0	0	0	0	0	0	0	0	1	0	0	0	0	0	0	0	0	0	0	0	0	0	0	0	0	0	0	0	0	0	0	0	0	0	0	0	0	0	0	0	0	0	0	0
CP082437.1	Salmonella enterica subsp. enterica serovar Montevideo strain FSIS1608368 plasm	0	1	0	1	0	0	0	0	0	0	0	0	1	0	0	0	0	0	0	0	0	0	0	0	0	0	0	0	0	0	0	0	0	0	0	0	0	0	0	0	0	0	0	0	0	0	0	0
CP082440.1	Salmonella enterica subsp. enterica serovar Newport strain FSIS1608364 plasmid	0	0	0	1	0	0	0	0	0	0	0	0	1	0	0	0	0	0	0	0	0	0	0	0	0	0	0	0	0	0	0	0	0	0	0	0	0	0	0	0	0	0	0	0	0	0	0	0
CP082443.1	Salmonella enterica subsp. enterica serovar Johannesburg strain FSIS1608038 pla	0	0	0	0	0	0	0	0	0	0	0	0	0	0	0	0	0	0	0	0	0	0	0	0	0	0	0	0	0	0	0	0	0	0	0	0	0	0	0	0	0	0	0	0	0	0	0	0
CP082444.1	Salmonella enterica subsp. enterica serovar Johannesburg strain FSIS1608038 pla	1	1	0	1	0	0	0	0	0	0	0	0	1	0	0	0	0	0	0	0	0	0	0	0	0	0	0	0	0	0	0	0	0	0	0	0	0	0	0	0	0	0	0	0	0	0	0	0
CP082448.1	Salmonella enterica subsp. enterica serovar Johannesburg strain FSIS1608038 pla	0	0	0	0	0	0	0	0	0	0	0	0	0	0	0	0	0	0	0	0	0	0	0	0	0	0	0	0	0	0	0	0	0	0	0	0	0	0	0	0	0	0	0	0	0	0	0	0
CP082450.1	Salmonella enterica subsp. enterica serovar Montevideo strain FSIS1607968 plasm	0	1	0	1	0	0	0	0	0	0	0	0	1	0	0	0	0	0	0	0	0	0	0	0	0	0	0	0	0	0	0	0	0	0	0	0	0	0	0	0	0	0	0	0	0	0	0	0
CP082452.1	Salmonella enterica subsp. enterica serovar Montevideo strain FSIS1607862 plasm	0	0	0	1	0	0	0	0	0	0	0	0	1	0	0	0	0	0	0	0	0	0	0	0	0	0	0	0	0	0	0	0	0	0	0	0	0	0	0	0	0	0	0	0	0	0	0	0
CP082454.1	Salmonella enterica subsp. enterica serovar Muenster strain FSIS1607861 plasmid	0	1	0	1	0	0	0	0	0	0	0	0	0	0	0	0	0	0	0	0	0	0	0	0	0	0	0	0	0	0	0	0	0	0	0	0	0	0	0	0	0	0	0	0	0	0	0	0
CP082455.1	Salmonella enterica subsp. enterica serovar Muenster strain FSIS1607861 plasmid	0	0	0	0	0	0	0	0	0	0	0	0	0	0	0	0	0	0	0	0	0	0	0	0	0	0	0	0	0	0	0	0	0	0	0	0	0	0	0	0	0	0	0	0	0	0	0	0
CP082457.1	Salmonella enterica subsp. enterica serovar Agona strain FSIS1607563 plasmid pF	0	0	0	1	0	0	0	0	0	0	0	0	1	0	0	0	0	0	0	0	0	0	0	0	0	0	0	0	0	0	0	0	0	0	0	0	0	0	0	0	0	0	0	0	0	0	0	0
CP082465.1	Salmonella enterica subsp. enterica serovar Brandenburg strain FSIS1607501 plas	1	0	0	1	0	0	0	0	0	0	0	0	1	0	0	0	0	0	0	0	0	0	0	0	0	0	0	0	0	0	0	0	0	0	0	0	0	0	0	0	0	0	0	0	0	0	0	0
CP082469.1	Salmonella enterica subsp. enterica serovar Typhimurium strain FSIS1607455 plas	1	0	0	1	0	0	0	0	0	0	0	0	0	0	0	0	0	0	0	0	0	0	0	0	0	0	0	0	0	0	0	0	0	0	0	0	0	0	0	0	0	0	0	0	0	0	0	0
CP082476.1	Salmonella enterica subsp. enterica serovar 4,[5],12:i:- strain FSIS1607294 pla	1	1	0	1	0	0	0	0	0	0	0	0	1	0	0	0	0	0	0	0	0	0	0	0	0	0	0	0	0	0	0	0	0	0	0	0	0	0	0	0	0	0	0	0	0	0	0	0
CP082477.1	Salmonella enterica subsp. enterica serovar 4,[5],12:i:- strain FSIS1607294 pla	0	0	0	0	0	0	0	0	0	0	0	0	0	0	0	0	0	0	0	0	0	0	0	0	0	0	0	0	0	0	0	0	0	0	0	0	0	0	0	0	0	0	0	0	0	0	0	0
CP082479.1	Salmonella enterica subsp. enterica serovar Newport strain FSIS1607290 plasmid	0	0	0	1	0	0	0	0	0	0	0	0	1	0	0	0	0	0	0	0	0	0	0	0	0	0	0	0	0	0	0	0	0	0	0	0	0	0	0	0	0	0	0	0	0	0	0	0
CP082481.1	Salmonella enterica subsp. enterica serovar Newport strain FSIS1607290 plasmid	0	0	0	0	0	0	0	0	0	0	0	0	0	0	0	0	0	0	0	0	0	0	0	0	0	0	0	0	0	0	0	0	0	0	0	0	0	0	0	0	0	0	0	0	0	0	0	0
CP082483.1	Salmonella enterica subsp. enterica serovar Agona strain FSIS1607113 plasmid pF	1	1	0	1	0	0	0	0	0	0	0	0	1	0	0	0	0	0	0	0	0	0	0	0	0	0	0	0	0	0	0	0	0	0	0	0	0	0	0	0	0	0	0	0	0	0	0	0
CP082484.1	Salmonella enterica subsp. enterica serovar Agona strain FSIS1607113 plasmid pF	0	0	0	0	0	0	0	0	0	0	0	0	0	0	0	0	0	0	0	0	0	0	0	0	0	0	0	0	0	0	0	0	0	0	0	0	0	0	0	0	0	0	0	0	0	0	0	0
CP082487.1	Salmonella enterica subsp. enterica serovar Muenster strain FSIS1605743 plasmid	1	1	0	1	0	0	0	0	0	0	0	0	1	0	0	0	0	0	0	0	0	0	0	0	0	0	0	0	0	0	0	0	0	0	0	0	0	0	0	0	0	0	0	0	0	0	0	0
CP082489.1	Salmonella enterica subsp. enterica serovar Agona strain FSIS1702507 plasmid pF	0	0	0	1	0	0	0	0	0	0	0	0	1	0	0	0	0	0	0	0	0	0	0	0	0	0	0	0	0	0	0	0	0	0	0	0	0	0	0	0	0	0	0	0	0	0	0	0
CP082491.1	Salmonella enterica subsp. enterica serovar Uganda var. 15+ strain FSIS1607821	1	0	0	1	0	0	0	0	0	0	0	0	0	0	0	0	0	0	0	0	0	0	0	0	0	0	0	0	0	0	0	0	0	0	0	0	0	0	0	0	0	0	0	0	0	0	0	0
CP082492.1	Salmonella enterica subsp. enterica serovar Uganda var. 15+ strain FSIS1607821	0	0	0	0	0	0	0	0	0	0	0	0	1	0	0	0	0	0	0	0	0	0	0	0	0	0	0	0	0	0	0	0	0	0	0	0	0	0	0	0	0	0	0	0	0	0	0	0
CP082497.1	Salmonella enterica subsp. enterica serovar 4,[5],12:i:- strain FSIS1607481 pla	0	0	0	0	0	0	0	0	0	0	0	0	1	0	0	0	0	0	0	0	0	0	0	0	0	0	0	0	0	0	0	0	0	0	0	0	0	0	0	0	0	0	0	0	0	0	0	0
CP082501.1	Salmonella enterica subsp. enterica serovar Montevideo strain FSIS1607386 plasm	0	0	0	1	0	0	0	0	0	0	0	0	1	0	0	0	0	0	0	0	0	0	0	0	0	0	0	0	0	0	0	0	0	0	0	0	0	0	0	0	0	0	0	0	0	0	0	0
CP082504.1	Salmonella enterica subsp. enterica serovar Heidelberg strain FSIS1606640 plasm	0	0	0	0	0	0	0	0	0	0	0	0	1	0	0	0	0	0	0	0	0	0	0	0	0	0	0	0	0	0	0	0	0	0	0	0	0	0	0	0	0	0	0	0	0	0	0	0
CP082507.1	Salmonella enterica subsp. enterica serovar Muenchen strain FSIS1606504 plasmid	0	0	0	0	0	0	0	0	0	0	0	0	1	0	0	0	0	0	0	0	0	0	0	0	0	0	0	0	0	0	0	0	0	0	0	0	0	0	0	0	0	0	0	0	0	0	0	0
CP082508.1	Salmonella enterica subsp. enterica serovar Muenchen strain FSIS1606504 plasmid	0	0	0	1	0	0	0	0	0	0	0	0	0	0	0	0	0	0	0	0	0	0	0	0	0	0	0	0	0	0	0	0	0	0	0	0	0	0	0	0	0	0	0	0	0	0	0	0
CP082513.1	Salmonella enterica subsp. enterica serovar Ohio strain FSIS1606132 plasmid pF1	1	1	0	1	0	0	0	0	0	0	0	0	1	0	0	0	0	0	0	0	0	0	0	0	0	0	0	0	0	0	0	0	0	0	0	0	0	0	0	0	0	0	0	0	0	0	0	0
CP082516.1	Salmonella enterica subsp. enterica serovar Typhimurium strain FSIS1606077 plas	1	1	0	0	0	0	0	0	0	0	0	0	0	0	0	0	0	0	0	0	0	0	0	0	0	0	0	0	0	0	0	0	0	0	0	0	0	0	0	0	0	0	0	0	0	0	0	0
CP082519.1	Salmonella enterica subsp. enterica serovar 4,[5],12:i:- strain FSIS1605910 pla	1	1	0	0	0	0	0	0	0	0	0	0	1	0	0	0	0	0	0	0	0	0	0	0	0	0	0	0	0	0	0	0	1	0	0	0	0	0	0	0	0	0	0	0	0	0	0	0
CP082520.1	Salmonella enterica subsp. enterica serovar 4,[5],12:i:- strain FSIS1605910 pla	0	0	0	1	0	0	0	0	0	0	0	0	0	0	0	0	0	0	0	0	0	0	0	0	0	0	0	0	0	0	0	0	0	0	0	0	0	0	0	0	0	0	0	0	0	0	0	0
CP082522.1	Salmonella enterica subsp. enterica serovar Infantis strain CVM N18S2198 plasmi	1	1	0	1	0	0	0	0	0	0	0	0	1	0	0	0	0	0	0	0	0	0	0	0	0	0	0	0	0	0	0	0	0	0	0	0	0	0	0	0	0	0	0	0	0	0	0	0
CP082525.1	Salmonella enterica subsp. enterica serovar Typhimurium strain CVM N18S2188 pla	0	0	0	1	0	0	0	0	0	0	0	0	0	0	0	0	0	0	0	0	0	0	0	0	0	0	0	0	0	0	0	0	0	0	0	0	0	0	0	0	0	0	0	0	0	0	0	0
CP082528.1	Salmonella enterica subsp. enterica serovar Hadar strain CVM N18S2154 plasmid p	0	0	0	1	0	0	0	0	0	0	0	0	0	0	0	0	0	0	0	0	0	0	0	0	0	0	0	0	0	0	0	0	0	0	0	0	0	0	0	0	0	0	0	0	0	0	0	0
CP082530.1	Salmonella enterica subsp. enterica serovar Hadar strain CVM N18S2154 plasmid p	0	0	0	0	0	0	0	0	0	0	0	0	1	0	0	0	0	0	0	0	0	0	0	0	0	0	0	0	0	0	0	0	0	0	0	0	0	0	0	0	0	0	0	0	0	0	0	0
CP082532.1	Salmonella enterica subsp. enterica serovar Kentucky strain CVM N18S2145 plasmi	0	0	0	1	0	0	0	0	0	0	0	0	0	0	0	0	0	0	0	0	0	0	0	0	0	0	0	0	0	0	0	0	0	0	0	0	0	0	0	0	0	0	0	0	0	0	0	0
CP082534.1	Salmonella enterica subsp. enterica serovar Kentucky strain CVM N18S2145 plasmi	0	0	0	0	0	0	0	0	0	0	0	0	1	0	0	0	0	0	0	0	0	0	0	0	0	0	0	0	0	0	0	0	0	0	0	0	0	0	0	0	0	0	0	0	0	0	0	0
CP082539.1	Salmonella enterica subsp. enterica serovar Infantis strain CVM N18S1988 isolat	1	1	0	1	0	0	0	0	0	0	0	0	1	0	0	0	0	0	0	0	0	0	0	0	0	0	0	0	0	0	0	0	0	0	0	0	0	0	0	0	0	0	0	0	0	0	0	0
CP082542.1	Salmonella enterica subsp. enterica serovar Hadar strain CVM N18S1943 plasmid p	1	1	0	0	0	0	0	0	0	0	0	0	1	0	0	0	0	0	0	0	0	0	0	0	0	0	0	0	0	0	0	0	0	0	0	0	0	0	0	0	0	0	0	0	0	0	0	0
CP082545.1	Salmonella enterica subsp. enterica serovar Typhimurium strain CVM N18S1677 pla	0	0	0	0	0	0	0	0	0	0	0	0	0	0	0	0	0	0	0	0	0	0	0	0	0	0	0	0	0	0	0	0	0	0	0	0	0	0	0	0	0	0	0	0	0	0	0	0
CP082546.1	Salmonella enterica subsp. enterica serovar Newport strain CVM N18S1655 plasmid	0	0	0	1	0	0	0	0	0	0	0	0	1	0	0	0	0	0	0	0	0	0	0	0	0	0	0	0	0	0	0	0	0	0	0	0	0	0	0	0	0	0	0	0	0	0	0	0
CP082551.1	Salmonella enterica subsp. enterica serovar Typhimurium strain CVM N18S1634 pla	0	0	0	0	0	0	0	0	0	0	0	0	0	0	0	0	0	0	0	0	0	0	0	0	0	0	0	0	0	0	0	0	0	0	0	0	0	0	0	0	0	0	0	0	0	0	0	0
CP082552.1	Salmonella enterica subsp. enterica serovar Typhimurium strain CVM N18S1634 pla	0	0	0	0	0	0	0	0	0	0	0	0	1	0	0	0	0	0	0	0	0	0	0	0	0	0	0	0	0	0	0	0	0	0	0	0	0	0	0	0	0	0	0	0	0	0	0	0
CP082555.1	Salmonella enterica subsp. enterica serovar Schwarzengrund strain CVM N18S1602	0	0	0	0	0	0	0	0	0	0	0	0	0	0	0	0	0	0	0	0	0	0	0	0	0	0	0	0	0	0	0	0	0	0	0	0	0	0	0	0	0	0	0	0	0	0	0	0
CP082556.1	Salmonella enterica subsp. enterica serovar Schwarzengrund strain CVM N18S1602	0	0	0	0	0	0	0	0	0	0	0	0	1	0	0	0	0	0	0	0	0	0	0	0	0	0	0	0	0	0	0	0	1	0	0	0	0	0	0	0	0	0	0	0	0	0	0	0
CP082560.1	Salmonella enterica subsp. enterica serovar Typhimurium strain CVM N18S1595 pla	0	0	0	0	0	0	0	0	0	0	0	0	1	0	0	0	0	0	0	0	0	0	0	0	0	0	0	0	0	0	0	0	0	0	0	0	0	0	0	0	0	0	0	0	0	0	0	0
CP082562.1	Salmonella enterica subsp. enterica serovar Kentucky strain CVM N18S1563 plasmi	0	0	0	1	0	0	0	0	0	0	0	0	0	0	0	0	0	0	0	0	0	0	0	0	0	0	0	0	0	0	0	0	0	0	0	0	0	0	0	0	0	0	0	0	0	0	0	0
CP082563.1	Salmonella enterica subsp. enterica serovar Kentucky strain CVM N18S1563 plasmi	0	0	0	0	0	0	0	0	0	0	0	0	1	0	0	0	0	0	0	0	0	0	0	0	0	0	0	0	0	0	0	0	0	0	0	0	0	0	0	0	0	0	0	0	0	0	0	0
CP082567.1	Salmonella enterica subsp. enterica serovar Kentucky strain CVM N18S1260 plasmi	0	0	0	1	0	0	0	0	0	0	0	0	0	0	0	0	0	0	0	0	0	0	0	0	0	0	0	0	0	0	0	0	0	0	0	0	0	0	0	0	0	0	0	0	0	0	0	0
CP082572.1	Salmonella enterica subsp. enterica serovar 4,[5],12:i:- strain CVM N18S0993 pl	1	1	0	1	0	0	0	0	0	0	0	0	1	0	0	0	0	0	0	0	0	0	0	0	0	0	0	0	0	0	0	0	0	0	0	0	0	0	0	0	0	0	0	0	0	0	0	0
CP082575.1	Salmonella enterica subsp. enterica serovar Senftenberg strain CVM N18S0991 pla	0	1	0	1	0	0	0	0	0	0	0	0	1	0	0	0	0	0	0	0	0	0	0	0	0	0	0	0	0	0	0	0	0	0	0	0	0	0	0	0	0	0	0	0	0	0	0	0
CP082580.1	Salmonella enterica subsp. enterica serovar Kentucky strain CVM N18S0935 plasmi	0	0	0	0	0	0	0	0	0	0	0	0	0	0	0	0	0	0	0	0	0	0	0	0	0	0	0	0	0	0	0	0	0	0	0	0	0	0	0	0	0	0	0	0	0	0	0	0
CP082584.1	Salmonella enterica subsp. enterica serovar Kentucky strain CVM N18S0935 plasmi	0	0	0	0	0	0	0	0	0	0	0	0	1	0	0	0	0	0	0	0	0	0	0	0	0	0	0	0	0	0	0	0	0	0	0	0	0	0	0	0	0	0	0	0	0	0	0	0
CP082585.1	Salmonella enterica subsp. enterica serovar Kiambu strain CVM N18S0824 plasmid	1	1	0	0	0	0	0	0	0	0	0	0	0	0	0	0	0	0	0	0	0	0	0	0	0	0	0	0	0	0	0	0	0	0	0	0	0	0	0	0	0	0	0	0	0	0	0	0
CP082591.1	Salmonella enterica subsp. enterica serovar 4,[5],12:i:- strain CVM N18S0736 pl	0	0	0	0	0	0	0	0	0	0	0	0	0	0	0	0	0	0	0	0	0	0	0	0	0	0	0	0	0	0	0	0	0	0	0	0	0	0	0	0	0	0	0	0	0	0	0	0
CP082593.1	Salmonella enterica subsp. enterica serovar 4,[5],12:i:- strain CVM N18S0736 pl	0	0	0	0	0	0	0	0	0	0	0	0	0	0	0	0	0	0	0	0	0	0	0	0	0	0	0	0	0	0	0	0	0	0	0	0	0	0	0	0	0	0	0	0	0	0	0	0
CP082599.1	Salmonella enterica subsp. enterica serovar Newport strain CVM N17S1196 plasmid	0	0	0	1	0	0	0	0	0	0	0	0	1	0	0	0	0	0	0	0	0	0	0	0	0	0	0	0	0	0	0	0	0	0	0	0	0	0	0	0	0	0	0	0	0	0	0	0
CP082601.1	Salmonella enterica subsp. enterica serovar Litchfield strain CVM N17S922 isola	0	0	0	0	0	0	0	0	0	0	0	0	1	0	0	0	0	0	0	0	0	0	0	0	0	0	0	0	0	0	0	0	0	0	0	0	0	0	0	0	0	0	0	0	0	0	0	0
CP082603.1	Salmonella enterica subsp. enterica serovar Kentucky strain CVM N17S914 isolate	0	0	0	1	0	0	0	0	0	0	0	0	0	0	0	0	0	0	0	0	0	0	0	0	0	0	0	0	0	0	0	0	0	0	0	0	0	0	0	0	0	0	0	0	0	0	0	0
CP082604.1	Salmonella enterica subsp. enterica serovar Kentucky strain CVM N17S914 isolate	0	0	0	0	0	0	0	0	0	0	0	0	1	0	0	0	0	0	0	0	0	0	0	0	0	0	0	0	0	0	0	0	0	0	0	0	0	0	0	0	0	0	0	0	0	0	0	0
CP082607.1	Salmonella enterica subsp. enterica serovar Typhimurium strain CVM N17S620 isol	0	0	0	1	0	0	0	0	0	0	0	0	1	0	0	0	0	0	0	0	0	0	0	0	0	0	0	0	0	0	0	0	0	0	0	0	0	0	0	0	0	0	0	0	0	0	0	0
CP082610.1	Salmonella enterica subsp. enterica serovar 4,12:i:- strain CVM N17S056 isolate	1	1	0	0	0	0	0	0	0	0	0	0	1	0	0	0	0	0	0	0	0	0	0	0	0	0	0	0	0	0	0	0	0	0	0	0	0	0	0	0	0	0	0	0	0	0	0	0
CP082612.1	Salmonella enterica subsp. enterica serovar Reading strain CVM N18S0035 plasmid	0	0	0	1	0	0	0	0	0	0	0	0	0	0	0	0	0	0	0	0	0	0	0	0	0	0	0	0	0	0	0	0	0	0	0	0	0	0	0	0	0	0	0	0	0	0	0	0
CP082614.1	Salmonella enterica subsp. enterica serovar Reading strain CVM N18S0035 plasmid	0	0	0	0	0	0	0	0	0	0	0	0	1	0	0	0	0	0	0	0	0	0	0	0	0	0	0	0	0	0	0	0	0	0	0	0	0	0	0	0	0	0	0	0	0	0	0	0
CP082616.1	Salmonella enterica subsp. enterica serovar Agona strain CVM N18S0017 plasmid p	1	1	0	0	0	0	0	0	0	0	0	0	1	0	0	0	0	0	0	0	0	0	0	0	0	0	0	0	0	0	0	0	0	0	0	0	0	0	0	0	0	0	0	0	0	0	0	0
CP082618.1	Salmonella enterica subsp. enterica serovar Infantis strain CVM N17S1592 plasmi	0	1	0	1	0	0	0	0	0	0	0	0	0	0	0	0	0	0	0	0	0	0	0	0	0	0	0	0	0	0	0	0	0	0	0	0	0	0	0	0	0	0	0	0	0	0	0	0
CP082622.1	Salmonella enterica subsp. enterica serovar Kentucky strain CVM N17S1545 plasmi	0	0	0	1	0	0	0	0	0	0	0	0	0	0	0	0	0	0	0	0	0	0	0	0	0	0	0	0	0	0	0	0	0	0	0	0	0	0	0	0	0	0	0	0	0	0	0	0
CP082623.1	Salmonella enterica subsp. enterica serovar Kentucky strain CVM N17S1545 plasmi	1	1	0	0	0	0	0	0	0	0	0	0	0	0	0	0	0	0	0	0	0	0	0	0	0	0	0	0	0	0	0	0	0	0	0	0	0	0	0	0	0	0	0	0	0	0	0	0
CP082625.1	Salmonella enterica subsp. enterica serovar 4,[5],12:i:- strain CVM N17S1465 pl	0	1	0	1	0	1	0	0	0	0	0	0	0	0	0	0	0	0	0	0	0	0	0	0	0	0	0	0	0	0	0	0	0	0	0	0	0	0	0	0	0	0	0	0	0	0	0	0
CP082630.1	Salmonella enterica subsp. enterica serovar Heidelberg strain CVM N17S1352 plas	0	1	0	0	0	0	0	0	0	0	0	0	0	0	0	0	0	0	0	0	0	0	0	0	0	0	0	0	0	0	0	0	0	0	0	0	0	0	0	0	0	0	0	0	0	0	0	0
CP082632.1	Salmonella enterica subsp. enterica serovar Heidelberg strain CVM N17S1352 plas	0	0	0	0	0	0	0	0	0	0	0	0	1	0	0	0	0	0	0	0	0	0	0	0	0	0	0	0	0	0	0	0	0	0	0	0	0	0	0	0	0	0	0	0	0	0	0	0
CP082637.1	Salmonella enterica subsp. enterica serovar Schwarzengrund strain CVM N17S1304	1	1	0	0	0	0	0	0	0	0	0	0	0	0	0	0	0	0	0	0	0	0	0	0	0	0	0	0	0	0	0	0	0	0	0	0	0	0	0	0	0	0	0	0	0	0	0	0
CP082638.1	Salmonella enterica subsp. enterica serovar Schwarzengrund strain CVM N17S1304	0	0	0	0	0	0	0	0	0	0	0	0	0	0	0	0	0	0	0	0	0	0	0	0	0	0	0	0	0	0	0	0	0	0	0	0	0	0	0	0	0	0	0	0	0	0	0	0
CP082640.1	Salmonella enterica subsp. enterica serovar Hadar strain CVM N17S1270 isolate 1	0	0	0	0	0	0	0	0	0	0	0	0	1	0	0	0	0	0	0	0	0	0	0	0	0	0	0	0	0	0	0	0	0	0	0	0	0	0	0	0	0	0	0	0	0	0	0	0
CP082644.1	Salmonella enterica subsp. enterica serovar Newport strain CVM N16S224 plasmid	0	0	0	1	0	0	0	0	0	0	0	0	0	0	0	0	0	0	0	0	0	0	0	0	0	0	0	0	0	0	0	0	0	0	0	0	0	0	0	0	0	0	0	0	0	0	0	0
CP082646.1	Salmonella enterica subsp. enterica serovar Typhimurium var. 5- strain CVM N16S	0	0	0	0	0	0	0	0	0	0	0	0	0	0	0	0	0	0	0	0	0	0	0	0	0	0	0	0	0	0	0	0	0	0	0	0	0	0	0	0	0	0	0	0	0	0	0	0
CP082648.1	Salmonella enterica subsp. enterica serovar Typhimurium var. 5- strain CVM N16S	0	0	0	1	0	0	0	0	0	0	0	0	0	0	0	0	0	0	0	0	0	0	0	0	0	0	0	0	0	0	0	0	0	0	0	0	0	0	0	0	0	0	0	0	0	0	0	0
CP082649.1	Salmonella enterica subsp. enterica serovar Typhimurium var. 5- strain CVM N16S	0	0	0	0	0	0	0	0	0	0	0	0	1	0	0	0	0	0	0	0	0	0	0	0	0	0	0	0	0	0	0	0	0	0	0	0	0	0	0	0	0	0	0	0	0	0	0	0
CP082651.1	Salmonella enterica subsp. enterica serovar 4,[5],12:i:- strain CVM N16S144 pla	1	1	0	0	0	0	0	0	0	0	0	0	0	0	0	0	0	0	0	0	0	0	0	0	0	0	0	0	0	0	0	0	0	0	0	0	0	0	0	0	0	0	0	0	0	0	0	0
CP082655.1	Salmonella enterica subsp. enterica serovar Kentucky strain CVM N16S104 plasmid	0	0	0	1	0	0	0	0	0	0	0	0	0	0	0	0	0	0	0	0	0	0	0	0	0	0	0	0	0	0	0	0	0	0	0	0	0	0	0	0	0	0	0	0	0	0	0	0
CP082656.1	Salmonella enterica subsp. enterica serovar Kentucky strain CVM N16S104 plasmid	0	0	0	0	0	0	0	0	0	0	0	0	1	0	0	0	0	0	0	0	0	0	0	0	0	0	0	0	0	0	0	0	0	0	0	0	0	0	0	0	0	0	0	0	0	0	0	0
CP082659.1	Salmonella enterica subsp. enterica serovar Heidelberg strain CVM N16S098 plasm	1	1	0	1	0	0	0	0	0	0	0	0	0	0	0	0	0	0	0	0	0	0	0	0	0	0	0	0	0	0	0	0	0	0	0	0	0	0	0	0	0	0	0	0	0	0	0	0
CP082663.1	Salmonella enterica subsp. enterica serovar Typhimurium var. 5- strain CVM N16S	0	0	0	0	0	0	0	0	0	0	0	0	0	0	0	0	0	0	0	0	0	0	0	0	0	0	0	0	0	0	0	0	0	0	0	0	0	0	0	0	0	0	0	0	0	0	0	0
CP082667.1	Salmonella enterica subsp. enterica serovar Albany strain CVM N18S1350 plasmid	1	1	0	0	0	0	0	0	0	0	0	0	0	0	0	0	0	0	0	0	0	0	0	0	0	0	0	0	0	0	0	0	0	0	0	0	0	0	0	0	0	0	0	0	0	0	0	0
CP082669.1	Salmonella enterica subsp. enterica serovar 4,[5],12:i:- strain CVM N17S166 pla	0	0	0	0	0	0	0	0	0	0	0	0	0	0	0	0	0	0	0	0	0	0	0	0	0	0	0	0	0	0	0	0	0	0	0	0	0	0	0	0	0	0	0	0	0	0	0	0
CP082679.1	Salmonella enterica subsp. enterica serovar Typhimurium strain CVM N18S0645 pla	0	0	0	0	0	0	0	0	0	0	0	0	0	0	0	0	0	0	0	0	0	0	0	0	0	0	0	0	0	0	0	0	0	0	0	0	0	0	0	0	0	0	0	0	0	0	0	0
CP082685.1	Salmonella enterica subsp. enterica serovar Bredeney strain CVM N18S0406 plasmi	0	1	0	0	0	0	0	0	0	0	0	0	0	0	0	0	0	0	0	0	0	0	0	0	0	0	0	0	0	0	0	0	0	0	0	0	0	0	0	0	0	0	0	0	0	0	0	0
CP082688.1	Salmonella enterica subsp. enterica serovar Bredeney strain CVM N18S0406 plasmi	0	0	0	0	0	0	0	0	0	0	0	0	0	0	0	0	0	0	0	0	0	0	0	0	0	0	0	0	0	0	0	0	0	0	0	0	0	0	0	0	0	0	0	0	0	0	0	0
CP082690.1	Salmonella enterica subsp. enterica serovar Bredeney strain CVM N18S0406 plasmi	0	0	0	0	0	0	0	0	0	0	0	0	0	0	0	0	0	0	0	0	0	0	0	0	0	0	0	0	0	0	0	0	0	0	0	0	0	0	0	0	0	0	0	0	0	0	0	0
CP082693.1	Salmonella enterica subsp. enterica serovar Kentucky strain CVM N18S0236 plasmi	0	0	0	1	0	0	0	0	0	0	0	0	0	0	0	0	0	0	0	0	0	0	0	0	0	0	0	0	0	0	0	0	0	0	0	0	0	0	0	0	0	0	0	0	0	0	0	0
CP082694.1	Salmonella enterica subsp. enterica serovar Kentucky strain CVM N18S0236 plasmi	0	0	0	0	0	0	0	0	0	0	0	0	1	0	0	0	0	0	0	0	0	0	0	0	0	0	0	0	0	0	0	0	0	0	0	0	0	0	0	0	0	0	0	0	0	0	0	0
CP082699.1	Salmonella enterica subsp. enterica serovar Kentucky strain CVM N18S0133 plasmi	0	0	0	1	0	0	0	0	0	0	0	0	0	0	0	0	0	0	0	0	0	0	0	0	0	0	0	0	0	0	0	0	0	0	0	0	0	0	0	0	0	0	0	0	0	0	0	0
CP082700.1	Salmonella enterica subsp. enterica serovar Kentucky strain CVM N18S0133 plasmi	1	1	0	0	0	0	0	0	0	0	0	0	0	0	0	0	0	0	0	0	0	0	0	0	0	0	0	0	0	0	0	0	0	0	0	0	0	0	0	0	0	0	0	0	0	0	0	0
CP082702.1	Salmonella enterica subsp. enterica serovar Reading strain CVM N17S546 plasmid	0	0	0	1	0	0	0	0	0	0	0	0	0	0	0	0	0	0	0	0	0	0	0	0	0	0	0	0	0	0	0	0	0	0	0	0	0	0	0	0	0	0	0	0	0	0	0	0
CP082703.1	Salmonella enterica subsp. enterica serovar Reading strain CVM N17S546 plasmid	0	0	0	0	0	0	0	0	0	0	0	0	1	0	0	0	0	0	0	0	0	0	0	0	0	0	0	0	0	0	0	0	0	0	0	0	0	0	0	0	0	0	0	0	0	0	0	0
CP082705.1	Salmonella enterica subsp. enterica serovar Typhimurium strain CVM N17S520 isol	0	0	0	0	0	0	0	0	0	0	0	0	1	0	0	0	0	0	0	0	0	0	0	0	0	0	0	0	0	0	0	0	0	0	0	0	0	0	0	0	0	0	0	0	0	0	0	0
CP082707.1	Salmonella enterica subsp. enterica serovar 4,[5],12:i:- strain CVM N17S380 pla	0	0	0	0	0	0	0	0	0	0	0	0	0	0	0	0	0	0	0	0	0	0	0	0	0	0	0	0	0	0	0	0	0	0	0	0	0	0	0	0	0	0	0	0	0	0	0	0
CP082710.1	Salmonella enterica subsp. enterica serovar London strain CVM N17S367 plasmid p	1	1	0	0	0	0	0	0	0	0	0	0	1	0	0	0	0	0	0	0	0	0	0	0	0	0	0	0	0	0	0	0	1	0	0	0	0	0	0	0	0	0	0	0	0	0	0	0
CP082712.1	Salmonella enterica subsp. enterica serovar London strain CVM N17S347 plasmid p	0	0	0	0	0	0	0	0	0	0	0	0	0	0	0	0	0	0	0	0	0	0	0	0	0	0	0	0	0	0	0	0	0	0	0	0	0	0	0	0	0	0	0	0	0	0	0	0
CP082713.1	Salmonella enterica subsp. enterica serovar London strain CVM N17S347 plasmid p	1	1	0	0	0	0	0	0	0	0	0	0	0	0	0	0	0	0	0	0	0	0	0	0	0	0	0	0	0	0	0	0	0	0	0	0	0	0	0	0	0	0	0	0	0	0	0	0
CP082715.1	Salmonella enterica subsp. enterica serovar Berta strain CVM N17S334 plasmid pN	1	1	0	0	0	0	0	0	0	0	0	0	0	0	0	0	0	0	0	0	0	0	0	0	0	0	0	0	0	0	0	0	0	0	0	0	0	0	0	0	0	0	0	0	0	0	0	0
CP082717.1	Salmonella enterica subsp. enterica serovar Kentucky strain CVM N17S323 isolate	0	0	0	0	0	0	0	0	0	0	0	0	1	0	0	0	0	0	0	0	0	0	0	0	0	0	0	0	0	0	0	0	0	0	0	0	0	0	0	0	0	0	0	0	0	0	0	0
CP082719.1	Salmonella enterica subsp. enterica serovar Kentucky strain CVM N17S323 isolate	0	0	0	1	0	0	0	0	0	0	0	0	0	0	0	0	0	0	0	0	0	0	0	0	0	0	0	0	0	0	0	0	0	0	0	0	0	0	0	0	0	0	0	0	0	0	0	0
CP082722.1	Salmonella enterica subsp. enterica serovar Reading strain CVM N17S288 isolate	0	0	0	1	0	0	0	0	0	0	0	0	0	0	0	0	0	0	0	0	0	0	0	0	0	0	0	0	0	0	0	0	0	0	0	0	0	0	0	0	0	0	0	0	0	0	0	0
CP082724.1	Salmonella enterica subsp. enterica serovar Berta strain CVM N17S266 plasmid pN	0	0	0	0	0	0	0	0	0	0	0	0	0	0	0	0	0	0	0	0	0	0	0	0	0	0	0	0	0	0	0	0	0	0	0	0	0	0	0	0	0	0	0	0	0	0	0	0
CP082728.1	Salmonella enterica subsp. enterica serovar Muenchen strain CVM N17S129 plasmid	0	0	0	1	0	0	0	0	0	0	0	0	0	0	0	0	0	0	0	0	0	0	0	0	0	0	0	0	0	0	0	0	0	0	0	0	0	0	0	0	0	0	0	0	0	0	0	0
CP082730.1	Salmonella enterica subsp. enterica serovar Enteritidis strain CVM N17S111 plas	0	0	0	0	0	0	0	0	0	0	0	0	1	0	0	0	0	0	0	0	0	0	0	0	0	0	0	0	0	0	0	0	0	0	0	0	0	0	0	0	0	0	0	0	0	0	0	0
CP082731.1	Salmonella enterica subsp. enterica serovar Enteritidis strain CVM N17S111 plas	0	0	0	1	0	0	0	0	0	0	0	0	1	0	0	0	0	0	0	0	0	0	0	0	0	0	0	0	0	0	0	0	0	0	0	0	0	0	0	0	0	0	0	0	0	0	0	0
CP082734.1	Salmonella enterica subsp. enterica serovar Reading strain CVM N16S084 plasmid	1	1	0	1	0	0	0	0	0	0	0	0	1	0	0	0	0	0	0	0	0	0	0	0	0	0	0	0	0	0	0	0	1	0	0	0	0	0	0	0	0	0	0	0	0	0	0	0
CP082735.1	Salmonella enterica subsp. enterica serovar Reading strain CVM N16S084 plasmid	0	0	0	1	0	0	0	0	0	0	0	0	0	0	0	0	0	0	0	0	0	0	0	0	0	0	0	0	0	0	0	0	0	0	0	0	0	0	0	0	0	0	0	0	0	0	0	0
CP082737.1	Salmonella enterica subsp. enterica serovar Heidelberg strain CVM N16S074 plasm	0	1	0	1	0	0	0	0	0	0	0	0	1	0	0	0	0	0	0	0	0	0	0	0	0	0	0	0	0	0	0	0	0	0	0	0	0	0	0	0	0	0	0	0	0	0	0	0
CP082740.1	Salmonella enterica subsp. enterica serovar Typhimurium var. 5- strain CVM N16S	0	0	0	0	0	0	0	0	0	0	0	0	0	0	0	0	0	0	0	0	0	0	0	0	0	0	0	0	0	0	0	0	0	0	0	0	0	0	0	0	0	0	0	0	0	0	0	0
CP082741.1	Salmonella enterica subsp. enterica serovar Typhimurium var. 5- strain CVM N16S	0	0	0	0	0	0	0	0	0	0	0	0	0	0	0	0	0	0	0	0	0	0	0	0	0	0	0	0	0	0	0	0	0	0	0	0	0	0	0	0	0	0	0	0	0	0	0	0
CP082745.1	Salmonella enterica subsp. enterica serovar Typhimurium var. 5- strain CVM N16S	0	0	0	0	0	0	0	0	0	0	0	0	0	0	0	0	0	0	0	0	0	0	0	0	0	0	0	0	0	0	0	0	0	0	0	0	0	0	0	0	0	0	0	0	0	0	0	0
CP082749.1	Salmonella enterica subsp. enterica serovar Kentucky strain CVM N16S065 plasmid	0	0	0	1	0	0	0	0	0	0	0	0	0	0	0	0	0	0	0	0	0	0	0	0	0	0	0	0	0	0	0	0	0	0	0	0	0	0	0	0	0	0	0	0	0	0	0	0
CP082750.1	Salmonella enterica subsp. enterica serovar Kentucky strain CVM N16S065 plasmid	1	1	0	0	0	0	0	0	0	0	0	0	1	0	0	0	0	0	0	0	0	0	0	0	0	0	0	0	0	0	0	0	0	0	0	0	0	0	0	0	0	0	0	0	0	0	0	0
CP082752.1	Salmonella enterica subsp. enterica serovar Typhimurium var. 5- strain CVM N16S	0	0	0	0	0	0	0	0	0	0	0	0	0	0	0	0	0	0	0	0	0	0	0	0	0	0	0	0	0	0	0	0	0	0	0	0	0	0	0	0	0	0	0	0	0	0	0	0
CP082903.1	Salmonella enterica subsp. enterica serovar Cerro strain FSIS1607502 plasmid pF	0	0	0	0	0	0	0	0	0	0	0	0	0	0	0	0	0	0	0	0	0	0	0	0	0	0	0	0	0	0	0	0	0	0	0	0	0	0	0	0	0	0	0	0	0	0	0	0
CP083380.1	Salmonella enterica subsp. enterica serovar Saintpaul strain CVM N18S0870 plasm	0	1	0	0	0	0	0	0	0	0	0	0	0	0	0	0	0	0	0	0	0	0	0	0	0	0	0	0	0	0	0	0	0	0	0	0	0	0	0	0	0	0	0	0	0	0	0	0
CP083382.1	Salmonella enterica subsp. enterica serovar Saintpaul strain CVM N18S0870 plasm	1	1	0	0	0	0	0	0	0	0	0	0	1	0	0	0	0	0	0	0	0	0	0	0	0	0	0	0	0	0	0	0	0	0	0	0	0	0	0	0	0	0	0	0	0	0	0	0
CP083412.1	Salmonella enterica subsp. enterica serovar Typhi strain 681355 plasmid ph68135	0	0	0	0	0	0	0	0	0	0	0	0	1	0	0	0	0	0	0	0	0	0	0	0	0	0	0	0	0	0	0	0	0	0	0	0	0	0	0	0	0	0	0	0	0	0	0	0
CP086352.1	Salmonella enterica subsp. enterica strain CFSAN023357 plasmid pCFSAN048049, co	0	0	0	0	0	0	0	0	0	0	0	0	0	0	0	0	0	0	0	0	0	0	0	0	0	0	0	0	0	0	0	0	0	0	0	0	0	0	0	0	0	0	0	0	0	0	0	0
CP092295.1	Salmonella enterica strain PNUSAS070160 plasmid PNUSAS070160_1, complete sequen	1	1	0	1	0	0	0	0	0	0	0	0	1	0	0	0	0	0	0	0	0	0	0	0	0	0	0	0	0	0	0	0	0	0	0	0	0	0	0	0	0	0	0	0	0	0	0	0
CP092298.1	Salmonella enterica strain PNUSAS041145 plasmid PNUSAS041145_1, complete sequen	1	1	0	1	0	0	0	0	0	0	0	0	1	0	0	0	0	0	0	0	0	0	0	0	0	0	0	0	0	0	0	0	0	0	0	0	0	0	0	0	0	0	0	0	0	0	0	0
CP092299.1	Salmonella enterica strain PNUSAS041145 plasmid PNUSAS041145_2, complete sequen	0	0	0	0	0	0	0	0	0	0	0	0	1	0	0	0	0	0	0	0	0	0	0	0	0	0	0	0	0	0	0	0	0	0	0	0	0	0	0	0	0	0	0	0	0	0	0	0
CP092302.1	Salmonella enterica strain PNUSAS047891 plasmid PNUSAS047891_1, complete sequen	1	1	0	1	0	0	0	0	0	0	0	0	1	0	0	0	0	0	0	0	0	0	0	0	0	0	0	0	0	0	0	0	0	0	0	0	0	0	0	0	0	0	0	0	0	0	0	0
CP092303.1	Salmonella enterica strain PNUSAS047891 plasmid PNUSAS047891_2, complete sequen	0	0	0	0	0	0	0	0	0	0	0	0	0	0	0	0	0	0	0	0	0	0	0	0	0	0	0	0	0	0	0	0	0	0	0	0	0	0	0	0	0	0	0	0	0	0	0	0
CP092315.1	Salmonella enterica strain PNUSAS011707 plasmid pPNUSAS011707_1, complete seque	0	0	0	0	0	0	0	0	0	0	0	0	0	0	0	0	0	0	0	0	0	0	0	0	0	0	0	0	0	0	0	0	0	0	0	0	0	0	0	0	0	0	0	0	0	0	0	0
CP092323.1	Salmonella enterica subsp. enterica serovar Enteritidis strain PNUSAS034908 pla	0	0	0	0	0	0	0	0	0	0	0	0	1	0	0	0	0	0	0	0	0	0	0	0	0	0	0	0	0	0	0	0	0	0	0	0	0	0	0	0	0	0	0	0	0	0	0	0
CP093074.1	Salmonella enterica strain PNUSAS074905 plasmid pPNUSAS074905_1, complete seque	1	1	0	0	0	0	0	0	0	0	0	0	1	0	0	0	0	0	0	0	0	0	0	0	0	0	0	0	0	0	0	0	0	0	0	0	0	0	0	0	0	0	0	0	0	0	0	0
CP093085.1	Salmonella enterica strain PNUSAS147811 plasmid pPNUSAS147811_1, complete seque	0	0	0	0	0	0	0	0	0	0	0	0	0	0	0	0	0	0	0	0	0	0	0	0	0	0	0	0	0	0	0	0	0	0	0	0	0	0	0	0	0	0	0	0	0	0	0	0
CP093101.1	Salmonella enterica subsp. enterica serovar Hadar strain PNUSAS018090 plasmid p	0	0	0	0	0	0	0	0	0	0	0	0	0	0	0	0	0	0	0	0	0	0	0	0	0	0	0	0	0	0	0	0	0	0	0	0	0	0	0	0	0	0	0	0	0	0	0	0
CP093104.1	Salmonella enterica strain PNUSAS021403 plasmid pPNUSAS021403_1, complete seque	0	1	0	0	0	0	0	0	0	0	0	0	0	0	0	0	0	0	0	0	0	0	0	0	0	0	0	0	0	0	0	0	0	0	0	0	0	0	0	0	0	0	0	0	0	0	0	0
CP093107.1	Salmonella enterica strain PNUSAS021403 plasmid pPNUSAS021403_4, complete seque	0	0	0	0	0	0	0	0	0	0	0	0	0	0	0	0	0	0	0	0	0	0	0	0	0	0	0	0	0	0	0	0	0	0	0	0	0	0	0	0	0	0	0	0	0	0	0	0
CP093133.1	Salmonella enterica subsp. enterica serovar Reading strain PNUSAS010176 plasmid	0	0	0	0	0	0	0	0	0	0	0	0	1	0	0	0	0	0	0	0	0	0	0	0	0	0	0	0	0	0	0	0	0	0	0	0	0	0	0	0	0	0	0	0	0	0	0	0
CP093141.1	Salmonella enterica strain 2015AM-0511 plasmid p2015AM-0511_1, complete sequenc	0	0	0	0	0	0	0	0	0	0	0	0	1	0	0	0	0	0	0	0	0	0	0	0	0	0	0	0	0	0	0	0	0	0	0	0	0	0	0	0	0	0	0	0	0	0	0	0
CP100649.1	Salmonella enterica subsp. enterica serovar Gallinarum strain SG4021 plasmid pS	0	1	0	0	0	0	0	0	0	0	0	0	0	0	0	0	0	0	0	0	0	0	0	0	0	0	0	0	0	0	0	0	0	0	0	0	0	0	0	0	0	0	0	0	0	0	0	0
CP100655.1	Salmonella enterica subsp. enterica serovar Alachua strain FSIS22029592 plasmid	1	1	0	1	0	0	0	0	0	0	0	0	1	0	0	0	0	0	0	0	0	0	0	0	0	0	0	0	0	0	0	0	0	0	0	0	0	0	0	0	0	0	0	0	0	0	0	0
CP100656.1	Salmonella enterica subsp. enterica serovar Alachua strain FSIS22029592 plasmid	0	0	0	1	0	0	0	0	0	0	0	0	0	0	0	0	0	0	0	0	0	0	0	0	0	0	0	0	0	0	0	0	0	0	0	0	0	0	0	0	0	0	0	0	0	0	0	0
CP100658.1	Salmonella enterica subsp. enterica serovar Senftenberg strain FSIS22133035 pla	1	1	0	1	0	0	0	0	0	0	0	0	1	0	0	0	0	0	0	0	0	0	0	0	0	0	0	0	0	0	0	0	0	0	0	0	0	0	0	0	0	0	0	0	0	0	0	0
CP100659.1	Salmonella enterica subsp. enterica serovar Senftenberg strain FSIS22133035 pla	0	0	0	0	0	0	0	0	0	0	0	0	0	0	0	0	0	0	0	0	0	0	0	0	0	0	0	0	0	0	0	0	0	0	0	0	0	0	0	0	0	0	0	0	0	0	0	0
CP101341.1	Salmonella enterica strain s15D023 plasmid ps15D023-IncHI2, complete sequence	1	0	0	1	0	0	1	0	0	0	0	0	1	0	0	0	0	0	0	0	0	0	0	0	0	0	0	0	0	0	0	0	0	0	0	0	0	0	0	0	0	0	0	0	0	0	0	0
CP101343.1	Salmonella enterica strain s15D023 plasmid ps15D023_4	0	0	0	0	0	0	0	0	0	0	0	0	0	0	0	0	0	0	0	0	0	0	0	0	0	0	0	0	0	0	0	0	0	0	0	0	0	0	0	0	0	0	0	0	0	0	0	0
CP101344.1	Salmonella enterica strain s15D023 plasmid ps15D023_5	0	1	0	0	0	0	0	0	0	0	0	0	0	0	0	0	0	0	0	0	0	0	0	0	0	0	0	0	0	0	0	0	0	0	0	0	0	0	0	0	0	0	0	0	0	0	0	0
CP101345.1	Salmonella enterica strain s15D023 plasmid ps15D023_6	0	0	0	1	0	0	0	0	0	0	0	0	0	0	0	0	0	0	0	0	0	0	0	0	0	0	0	0	0	0	0	0	0	0	0	0	0	0	0	0	0	0	0	0	0	0	0	0
CP101349.1	Salmonella enterica strain s12177 plasmid ps12177-CTX, complete sequence	1	1	0	1	0	0	1	0	0	0	0	0	1	0	0	0	0	0	0	0	0	0	0	0	0	0	0	0	0	0	0	0	0	0	0	0	0	0	0	0	0	0	0	0	0	0	0	0
CP101353.1	Salmonella enterica strain s11011 plasmid ps11011-CTX, complete sequence	1	1	0	1	0	0	0	0	0	0	0	0	1	0	0	0	0	0	0	0	0	0	0	0	0	0	0	0	0	0	0	0	0	0	0	0	0	0	0	0	0	0	0	0	0	0	0	0
CP101356.1	Salmonella enterica strain IndS104 plasmid pIndS104-CTX, complete sequence	1	1	0	1	0	1	0	0	0	0	0	0	1	0	0	0	0	0	0	0	0	0	0	0	0	0	0	0	0	0	0	0	0	0	0	0	0	0	0	0	0	0	0	0	0	0	0	0
CP101357.1	Salmonella enterica strain IndS104 plasmid pIndS104_3_29k, complete sequence	0	0	0	1	0	0	0	0	0	0	0	0	0	0	0	0	0	0	0	0	0	0	0	0	0	0	0	0	0	0	0	0	0	0	0	0	0	0	0	0	0	0	0	0	0	0	0	0
CP110543.1	Salmonella enterica strain PNUSAS224101 plasmid pPNUSAS224101_1, complete seque	0	0	0	1	0	0	0	0	0	0	0	0	1	0	0	0	0	0	0	0	0	0	0	0	0	0	0	0	0	0	0	0	0	0	0	0	0	0	0	0	0	0	0	0	0	0	0	0
CP113984.1	Salmonella enterica subsp. enterica serovar Infantis strain 152369 plasmid p152	0	0	0	1	0	0	0	0	0	0	0	0	1	0	0	0	0	0	0	0	0	0	0	0	0	0	0	0	0	0	0	0	0	0	0	0	0	0	0	0	0	0	0	0	0	0	0	0
CP113985.1	Salmonella enterica subsp. enterica serovar Infantis strain 160771 plasmid p160	0	0	0	1	0	0	0	0	0	0	0	0	1	0	0	0	0	0	0	0	0	0	0	0	0	0	0	0	0	0	0	0	0	0	0	0	0	0	0	0	0	0	0	0	0	0	0	0
CP113988.1	Salmonella enterica subsp. enterica serovar Infantis strain 557658 plasmid p557	0	0	0	1	0	0	0	0	0	0	0	0	1	0	0	0	0	0	0	0	0	0	0	0	0	0	0	0	0	0	0	0	0	0	0	0	0	0	0	0	0	0	0	0	0	0	0	0
CP113991.1	Salmonella enterica subsp. enterica serovar Infantis strain 1038175 plasmid p10	0	0	0	1	0	0	0	0	0	0	0	0	1	0	0	0	0	0	0	0	0	0	0	0	0	0	0	0	0	0	0	0	0	0	0	0	0	0	0	0	0	0	0	0	0	0	0	0
CP113993.1	Salmonella enterica subsp. enterica serovar Infantis strain 1042326 plasmid p10	0	0	0	1	0	0	0	0	0	0	0	0	1	0	0	0	0	0	0	0	0	0	0	0	0	0	0	0	0	0	0	0	0	0	0	0	0	0	0	0	0	0	0	0	0	0	0	0
CP113995.1	Salmonella enterica subsp. enterica serovar Infantis strain 1044958 plasmid p10	0	0	0	1	0	0	0	0	0	0	0	0	1	0	0	0	0	0	0	0	0	0	0	0	0	0	0	0	0	0	0	0	0	0	0	0	0	0	0	0	0	0	0	0	0	0	0	0
CP113997.1	Salmonella enterica subsp. enterica serovar Infantis strain 1045028 plasmid p10	0	0	0	1	0	0	0	0	0	0	0	0	0	0	0	0	0	0	0	0	0	0	0	0	0	0	0	0	0	0	0	0	0	0	0	0	0	0	0	0	0	0	0	0	0	0	0	0
CP113998.1	Salmonella enterica subsp. enterica serovar Infantis strain 1048349 plasmid p10	0	0	0	1	0	0	0	0	0	0	0	0	1	0	0	0	0	0	0	0	0	0	0	0	0	0	0	0	0	0	0	0	0	0	0	0	0	0	0	0	0	0	0	0	0	0	0	0
CP114001.1	Salmonella enterica subsp. enterica serovar Infantis strain 1048341 plasmid p10	0	0	0	1	0	0	0	0	0	0	0	0	1	0	0	0	0	0	0	0	0	0	0	0	0	0	0	0	0	0	0	0	0	0	0	0	0	0	0	0	0	0	0	0	0	0	0	0
CP114003.1	Salmonella enterica subsp. enterica serovar Infantis strain 1059469 plasmid p10	0	0	0	1	0	0	0	0	0	0	0	0	1	0	0	0	0	0	0	0	0	0	0	0	0	0	0	0	0	0	0	0	0	0	0	0	0	0	0	0	0	0	0	0	0	0	0	0
CP114004.1	Salmonella enterica subsp. enterica serovar Infantis strain 1375619 plasmid p13	0	0	0	0	0	0	0	0	0	0	0	0	1	0	0	0	0	0	0	0	0	0	0	0	0	0	0	0	0	0	0	0	0	0	0	0	0	0	0	0	0	0	0	0	0	0	0	0
CP116019.1	Salmonella enterica strain SSJHZ21-044 plasmid pJHZ21-111K, complete sequence	1	1	0	1	0	0	0	0	0	0	0	0	1	0	0	0	0	0	0	0	0	0	0	0	0	0	0	0	0	0	0	0	0	0	0	0	0	0	0	0	0	0	0	0	0	0	0	0
CP116020.1	Salmonella enterica strain SSJHZ21-044 plasmid pJHZ21-cfr-35K, complete sequenc	0	0	0	0	0	0	0	0	0	0	0	0	0	0	0	0	0	0	0	0	0	0	0	0	0	0	0	0	0	0	0	0	0	0	0	0	0	0	0	0	0	0	0	0	0	0	0	0
CP119462.1	Salmonella enterica subsp. enterica serovar Newport strain FSIS32105981 plasmid	0	1	0	0	0	0	0	0	0	0	0	0	1	0	0	0	0	0	0	0	1	0	0	0	0	0	0	0	0	0	0	0	0	0	0	0	0	0	0	0	0	0	0	0	0	0	0	0
CP119464.1	Salmonella enterica subsp. enterica serovar Newport strain FSIS32104969 plasmid	0	1	0	0	0	0	0	0	0	0	0	0	1	0	0	0	0	0	0	0	1	0	0	0	0	0	0	0	0	0	0	0	0	0	0	0	0	0	0	0	0	0	0	0	0	0	0	0
CP119466.1	Salmonella enterica subsp. enterica serovar Anatum strain CVM 46265 plasmid pFS	0	0	0	0	0	0	0	0	0	0	0	0	0	0	0	0	0	0	0	0	0	0	0	0	0	0	0	0	0	0	0	0	0	0	0	0	0	0	0	0	0	0	0	0	0	0	0	0
CP119479.1	Salmonella enterica subsp. enterica serovar 4,[5],12:i:- strain FSIS21925668 pl	1	1	0	0	0	0	0	0	0	0	0	0	0	0	0	0	0	0	0	0	0	0	0	0	0	0	0	0	0	0	0	0	0	0	0	0	0	0	0	0	0	0	0	0	0	0	0	0
CP119482.1	Salmonella enterica subsp. enterica serovar Agona strain FSIS21821150 plasmid p	1	1	0	1	0	0	0	0	0	0	0	0	1	0	0	0	0	0	0	0	0	0	0	0	0	0	0	0	0	0	0	0	0	0	0	0	0	0	0	0	0	0	0	0	0	0	0	0
CP119484.1	Salmonella enterica subsp. enterica serovar Kentucky strain FSIS1609569 plasmid	0	0	0	1	0	0	0	0	0	0	0	0	0	0	0	0	0	0	0	0	0	0	0	0	0	0	0	0	0	0	0	0	0	0	0	0	0	0	0	0	0	0	0	0	0	0	0	0
CP119488.1	Salmonella enterica subsp. enterica serovar Kentucky strain FSIS1609498 plasmid	0	0	0	1	0	0	0	0	0	0	0	0	0	0	0	0	0	0	0	0	0	0	0	0	0	0	0	0	0	0	0	0	0	0	0	0	0	0	0	0	0	0	0	0	0	0	0	0
CP119489.1	Salmonella enterica subsp. enterica serovar Kentucky strain FSIS1609498 plasmid	0	0	0	0	0	0	0	0	0	0	0	0	1	0	0	0	0	0	0	0	0	0	0	0	0	0	0	0	0	0	0	0	0	0	0	0	0	0	0	0	0	0	0	0	0	0	0	0
CP119492.1	Salmonella enterica subsp. enterica serovar Schwarzengrund strain FSIS1609433 p	1	1	0	1	0	0	0	0	0	0	0	0	1	0	0	0	0	0	0	0	0	0	0	0	0	0	0	0	0	0	0	0	0	0	0	0	0	0	0	0	0	0	0	0	0	0	0	0
CP119493.1	Salmonella enterica subsp. enterica serovar Schwarzengrund strain FSIS1609433 p	0	0	0	1	0	0	0	0	0	0	0	0	0	0	0	0	0	0	0	0	0	0	0	0	0	0	0	0	0	0	0	0	0	0	0	0	0	0	0	0	0	0	0	0	0	0	0	0
CP119496.1	Salmonella enterica subsp. enterica serovar Schwarzengrund strain FSIS1608447 p	1	1	0	1	0	0	0	0	0	0	0	0	1	0	0	0	0	0	0	0	0	0	0	0	0	0	0	0	0	0	0	0	0	0	0	0	0	0	0	0	0	0	0	0	0	0	0	0
CP119497.1	Salmonella enterica subsp. enterica serovar Schwarzengrund strain FSIS1608447 p	0	0	0	1	0	0	0	0	0	0	0	0	0	0	0	0	0	0	0	0	0	0	0	0	0	0	0	0	0	0	0	0	0	0	0	0	0	0	0	0	0	0	0	0	0	0	0	0
CP119500.1	Salmonella enterica subsp. enterica serovar Newport strain FSIS12106020 plasmid	0	1	0	0	0	0	0	0	0	0	0	0	1	0	0	0	0	0	0	0	1	0	0	0	0	0	0	0	0	0	0	0	0	0	0	0	0	0	0	0	0	0	0	0	0	0	0	0
CP119502.1	Salmonella enterica subsp. enterica serovar Newport strain FSIS12034723 plasmid	0	1	0	0	0	0	0	0	0	0	0	0	1	0	0	0	0	0	0	0	1	0	0	0	0	0	0	0	0	0	0	0	0	0	0	0	0	0	0	0	0	0	0	0	0	0	0	0
CP119508.1	Salmonella enterica subsp. enterica serovar Newport strain FSIS11816184 plasmid	0	1	0	0	0	0	0	0	0	0	0	0	1	0	0	0	0	0	0	0	1	0	0	0	0	0	0	0	0	0	0	0	0	0	0	0	0	0	0	0	0	0	0	0	0	0	0	0
CP119511.1	Salmonella enterica subsp. enterica serovar 4,[5],12:i:- strain FSIS31901558 pl	1	0	0	1	0	0	0	0	0	0	0	0	0	0	0	0	0	0	0	0	0	0	0	0	0	0	0	0	0	0	0	0	0	0	0	0	0	0	0	0	0	0	0	0	0	0	0	0
CP119512.1	Salmonella enterica subsp. enterica serovar 4,[5],12:i:- strain FSIS31901558 pl	0	0	0	0	0	1	0	0	0	0	0	0	0	0	0	0	0	0	0	0	0	0	0	0	0	0	0	0	0	0	0	0	0	0	0	0	0	0	0	0	0	0	0	0	0	0	0	0
CP119513.1	Salmonella enterica subsp. enterica serovar 4,[5],12:i:- strain FSIS31901558 pl	0	0	0	0	0	0	0	0	0	0	0	0	0	0	0	0	0	0	0	0	0	0	0	0	0	0	0	0	0	0	0	0	0	0	0	0	0	0	0	0	0	0	0	0	0	0	0	0
CP119515.1	Salmonella enterica subsp. enterica serovar Newport strain FSIS31903059 plasmid	0	1	0	0	0	0	0	0	0	0	0	0	1	0	0	0	0	0	0	0	1	0	0	0	0	0	0	0	0	0	0	0	0	0	0	0	0	0	0	0	0	0	0	0	0	0	0	0
CP120716.1	Salmonella enterica strain 74_IZSPB_MA plasmid p74_IZSPB_MA, complete sequence	0	0	0	1	0	0	0	0	0	0	0	0	0	0	0	0	0	0	0	0	0	0	0	0	0	0	0	0	0	0	0	0	0	0	0	0	0	0	0	0	0	0	0	0	0	0	0	0
CP121420.1	Salmonella enterica strain 86_IZSPB_MA plasmid unnamed1, complete sequence	0	0	0	1	0	0	0	0	0	0	0	0	0	0	0	0	0	0	0	0	0	0	0	0	0	0	0	0	0	0	0	0	0	0	0	0	0	0	0	0	0	0	0	0	0	0	0	0
CP121421.1	Salmonella enterica strain 79_IZSPB_MA plasmid unnamed1, complete sequence	0	0	0	1	0	0	0	0	0	0	0	0	1	0	0	0	0	0	0	0	0	0	0	0	0	0	0	0	0	0	0	0	0	0	0	0	0	0	0	0	0	0	0	0	0	0	0	0
CP121424.1	Salmonella enterica strain 203_IZSPB_MA plasmid unnamed1, complete sequence	0	0	0	0	0	0	0	0	0	0	0	0	0	0	0	0	0	0	0	0	0	0	0	0	0	0	0	0	0	0	0	0	0	0	0	0	0	0	0	0	0	0	0	0	0	0	0	0
CP121425.1	Salmonella enterica strain 152_IZSPB_MA plasmid unnamed1, complete sequence	0	0	0	0	0	0	0	0	0	0	0	0	1	0	0	0	0	0	0	0	0	0	0	0	0	0	0	0	0	0	0	0	0	0	0	0	0	0	0	0	0	0	0	0	0	0	0	0
CP121429.1	Salmonella enterica strain 147_IZSPB_MA plasmid unnamed2, complete sequence	0	0	0	1	0	0	0	0	0	0	0	0	1	0	0	0	0	0	0	0	0	0	0	0	0	0	0	0	0	0	0	0	0	0	0	0	0	0	0	0	0	0	0	0	0	0	0	0
CP123644.1	Salmonella enterica strain 21OH06GT03-S1 plasmid p21OH06GT03-S1-1, complete seq	0	0	0	0	0	0	0	0	0	0	0	0	1	0	0	0	0	0	0	0	0	0	0	0	0	0	0	0	0	0	0	0	0	0	0	0	0	0	0	0	0	0	0	0	0	0	0	0
CP123649.1	Salmonella enterica strain 20MO07PC10-S1 plasmid pN20S0154, complete sequence	1	1	0	1	0	0	0	0	0	0	0	0	1	0	0	0	0	0	0	0	0	0	0	0	0	0	0	0	0	0	0	0	0	0	0	0	0	0	0	0	0	0	0	0	0	0	0	0
CP123651.1	Salmonella enterica strain 19MN02PC03 plasmid pN19S0223-1, complete sequence	0	1	0	1	0	0	0	0	0	0	0	0	1	0	0	0	0	0	0	0	0	0	0	0	0	0	0	0	0	0	0	0	0	0	0	0	0	0	0	0	0	0	0	0	0	0	0	0
CP123664.1	Salmonella enterica subsp. enterica serovar Newport strain FSIS22130757 plasmid	0	1	0	0	0	0	0	0	0	0	0	0	1	0	0	0	0	0	0	0	1	0	0	0	0	0	0	0	0	0	0	0	0	0	0	0	0	0	0	0	0	0	0	0	0	0	0	0
CP123666.1	Salmonella enterica subsp. enterica serovar Johannesburg strain FSIS1709981 pla	1	0	0	1	0	0	0	0	0	0	0	0	1	0	0	0	0	0	0	0	0	0	0	0	0	0	0	0	0	0	0	0	0	0	0	0	0	0	0	0	0	0	0	0	0	0	0	0
CP123667.1	Salmonella enterica subsp. enterica serovar Johannesburg strain FSIS1709981 pla	0	0	0	1	0	0	0	0	0	0	0	0	0	0	0	0	0	0	0	0	0	0	0	0	0	0	0	0	0	0	0	0	0	0	0	0	0	0	0	0	0	0	0	0	0	0	0	0
CP123668.1	Salmonella enterica subsp. enterica serovar Johannesburg strain FSIS1709981 pla	0	0	0	0	0	0	0	0	0	0	0	0	0	0	0	0	0	0	0	0	0	0	0	0	0	0	0	0	0	0	0	0	0	0	0	0	0	0	0	0	0	0	0	0	0	0	0	0
CP123670.1	Salmonella enterica subsp. enterica serovar Newport strain FSIS12142912 plasmid	0	1	0	0	0	0	0	0	0	0	0	0	1	0	0	0	0	0	0	0	1	0	0	0	0	0	0	0	0	0	0	0	0	0	0	0	0	0	0	0	0	0	0	0	0	0	0	0
CP123672.1	Salmonella enterica subsp. enterica serovar Newport strain FSIS12105828 plasmid	0	1	0	0	0	0	0	0	0	0	0	0	1	0	0	0	0	0	0	0	1	0	0	0	0	0	0	0	0	0	0	0	0	0	0	0	0	0	0	0	0	0	0	0	0	0	0	0
CP123673.1	Salmonella enterica subsp. enterica serovar 4,[5],12:i:- strain FSIS12035116 pl	0	1	0	1	0	0	0	0	0	0	0	0	0	0	0	0	0	0	0	0	0	0	0	0	0	0	0	0	0	0	0	0	0	0	0	0	0	0	0	0	0	0	0	0	0	0	0	0
CP123677.1	Salmonella enterica subsp. enterica serovar 4,[5],12:i:- strain FSIS11922684 pl	1	0	0	0	0	0	0	0	0	0	0	0	0	0	0	0	0	0	0	0	0	0	0	0	0	0	0	0	0	0	0	0	0	0	0	0	0	0	0	0	0	0	0	0	0	0	0	0
CP123678.1	Salmonella enterica subsp. enterica serovar 4,[5],12:i:- strain FSIS11922684 pl	1	1	0	0	0	0	0	0	0	0	0	0	0	0	0	0	0	0	0	0	0	0	0	0	0	0	0	0	0	0	0	0	0	0	0	0	0	0	0	0	0	0	0	0	0	0	0	0
CP123679.1	Salmonella enterica subsp. enterica serovar 4,[5],12:i:- strain FSIS11922684 pl	0	0	0	1	0	0	0	0	0	0	0	0	0	0	0	0	0	0	0	0	0	0	0	0	0	0	0	0	0	0	0	0	0	0	0	0	0	0	0	0	0	0	0	0	0	0	0	0
CP123681.1	Salmonella enterica subsp. enterica serovar 4,[5],12:i:- strain FSIS11922707 pl	1	1	0	1	0	1	0	0	0	0	0	0	0	0	0	0	0	0	0	0	0	0	0	0	0	0	0	0	0	0	0	0	0	0	0	0	0	0	0	0	0	0	0	0	0	0	0	0
CP123683.1	Salmonella enterica subsp. enterica serovar 4,[5],12:i:- strain FSIS11922707 pl	0	0	0	1	0	0	0	0	0	0	0	0	0	0	0	0	0	0	0	0	0	0	0	0	0	0	0	0	0	0	0	0	0	0	0	0	0	0	0	0	0	0	0	0	0	0	0	0
CP123685.1	Salmonella enterica subsp. enterica serovar Typhimurium strain FSIS12032448 pla	0	1	0	1	0	0	0	0	0	0	0	0	1	0	0	0	0	0	0	0	0	0	0	0	0	0	0	0	0	0	0	0	0	0	0	0	0	0	0	0	0	0	0	0	0	0	0	0
CP123687.1	Salmonella enterica subsp. enterica serovar Newport strain FSIS11814458 plasmid	0	0	0	0	0	0	0	0	0	0	0	0	0	0	0	0	0	0	0	0	0	0	0	0	0	0	0	0	0	0	0	0	0	0	0	0	0	0	0	0	0	0	0	0	0	0	0	0
CP123689.1	Salmonella enterica subsp. enterica serovar Senftenberg strain FSIS11813680 pla	0	0	0	0	0	0	0	0	0	0	0	0	0	0	0	0	0	0	0	0	0	0	0	0	0	0	0	0	0	0	0	0	0	0	0	0	0	0	0	0	0	0	0	0	0	0	0	0
CP123693.1	Salmonella enterica subsp. enterica serovar 4,[5],12:i:- strain FSIS11809860 pl	0	1	0	1	0	1	0	0	0	0	0	0	1	0	0	0	0	0	0	0	0	0	0	0	0	0	0	0	0	0	0	0	0	0	0	0	0	0	0	0	0	0	0	0	0	0	0	0
CP123696.1	Salmonella enterica subsp. enterica serovar 4,[5],12:i:- strain FSIS11809860 pl	0	0	0	0	0	0	0	0	0	0	0	0	0	0	0	0	0	0	0	0	0	0	0	0	0	0	0	0	0	0	0	0	0	0	0	0	0	0	0	0	0	0	0	0	0	0	0	0
CP123697.1	Salmonella enterica subsp. enterica serovar 4,[5],12:i:- strain FSIS11809860 pl	0	0	0	0	0	0	0	0	0	0	0	0	0	0	0	0	0	0	0	0	0	0	0	0	0	0	0	0	0	0	0	0	0	0	0	0	0	0	0	0	0	0	0	0	0	0	0	0
CP123699.1	Salmonella enterica subsp. enterica serovar Typhimurium strain FSIS11815075 pla	0	1	0	1	0	0	0	0	0	0	0	0	1	0	0	0	0	0	0	0	0	0	0	0	0	0	0	0	0	0	0	0	0	0	0	0	0	0	0	0	0	0	0	0	0	0	0	0
CP123701.1	Salmonella enterica subsp. enterica serovar Mbandaka strain FSIS11814474 plasmi	0	1	0	1	0	0	0	0	0	0	0	0	1	0	0	0	0	0	0	0	0	0	0	0	0	0	0	0	0	0	0	0	0	0	0	0	0	0	0	0	0	0	0	0	0	0	0	0
CP123704.1	Salmonella enterica subsp. enterica serovar 4,[5],12:i:- strain FSIS11920112 pl	1	1	0	1	0	1	0	0	0	0	0	0	0	0	0	0	0	0	0	0	0	0	0	0	0	0	0	0	0	0	0	0	0	0	0	0	0	0	0	0	0	0	0	0	0	0	0	0
CP123708.1	Salmonella enterica subsp. enterica serovar Ohio strain FSIS11808786 plasmid pF	1	1	0	0	0	0	0	0	0	0	0	0	1	0	0	0	0	0	0	0	0	0	0	0	0	0	0	0	0	0	0	0	0	0	0	0	0	0	0	0	0	0	0	0	0	0	0	0
CP123709.1	Salmonella enterica subsp. enterica serovar Ohio strain FSIS11808786 plasmid pF	0	0	0	0	0	0	0	0	0	0	0	0	0	0	0	0	0	0	0	0	0	0	0	0	0	0	0	0	0	0	0	0	0	0	0	0	0	0	0	0	0	0	0	0	0	0	0	0
CP123710.1	Salmonella enterica subsp. enterica serovar Ohio strain FSIS11808786 plasmid pF	0	0	0	0	0	0	0	0	0	0	0	0	0	0	0	0	0	0	0	0	0	0	0	0	0	0	0	0	0	0	0	0	0	0	0	0	0	0	0	0	0	0	0	0	0	0	0	0
CP130474.1	Salmonella enterica subsp. enterica serovar 1,4,[5],12:i:- strain JS-19S230 pla	0	1	0	0	0	0	0	0	0	0	0	0	1	0	0	0	0	0	0	0	0	0	0	0	0	0	0	0	0	0	0	0	0	0	0	0	0	0	0	0	0	0	0	0	0	0	0	0
CP143561.1	Salmonella enterica subsp. enterica serovar Infantis strain 1153217 plasmid p11	0	0	0	1	0	0	0	0	0	0	0	0	1	0	0	0	0	0	0	0	0	0	0	0	0	0	0	0	0	0	0	0	0	0	0	0	0	0	0	0	0	0	0	0	0	0	0	0
CP148755.1	Salmonella enterica subsp. enterica serovar Infantis strain Z1323SSL0072 plasmi	0	0	0	0	0	0	0	0	0	0	0	0	0	0	0	0	0	0	0	0	0	0	0	0	0	0	0	0	0	0	0	0	0	0	0	0	0	0	0	0	0	0	0	0	0	0	0	0
CP148763.1	Salmonella enterica subsp. enterica serovar Infantis strain Z1323SSL0070 plasmi	0	0	0	0	0	0	0	0	0	0	0	0	0	0	0	0	0	0	0	0	0	0	0	0	0	0	0	0	0	0	0	0	0	0	0	0	0	0	0	0	0	0	0	0	0	0	0	0
CP148771.1	Salmonella enterica subsp. enterica serovar Infantis strain Z1323HSL0148 plasmi	1	1	0	0	0	0	0	0	0	0	0	0	1	0	0	0	0	0	0	0	0	1	0	0	0	0	0	0	0	0	0	0	0	0	0	0	0	0	0	0	0	0	0	0	0	0	0	0
CP148773.1	Salmonella enterica subsp. enterica serovar Infantis strain Z1323HSL0127 plasmi	1	1	0	0	0	0	0	0	0	0	0	0	1	0	0	0	0	0	0	0	0	0	0	0	0	0	0	0	0	0	0	0	0	0	0	0	0	0	0	0	0	0	0	0	0	0	0	0
CP148777.1	Salmonella enterica subsp. enterica serovar Infantis strain Z1323HSL0097 plasmi	0	0	0	1	0	0	0	0	0	0	0	0	0	0	0	0	0	0	0	0	0	0	0	0	0	0	0	0	0	0	0	0	0	0	0	0	0	0	0	0	0	0	0	0	0	0	0	0
CP148781.1	Salmonella enterica subsp. enterica serovar Infantis strain Z1323HSL0070 plasmi	0	1	0	1	0	0	0	0	0	0	0	0	1	0	0	0	0	0	0	0	0	0	0	0	0	0	0	0	0	0	0	0	0	0	0	0	0	0	0	0	0	0	0	0	0	0	0	0
CP148783.1	Salmonella enterica subsp. enterica serovar Infantis strain Z1323HSL0067 plasmi	0	1	0	1	0	0	0	0	0	0	0	0	0	0	0	0	0	0	0	0	0	0	0	0	0	0	0	0	0	0	0	0	0	0	0	0	0	0	0	0	0	0	0	0	0	0	0	0
CP148851.1	Salmonella enterica subsp. enterica serovar Infantis strain Z1322PSL0047 plasmi	0	1	0	1	0	0	0	0	0	0	0	0	1	0	0	0	0	0	0	0	0	0	0	0	0	0	0	0	0	0	0	0	0	0	0	0	0	0	0	0	0	0	0	0	0	0	0	0
CP148853.1	Salmonella enterica subsp. enterica serovar Infantis strain Z1322PSL0045 plasmi	1	1	0	1	0	0	0	0	0	0	0	0	1	0	0	0	0	0	0	0	0	0	0	0	0	0	0	0	0	0	0	0	0	0	0	0	0	0	0	0	0	0	0	0	0	0	0	0
CP148855.1	Salmonella enterica subsp. enterica serovar Infantis strain Z1322PSL0044 plasmi	0	1	0	1	0	0	0	0	0	0	0	0	1	0	0	0	0	0	0	0	0	0	0	0	0	0	0	0	0	0	0	0	0	0	0	0	0	0	0	0	0	0	0	0	0	0	0	0
CP148857.1	Salmonella enterica subsp. enterica serovar Infantis strain Z1322PSL0036 plasmi	1	1	0	1	0	0	0	0	0	0	0	0	1	0	0	0	0	0	0	0	0	0	0	0	0	0	0	0	0	0	0	0	0	0	0	0	0	0	0	0	0	0	0	0	0	0	0	0
CP148859.1	Salmonella enterica subsp. enterica serovar Infantis strain Z1322PSL0031 plasmi	1	1	0	1	0	0	0	0	0	0	0	0	0	0	0	0	0	0	0	0	0	0	0	0	0	0	0	0	0	0	0	0	0	0	0	0	0	0	0	0	0	0	0	0	0	0	0	0
CP148861.1	Salmonella enterica subsp. enterica serovar Infantis strain Z1322PSL0030 plasmi	0	1	0	1	0	0	0	0	0	0	0	0	1	0	0	0	0	0	0	0	0	0	0	0	0	0	0	0	0	0	0	0	0	0	0	0	0	0	0	0	0	0	0	0	0	0	0	0
CP148865.1	Salmonella enterica subsp. enterica serovar Infantis strain Z1322PSL0028 plasmi	0	1	0	1	0	0	0	0	0	0	0	0	1	0	0	0	0	0	0	0	0	0	0	0	0	0	0	0	0	0	0	0	0	0	0	0	0	0	0	0	0	0	0	0	0	0	0	0
CP148869.1	Salmonella enterica subsp. enterica serovar Infantis strain Z1322PSL0019 plasmi	0	1	0	1	0	0	0	0	0	0	0	0	1	0	0	0	0	0	0	0	0	0	0	0	0	0	0	0	0	0	0	0	0	0	0	0	0	0	0	0	0	0	0	0	0	0	0	0
CP148871.1	Salmonella enterica subsp. enterica serovar Infantis strain Z1322PSL0006 plasmi	0	1	0	1	0	0	0	0	0	0	0	0	1	0	0	0	0	0	0	0	0	0	0	0	0	0	0	0	0	0	0	0	0	0	0	0	0	0	0	0	0	0	0	0	0	0	0	0
CP148884.1	Salmonella enterica subsp. enterica serovar Infantis strain Z1322HSL0012 plasmi	0	1	0	1	0	0	0	0	0	0	0	0	1	0	0	0	0	0	0	0	0	0	0	0	0	0	0	0	0	0	0	0	0	0	0	0	0	0	0	0	0	0	0	0	0	0	0	0
CP148887.1	Salmonella enterica subsp. enterica serovar Infantis strain Z1322HSL0007 plasmi	1	1	0	1	0	0	0	0	0	0	0	0	1	0	0	0	0	0	0	0	0	0	0	0	0	0	0	0	0	0	0	0	0	0	0	0	0	0	0	0	0	0	0	0	0	0	0	0
CP150497.1	Salmonella enterica subsp. enterica serovar Infantis strain CVMAU-4 plasmid unn	0	0	0	0	0	0	0	0	0	0	0	0	0	0	0	0	0	0	0	0	0	0	0	0	0	0	0	0	0	0	0	0	0	0	0	0	0	0	0	0	0	0	0	0	0	0	0	0
EU219534.1	Salmonella enterica subsp. enterica serovar Choleraesuis strain OU7519 plasmid	0	1	0	1	0	0	0	0	0	0	0	0	1	0	0	0	0	0	0	0	0	0	0	0	0	0	0	0	0	0	0	0	0	0	0	0	0	0	0	0	0	0	0	0	0	0	0	0
HG428759.1	Salmonella enterica subsp. enterica serovar Typhimurium plasmid pSTM709 DNA, co	0	0	0	0	0	0	0	0	0	0	0	0	1	0	0	0	0	0	0	0	0	0	0	0	0	0	0	0	0	0	0	0	0	0	0	0	0	0	0	0	0	0	0	0	0	0	0	0
JF274991.1	Salmonella enterica subsp. enterica serovar Typhimurium plasmid pSal6919a, comp	0	1	0	1	0	0	0	0	0	0	0	0	1	0	0	0	0	0	0	0	0	0	0	0	0	0	0	0	0	0	0	0	0	0	0	0	0	0	0	0	0	0	0	0	0	0	0	0
JF274992.1	Salmonella enterica subsp. enterica serovar Typhimurium plasmid pSal8934b, comp	0	1	0	1	0	0	0	0	0	0	0	0	1	0	0	0	0	0	0	0	0	0	0	0	0	0	0	0	0	0	0	0	0	0	0	0	0	0	0	0	0	0	0	0	0	0	0	0
KM877269.1	Salmonella enterica subsp. enterica serovar Typhimurium strain GDS147 plasmid p	1	1	0	1	0	0	0	0	0	0	0	0	1	0	0	0	0	0	0	0	0	0	0	0	0	0	0	0	0	0	0	0	0	0	0	0	0	0	0	0	0	0	0	0	0	0	0	0
LN794247.1	Salmonella enterica subsp. enterica serovar Typhimurium plasmid pSBLT, complete	0	1	0	1	0	0	0	0	0	0	0	0	1	0	0	0	0	0	0	0	0	0	0	0	0	0	0	0	0	0	0	0	0	0	0	0	0	0	0	0	0	0	0	0	0	0	0	0
LR792482.1	Salmonella enterica subsp. enterica serovar Typhimurium isolate SV68791 genome	0	0	0	1	0	0	0	0	0	0	0	0	0	0	0	0	0	0	0	0	0	0	0	0	0	0	0	0	0	0	0	0	0	0	0	0	0	0	0	0	0	0	0	0	0	0	0	0
LT904879.1	Salmonella enterica subsp. enterica serovar Typhi strain ty3-193 genome assembl	0	0	0	1	0	0	0	0	0	0	0	0	1	0	0	0	0	0	0	0	0	0	0	0	0	0	0	0	0	0	0	0	0	0	0	0	0	0	0	0	0	0	0	0	0	0	0	0
LT904889.1	Salmonella enterica subsp. enterica serovar Typhi strain 129-0238-M genome asse	0	0	0	1	0	0	0	0	0	0	0	0	1	0	0	0	0	0	0	0	0	0	0	0	0	0	0	0	0	0	0	0	0	0	0	0	0	0	0	0	0	0	0	0	0	0	0	0
LT904892.1	Salmonella enterica subsp. enterica serovar Typhi strain 80-2002 genome assembl	0	1	0	1	0	0	0	0	0	0	0	0	1	0	0	0	0	0	0	0	0	0	0	0	0	0	0	0	0	0	0	0	0	0	0	0	0	0	0	0	0	0	0	0	0	0	0	0
MH430881.1	Salmonella enterica subsp. enterica serovar London strain 3-5 plasmid pSa44-CIP	1	1	0	0	0	0	0	0	0	0	0	0	1	0	0	0	0	0	0	0	0	0	0	0	0	0	0	0	0	0	0	0	0	0	0	0	0	0	0	0	0	0	0	0	0	0	0	0
MH430882.1	Salmonella enterica subsp. enterica serovar London strain 3-5 plasmid pSa44-CIP	1	1	0	0	0	0	0	0	0	0	0	0	1	0	0	0	0	0	0	0	0	0	0	0	0	0	0	0	0	0	0	0	0	0	0	0	0	0	0	0	0	0	0	0	0	0	0	0
NC_002056.1	Salmonella enterica subsp. enterica serovar Typhimurium plasmid pSC101, complet	0	0	0	0	0	0	0	0	0	0	0	0	0	0	0	0	0	0	0	0	0	0	0	0	0	0	0	0	0	0	0	0	0	0	0	0	0	0	0	0	0	0	0	0	0	0	0	0
NC_002090.1	Salmonella enterica subsp. enterica serovar Typhimurium plasmid NTP16, complete	0	0	0	1	0	0	0	0	0	0	0	0	1	0	0	0	0	0	0	0	0	0	0	0	0	0	0	0	0	0	0	0	0	0	0	0	0	0	0	0	0	0	0	0	0	0	0	0
NC_002305.1	Salmonella enterica subsp. enterica serovar Typhi plasmid R27, complete sequenc	0	0	0	0	0	0	0	0	0	0	0	0	0	0	0	0	0	0	0	0	0	0	0	0	0	0	0	0	0	0	0	0	0	0	0	0	0	0	0	0	0	0	0	0	0	0	0	0
NC_003292.1	Salmonella enterica subsp. enterica serovar Typhimurium plasmid R46, complete s	0	1	0	0	0	0	0	0	0	0	0	0	1	0	0	0	0	0	0	0	0	0	0	0	0	0	0	0	0	0	0	0	0	0	0	0	0	0	0	0	0	0	0	0	0	0	0	0
NC_003384.1	Salmonella enterica subsp. enterica serovar Typhi str. CT18 plasmid pHCM1, comp	0	0	0	1	0	0	0	0	0	0	0	0	1	0	0	0	0	0	0	0	0	0	0	0	0	0	0	0	0	0	0	0	0	0	0	0	0	0	0	0	0	0	0	0	0	0	0	0
NC_005014.1	Salmonella enterica subsp. enterica serovar Typhimurium plasmid R64, complete s	0	0	0	1	0	0	0	0	0	0	0	0	0	0	0	0	0	0	0	0	0	0	0	0	0	0	0	0	0	0	0	0	0	0	0	0	0	0	0	0	0	0	0	0	0	0	0	0
NC_005862.1	Salmonella enterica subsp. enterica serovar Choleraesuis plasmid unnamed, compl	0	0	0	0	0	0	0	0	0	0	0	0	0	0	0	0	0	0	0	0	0	0	0	0	0	0	0	0	0	0	0	0	0	0	0	0	0	0	0	0	0	0	0	0	0	0	0	0
NC_006815.1	Salmonella enterica subsp. enterica serovar Typhimurium plasmid pU302S, complet	0	0	0	1	0	0	0	0	0	0	0	0	0	0	0	0	0	0	0	0	0	0	0	0	0	0	0	0	0	0	0	0	0	0	0	0	0	0	0	0	0	0	0	0	0	0	0	0
NC_006816.1	Salmonella enterica subsp. enterica serovar Typhimurium plasmid pU302L, complet	1	0	0	1	0	0	0	0	0	0	0	0	1	0	0	0	0	0	0	0	0	0	0	0	0	0	0	0	0	0	0	0	0	0	0	0	0	0	0	0	0	0	0	0	0	0	0	0
NC_006856.1	Salmonella enterica subsp. enterica serovar Choleraesuis str. SC-B67 plasmid pS	0	1	0	1	0	0	0	0	0	0	0	0	1	0	0	0	0	0	0	0	0	0	0	0	0	0	0	0	0	0	0	0	0	0	0	0	0	0	0	0	0	0	0	0	0	0	0	0
NC_009140.1	Salmonella enterica subsp. enterica serovar Newport str. SL254 plasmid pSN254,	1	1	0	1	0	0	0	0	0	0	0	0	1	0	0	0	0	0	0	0	0	0	0	0	0	0	0	0	0	0	0	0	0	0	0	0	0	0	0	0	0	0	0	0	0	0	0	0
NC_009807.1	Salmonella enterica subsp. enterica serovar Typhimurium plasmid pTPqnrS-1a, com	0	0	0	0	0	0	0	0	0	0	0	0	0	0	0	0	0	0	0	0	0	0	0	0	0	0	0	0	0	0	0	0	0	0	0	0	0	0	0	0	0	0	0	0	0	0	0	0
NC_009980.1	Salmonella enterica subsp. enterica serovar Dublin plasmid pMAK2, complete sequ	0	0	0	1	0	0	0	0	0	0	0	0	1	0	0	0	0	0	0	0	0	0	0	0	0	0	0	0	0	0	0	0	0	0	0	0	0	0	0	0	0	0	0	0	0	0	0	0
NC_009981.1	Salmonella enterica subsp. enterica serovar Choleraesuis plasmid pMAK1, complet	0	1	0	1	0	0	0	0	0	0	0	0	1	0	0	0	0	0	0	0	0	0	0	0	0	0	0	0	0	0	0	0	0	0	0	0	0	0	0	0	0	0	0	0	0	0	0	0
NC_009982.1	Salmonella enterica subsp. enterica serovar Dublin plasmid pMAK3, complete sequ	1	1	0	0	0	0	0	0	0	0	0	0	0	0	0	0	0	0	0	0	0	0	0	0	0	0	0	0	0	0	0	0	0	0	0	0	0	0	0	0	0	0	0	0	0	0	0	0
NC_010259.1	Salmonella enterica subsp. enterica serovar Newport plasmid pA172, complete seq	0	0	0	0	0	0	0	0	0	0	0	0	1	0	0	0	0	0	0	0	0	0	0	0	0	0	0	0	0	0	0	0	0	0	0	0	0	0	0	0	0	0	0	0	0	0	0	0
NC_010716.1	Salmonella enterica subsp. enterica serovar Dublin plasmid IncW pIE321, complet	0	0	0	1	0	0	0	0	0	0	0	0	0	0	0	0	0	0	0	0	0	0	0	0	0	0	0	0	0	0	0	0	0	0	0	0	0	0	0	0	0	0	0	0	0	0	0	0
NC_010896.1	Salmonella enterica subsp. enterica serovar Typhimurium plasmid pAnkS, complete	0	0	0	0	0	0	0	0	0	0	0	0	1	0	0	0	0	0	0	0	0	0	0	0	0	0	0	0	0	0	0	0	0	0	0	0	0	0	0	0	0	0	0	0	0	0	0	0
NC_011092.1	Salmonella enterica subsp. enterica serovar Schwarzengrund str. CVM19633 plasmi	0	1	0	1	0	0	0	0	0	0	0	0	1	0	0	0	0	0	0	0	0	0	0	0	0	0	0	0	0	0	0	0	0	0	0	0	0	0	0	0	0	0	0	0	0	0	0	0
NC_011410.1	Salmonella enterica subsp. enterica serovar Typhimurium plasmid pFPTB1, complet	0	0	0	0	0	0	0	0	0	0	0	0	1	0	0	0	0	0	0	0	0	0	0	0	0	0	0	0	0	0	0	0	0	0	0	0	0	0	0	0	0	0	0	0	0	0	0	0
NC_011604.1	Salmonella enterica subsp. enterica serovar Westhampton plasmid pWES-1, complet	0	0	0	0	0	0	0	0	0	0	0	0	1	0	0	0	0	0	0	0	0	0	0	0	0	0	0	0	0	0	0	0	0	0	0	0	0	0	0	0	0	0	0	0	0	0	0	0
NC_011897.1	Salmonella enterica subsp. enterica serovar Bovismorbificans plasmid p2007057,	0	0	0	0	0	0	0	0	0	0	0	0	0	0	0	0	0	0	0	0	0	0	0	0	0	0	0	0	0	0	0	0	0	0	0	0	0	0	0	0	0	0	0	0	0	0	0	0
NC_012693.1	Salmonella enterica plasmid pAM04528, complete sequence	0	0	0	1	0	0	0	0	0	0	0	0	1	0	0	0	0	0	0	0	0	0	0	0	0	0	0	0	0	0	0	0	0	0	0	0	0	0	0	0	0	0	0	0	0	0	0	0
NC_012916.1	Salmonella enterica plasmid pSGI15, complete sequence	0	0	0	0	0	0	0	0	0	0	0	0	0	0	0	0	0	0	0	0	0	0	0	0	0	0	0	0	0	0	0	0	0	0	0	0	0	0	0	0	0	0	0	0	0	0	0	0
NC_013104.1	Salmonella enterica subsp. enterica serovar Typhimurium plasmid pSRC15, complet	0	0	0	1	0	0	0	0	0	0	0	0	0	0	0	0	0	0	0	0	0	0	0	0	0	0	0	0	0	0	0	0	0	0	0	0	0	0	0	0	0	0	0	0	0	0	0	0
NC_014003.1	Salmonella enterica subsp. enterica serovar Newport plasmid pSN11/00Kan, comple	0	0	0	1	0	0	0	0	0	0	0	0	0	0	0	0	0	0	0	0	0	0	0	0	0	0	0	0	0	0	0	0	0	0	0	0	0	0	0	0	0	0	0	0	0	0	0	0
NC_015570.1	Salmonella enterica subsp. enterica serovar Typhimurium plasmid pSe-Kan, comple	0	0	0	1	0	0	0	0	0	0	0	0	0	0	0	0	0	0	0	0	0	0	0	0	0	0	0	0	0	0	0	0	0	0	0	0	0	0	0	0	0	0	0	0	0	0	0	0
NC_015575.1	Salmonella enterica subsp. enterica serovar Bardo plasmid pSBardo-Kan, complete	0	0	0	1	0	0	0	0	0	0	0	0	0	0	0	0	0	0	0	0	0	0	0	0	0	0	0	0	0	0	0	0	0	0	0	0	0	0	0	0	0	0	0	0	0	0	0	0
NC_015965.1	Salmonella enterica subsp. enterica serovar Typhimurium plasmid R621a, complete	0	0	0	0	0	0	0	0	0	0	0	0	0	0	0	0	0	0	0	0	0	0	0	0	0	0	0	0	0	0	0	0	0	0	0	0	0	0	0	0	0	0	0	0	0	0	0	0
NC_016825.1	Salmonella enterica subsp. enterica serovar Typhi str. P-stx-12 plasmid unnamed	0	0	0	0	0	0	0	0	0	0	0	0	0	0	0	0	0	0	0	0	0	0	0	0	0	0	0	0	0	0	0	0	0	0	0	0	0	0	0	0	0	0	0	0	0	0	0	0
NC_016859.1	Salmonella enterica subsp. enterica serovar Typhimurium str. ST4/74 plasmid TY4	0	0	0	1	0	0	0	0	0	0	0	0	0	0	0	0	0	0	0	0	0	0	0	0	0	0	0	0	0	0	0	0	0	0	0	0	0	0	0	0	0	0	0	0	0	0	0	0
NC_017719.1	Salmonella enterica subsp. enterica serovar Typhimurium str. SL1344 plasmid pRS	0	0	0	1	0	0	0	0	0	0	0	0	0	0	0	0	0	0	0	0	0	0	0	0	0	0	0	0	0	0	0	0	0	0	0	0	0	0	0	0	0	0	0	0	0	0	0	0
NC_018954.1	Salmonella enterica subsp. enterica serovar Kentucky plasmid pCS0010A, complete	0	0	0	1	0	0	0	0	0	0	0	0	0	0	0	0	0	0	0	0	0	0	0	0	0	0	0	0	0	0	0	0	0	0	0	0	0	0	0	0	0	0	0	0	0	0	0	0
NC_018966.1	Salmonella enterica subsp. enterica serovar Kentucky plasmid pSSAP03302A, compl	0	0	0	1	0	0	0	0	0	0	0	0	0	0	0	0	0	0	0	0	0	0	0	0	0	0	0	0	0	0	0	0	0	0	0	0	0	0	0	0	0	0	0	0	0	0	0	0
NC_019099.1	Salmonella enterica plasmid pNF1358, complete sequence	0	0	0	0	0	0	0	0	0	0	0	0	1	0	0	0	0	0	0	0	0	0	0	0	0	0	0	0	0	0	0	0	0	0	0	0	0	0	0	0	0	0	0	0	0	0	0	0
NC_019101.1	Salmonella enterica subsp. enterica serovar Infantis plasmid pPAB19, complete s	0	0	0	0	0	0	0	0	0	0	0	0	0	0	0	0	0	0	0	0	0	0	0	0	0	0	0	0	0	0	0	0	0	0	0	0	0	0	0	0	0	0	0	0	0	0	0	0
NC_019103.1	Salmonella enterica subsp. enterica serovar 6,7:d:- plasmid pMK101, complete se	0	0	0	0	0	0	0	0	0	0	0	0	0	0	0	0	0	0	0	0	0	0	0	0	0	0	0	0	0	0	0	0	0	0	0	0	0	0	0	0	0	0	0	0	0	0	0	0
NC_019105.1	Salmonella enterica subsp. enterica serovar Dublin plasmid pSD_88, complete seq	0	0	0	1	0	0	0	0	0	0	0	0	1	0	0	0	0	0	0	0	0	0	0	0	0	0	0	0	0	0	0	0	0	0	0	0	0	0	0	0	0	0	0	0	0	0	0	0
NC_019107.1	Salmonella enterica subsp. enterica serovar Dublin plasmid pSD_174, complete se	0	1	0	1	0	0	0	0	0	0	0	0	1	0	0	0	0	0	0	0	0	0	0	0	0	0	0	0	0	0	0	0	0	0	0	0	0	0	0	0	0	0	0	0	0	0	0	0
NC_019110.1	Salmonella enterica subsp. enterica serovar Typhimurium plasmid pHLR25, complet	0	0	0	0	0	0	0	0	0	0	0	0	0	0	0	0	0	0	0	0	0	0	0	0	0	0	0	0	0	0	0	0	0	0	0	0	0	0	0	0	0	0	0	0	0	0	0	0
NC_019113.1	Salmonella enterica subsp. enterica serovar Typhimurium plasmid pQnrS1-cp17s, c	0	0	0	0	0	0	0	0	0	0	0	0	0	0	0	0	0	0	0	0	0	0	0	0	0	0	0	0	0	0	0	0	0	0	0	0	0	0	0	0	0	0	0	0	0	0	0	0
NC_019114.1	Salmonella enterica subsp. enterica serovar Heidelberg plasmid pSH111_227, comp	0	0	0	1	0	0	0	0	0	0	0	0	0	0	0	0	0	0	0	0	0	0	0	0	0	0	0	0	0	0	0	0	0	0	0	0	0	0	0	0	0	0	0	0	0	0	0	0
NC_019115.1	Salmonella enterica subsp. enterica serovar Heidelberg plasmid pSH146_65, compl	0	0	0	0	0	0	0	0	0	0	0	0	1	0	0	0	0	0	0	0	0	0	0	0	0	0	0	0	0	0	0	0	0	0	0	0	0	0	0	0	0	0	0	0	0	0	0	0
NC_019116.1	Salmonella enterica subsp. enterica serovar Heidelberg plasmid pSH163_135, comp	0	1	0	1	0	0	0	0	0	0	0	0	1	0	0	0	0	0	0	0	0	0	0	0	0	0	0	0	0	0	0	0	0	0	0	0	0	0	0	0	0	0	0	0	0	0	0	0
NC_019117.1	Salmonella enterica subsp. enterica serovar Heidelberg plasmid pSH696_117, comp	0	0	0	1	0	0	0	0	0	0	0	0	0	0	0	0	0	0	0	0	0	0	0	0	0	0	0	0	0	0	0	0	0	0	0	0	0	0	0	0	0	0	0	0	0	0	0	0
NC_019118.1	Salmonella enterica subsp. enterica serovar Heidelberg plasmid pSH696_135, comp	0	1	0	1	0	0	0	0	0	0	0	0	1	0	0	0	0	0	0	0	0	0	0	0	0	0	0	0	0	0	0	0	0	0	0	0	0	0	0	0	0	0	0	0	0	0	0	0
NC_019121.1	Salmonella enterica subsp. enterica serovar Heidelberg plasmid pSH111_166, comp	1	0	0	1	0	0	0	0	0	0	0	0	1	0	0	0	0	0	0	0	0	0	0	0	0	0	0	0	0	0	0	0	0	0	0	0	0	0	0	0	0	0	0	0	0	0	0	0
NC_019122.1	Salmonella enterica subsp. enterica serovar Heidelberg plasmid pSH163_120, comp	0	0	0	1	0	0	0	0	0	0	0	0	0	0	0	0	0	0	0	0	0	0	0	0	0	0	0	0	0	0	0	0	0	0	0	0	0	0	0	0	0	0	0	0	0	0	0	0
NC_019123.1	Salmonella enterica subsp. enterica serovar Heidelberg plasmid pSH1148_107, com	1	1	0	0	0	0	0	0	0	0	0	0	0	0	0	0	0	0	0	0	0	0	0	0	0	0	0	0	0	0	0	0	0	0	0	0	0	0	0	0	0	0	0	0	0	0	0	0
NC_019124.1	Salmonella enterica subsp. enterica serovar Virchow plasmid pVQS1, complete seq	0	0	0	0	0	0	0	0	0	0	0	0	1	0	0	0	0	0	0	0	0	0	0	0	0	0	0	0	0	0	0	0	0	0	0	0	0	0	0	0	0	0	0	0	0	0	0	0
NC_019133.1	Salmonella enterica subsp. enterica serovar Typhimurium plasmid pMdT1, complete	1	0	0	0	0	0	0	0	0	0	0	0	0	0	0	0	0	0	0	0	0	0	0	0	0	0	0	0	0	0	0	0	0	0	0	0	0	0	0	0	0	0	0	0	0	0	0	0
NC_019137.1	Salmonella enterica subsp. enterica serovar Derby plasmid pSD107, complete sequ	0	1	0	1	0	0	0	0	0	0	0	0	1	0	0	0	0	0	0	0	0	0	0	0	0	0	0	0	0	0	0	0	0	0	0	0	0	0	0	0	0	0	0	0	0	0	0	0
NC_019279.1	Salmonella sp. M9397 plasmid pPAB19-4, complete sequence	0	0	0	0	0	0	0	0	0	0	0	0	0	0	0	0	0	0	0	0	0	0	0	0	0	0	0	0	0	0	0	0	0	0	0	0	0	0	0	0	0	0	0	0	0	0	0	0
NC_021811.1	Salmonella enterica subsp. enterica serovar Heidelberg str. 41578 plasmid pSEEH	1	1	0	0	0	0	0	0	0	0	0	0	1	0	0	0	0	0	0	0	0	0	0	0	0	0	0	0	0	0	0	0	0	0	0	0	0	0	0	0	0	0	0	0	0	0	0	0
NC_021813.2	Salmonella enterica subsp. enterica serovar Heidelberg str. CFSAN002069 plasmid	1	1	0	0	0	0	0	0	0	0	0	0	0	0	0	0	0	0	0	0	0	0	0	0	0	0	0	0	0	0	0	0	0	0	0	0	0	0	0	0	0	0	0	0	0	0	0	0
NC_021815.1	Salmonella enterica subsp. enterica serovar Typhimurium var. 5- str. CFSAN00192	0	0	0	0	0	0	0	0	0	0	0	0	0	0	0	0	0	0	0	0	0	0	0	0	0	0	0	0	0	0	0	0	0	0	0	0	0	0	0	0	0	0	0	0	0	0	0	0
NC_022372.1	Salmonella enterica subsp. enterica serovar Typhimurium plasmid pYT3, complete	0	0	0	1	0	0	0	0	0	0	0	0	1	0	0	0	0	0	0	0	0	0	0	0	0	0	0	0	0	0	0	0	0	0	0	0	0	0	0	0	0	0	0	0	0	0	0	0
NC_022376.1	Salmonella enterica subsp. enterica serovar Derby str. T12 plasmid pST12, compl	0	0	0	0	0	0	0	0	0	0	0	0	1	0	0	0	0	0	0	0	0	0	0	0	0	0	0	0	0	0	0	0	0	0	0	0	0	0	0	0	0	0	0	0	0	0	0	0
NC_022522.2	Salmonella enterica subsp. enterica serovar Kentucky plasmid p1643_10, complete	1	1	0	1	0	0	0	0	0	0	0	0	1	0	0	0	0	0	0	0	0	0	0	0	0	0	0	0	0	0	0	0	0	0	0	0	0	0	0	0	0	0	0	0	0	0	0	0
NC_023275.1	Salmonella enterica subsp. enterica serovar Typhimurium plasmid p9134, complete	1	0	0	1	0	0	0	0	0	0	0	0	1	0	0	0	0	0	0	0	0	0	0	0	0	0	0	0	0	0	0	0	0	0	0	0	0	0	0	0	0	0	0	0	0	0	0	0
NC_023276.1	Salmonella enterica subsp. enterica serovar Typhimurium plasmid p9134dAT, compl	0	0	0	1	0	0	0	0	0	0	0	0	0	0	0	0	0	0	0	0	0	0	0	0	0	0	0	0	0	0	0	0	0	0	0	0	0	0	0	0	0	0	0	0	0	0	0	0
NC_023290.1	Salmonella enterica subsp. enterica serovar Typhimurium plasmid p9134dT, comple	0	0	0	1	0	0	0	0	0	0	0	0	1	0	0	0	0	0	0	0	0	0	0	0	0	0	0	0	0	0	0	0	0	0	0	0	0	0	0	0	0	0	0	0	0	0	0	0
NC_023899.1	Salmonella enterica subsp. enterica serovar Typhimurium plasmid pSTM7, complete	0	0	0	0	0	0	0	0	0	0	0	0	0	0	0	0	0	0	0	0	0	0	0	0	0	0	0	0	0	0	0	0	0	0	0	0	0	0	0	0	0	0	0	0	0	0	0	0
NC_024983.1	Salmonella enterica subsp. enterica serovar Typhimurium plasmid pSTm-A54650, co	1	1	0	1	0	0	0	0	0	0	0	0	1	0	0	0	0	0	0	0	0	0	0	0	0	0	0	0	0	0	0	0	0	0	0	0	0	0	0	0	0	0	0	0	0	0	0	0
NC_025148.1	Salmonella enterica subsp. enterica serovar Typhimurium plasmid pCTXM5-891, com	0	0	0	0	0	0	0	0	0	0	0	0	1	0	0	0	0	0	0	0	0	0	0	0	0	0	0	0	0	0	0	0	0	0	0	0	0	0	0	0	0	0	0	0	0	0	0	0
NC_025149.1	Salmonella enterica subsp. enterica serovar Typhimurium plasmid pCTXM5-1358, co	0	0	0	0	0	0	0	0	0	0	0	0	1	0	0	0	0	0	0	0	0	0	0	0	0	0	0	0	0	0	0	0	0	0	0	0	0	0	0	0	0	0	0	0	0	0	0	0
NC_025150.1	Salmonella enterica subsp. enterica serovar Typhimurium plasmid pCTXM5-1845, co	0	0	0	0	0	0	0	0	0	0	0	0	1	0	0	0	0	0	0	0	0	0	0	0	0	0	0	0	0	0	0	0	0	0	0	0	0	0	0	0	0	0	0	0	0	0	0	0
NC_025190.1	Salmonella enterica subsp. enterica serovar Typhimurium plasmid pCTXM5-637, com	0	0	0	0	0	0	0	0	0	0	0	0	1	0	0	0	0	0	0	0	0	0	0	0	0	0	0	0	0	0	0	0	0	0	0	0	0	0	0	0	0	0	0	0	0	0	0	0
NZ_AP014634.1	Salmonella enterica subsp. enterica serovar 4,[5],12:i:- strain Ehime_21-304 pl	1	0	0	1	0	0	0	0	0	0	0	0	1	0	0	0	0	0	0	0	0	0	0	0	0	0	0	0	0	0	0	0	0	0	0	0	0	0	0	0	0	0	0	0	0	0	0	0
NZ_AP023301.1	Salmonella enterica subsp. enterica serovar 4,[5],12:i:- strain L-4445 plasmid	1	1	0	0	0	0	0	0	0	0	0	0	1	0	0	0	0	0	0	0	0	0	0	0	0	0	0	0	0	0	0	0	0	0	0	0	0	0	0	0	0	0	0	0	0	0	0	0
NZ_AP023305.1	Salmonella enterica subsp. enterica serovar 4,[5],12:i:- strain L-4551 plasmid	1	0	0	0	0	0	0	0	0	0	0	0	1	0	0	0	0	0	0	0	0	0	0	0	0	0	0	0	0	0	0	0	0	0	0	0	0	0	0	0	0	0	0	0	0	0	0	0
NZ_AP023307.1	Salmonella enterica subsp. enterica serovar 4,[5],12:i:- strain L-4567 plasmid	1	1	0	0	0	0	0	0	0	0	0	0	1	0	0	0	0	0	0	0	0	0	0	0	0	0	0	0	0	0	0	0	0	0	0	0	0	0	0	0	0	0	0	0	0	0	0	0
NZ_AP023310.1	Salmonella enterica subsp. enterica serovar 4,[5],12:i:- strain L-4578 plasmid	0	1	0	1	0	0	0	0	0	0	0	0	1	0	0	0	0	0	0	0	0	0	0	0	0	0	0	0	0	0	0	0	0	0	0	0	0	0	0	0	0	0	0	0	0	0	0	0
NZ_AP023312.1	Salmonella enterica subsp. enterica serovar 4,[5],12:i:- strain L-4596 plasmid	0	1	0	0	0	0	0	0	0	0	0	0	0	0	0	0	0	0	0	0	0	0	0	0	0	0	0	0	0	0	0	0	0	0	0	0	0	0	0	0	0	0	0	0	0	0	0	0
NZ_AP023314.1	Salmonella enterica subsp. enterica serovar 4,[5],12:i:- strain L-4605 plasmid	1	0	0	0	0	0	0	0	0	0	0	0	1	0	0	0	0	0	0	0	0	0	0	0	0	0	0	0	0	0	0	0	0	0	0	0	0	0	0	0	0	0	0	0	0	0	0	0
NZ_AP023316.1	Salmonella enterica subsp. enterica serovar 4,[5],12:i:- strain L-4614 plasmid	0	1	0	1	0	0	0	0	0	0	0	0	1	0	0	0	0	0	0	0	0	0	0	0	0	0	0	0	0	0	0	0	0	0	0	0	0	0	0	0	0	0	0	0	0	0	0	0
NZ_AP023318.1	Salmonella enterica subsp. enterica serovar 4,[5],12:i:- strain L-4681 plasmid	1	0	0	1	0	0	0	0	0	0	0	0	1	0	0	0	0	0	0	0	0	0	0	0	0	0	0	0	0	0	0	0	0	0	0	0	0	0	0	0	0	0	0	0	0	0	0	0
NZ_AP024348.1	Salmonella enterica strain SEOhiM1593 plasmid pSEOhiM1593a, complete sequence	0	0	0	1	0	0	0	0	0	0	0	0	1	0	0	0	0	0	0	0	0	0	0	0	0	0	0	0	0	0	0	0	0	0	0	0	0	0	0	0	0	0	0	0	0	0	0	0
NZ_AP026949.1	Salmonella enterica strain SE20-72C-2 plasmid pSE20-C72-2-1, complete sequence	1	0	0	0	0	0	0	0	0	0	0	0	1	0	0	0	0	0	0	0	0	0	0	0	0	0	0	0	0	0	0	0	0	0	0	0	0	0	0	0	0	0	0	0	0	0	0	0
NZ_AP026950.1	Salmonella enterica strain SE20-72C-2 plasmid pSE20-C72-2-2, complete sequence	1	1	0	1	0	0	0	0	0	0	0	0	0	0	0	0	0	0	0	0	0	0	0	0	0	0	0	0	0	0	0	0	0	0	0	0	0	0	0	0	0	0	0	0	0	0	0	0
NZ_CP009410.1	Salmonella enterica subsp. enterica serovar Typhimurium strain CFSAN007405 isol	0	1	0	1	0	0	0	0	0	0	0	0	1	0	0	0	0	0	0	0	0	0	0	0	0	0	0	0	0	0	0	0	0	0	0	0	0	0	0	0	0	0	0	0	0	0	0	0
NZ_CP009411.1	Salmonella enterica subsp. enterica serovar Newport strain CFSAN007425 isolate	0	1	0	1	0	0	0	0	0	0	0	0	1	0	0	0	0	0	0	0	0	0	0	0	0	0	0	0	0	0	0	0	0	0	0	0	0	0	0	0	0	0	0	0	0	0	0	0
NZ_CP009412.1	Salmonella enterica subsp. enterica serovar Agona strain CFSAN007426 isolate N1	0	0	0	1	0	0	0	0	0	0	0	0	1	0	0	0	0	0	0	0	0	0	0	0	0	0	0	0	0	0	0	0	0	0	0	0	0	0	0	0	0	0	0	0	0	0	0	0
NZ_CP009413.1	Salmonella enterica subsp. enterica serovar Infantis strain CFSAN007427 isolate	1	1	0	1	0	0	0	0	0	0	0	0	1	0	0	0	0	0	0	0	0	0	0	0	0	0	0	0	0	0	0	0	0	0	0	0	0	0	0	0	0	0	0	0	0	0	0	0
NZ_CP009414.1	Salmonella enterica subsp. enterica serovar Kentucky strain CFSAN007428 isolate	0	1	0	1	0	0	0	0	0	0	0	0	1	0	0	0	0	0	0	0	0	0	0	0	0	0	0	0	0	0	0	0	0	0	0	0	0	0	0	0	0	0	0	0	0	0	0	0
NZ_CP009560.1	Salmonella enterica subsp. enterica serovar Newport str. CVM 22425 plasmid pCVM	0	0	0	1	0	0	0	0	0	0	0	0	1	0	0	0	0	0	0	0	0	0	0	0	0	0	0	0	0	0	0	0	0	0	0	0	0	0	0	0	0	0	0	0	0	0	0	0
NZ_CP009562.1	Salmonella enterica subsp. enterica serovar Newport str. CVM 22513 plasmid pCVM	0	0	0	1	0	0	0	0	0	0	0	0	1	0	0	0	0	0	0	0	0	0	0	0	0	0	0	0	0	0	0	0	0	0	0	0	0	0	0	0	0	0	0	0	0	0	0	0
NZ_CP009563.1	Salmonella enterica subsp. enterica serovar Newport str. CVM 21538 plasmid pCVM	0	0	0	1	0	0	0	0	0	0	0	0	0	0	0	0	0	0	0	0	0	0	0	0	0	0	0	0	0	0	0	0	0	0	0	0	0	0	0	0	0	0	0	0	0	0	0	0
NZ_CP009564.1	Salmonella enterica subsp. enterica serovar Newport str. CVM 21550 plasmid pCVM	0	0	0	1	0	0	0	0	0	0	0	0	1	0	0	0	0	0	0	0	0	0	0	0	0	0	0	0	0	0	0	0	0	0	0	0	0	0	0	0	0	0	0	0	0	0	0	0
NZ_CP009566.1	Salmonella enterica subsp. enterica serovar Newport str. CVM 22462 plasmid pCVM	0	0	0	0	0	0	0	0	0	0	0	0	1	0	0	0	0	0	0	0	0	0	0	0	0	0	0	0	0	0	0	0	0	0	0	0	0	0	0	0	0	0	0	0	0	0	0	0
NZ_CP009567.1	Salmonella enterica subsp. enterica serovar Newport str. CVM 22462 plasmid pCFS	0	0	0	1	0	0	0	0	0	0	0	0	1	0	0	0	0	0	0	0	0	0	0	0	0	0	0	0	0	0	0	0	0	0	0	0	0	0	0	0	0	0	0	0	0	0	0	0
NZ_CP009767.1	Salmonella enterica subsp. enterica serovar Enteritidis strain FORC_007 plasmid	0	0	0	0	0	0	0	0	0	0	0	0	0	0	0	0	0	0	0	0	0	0	0	0	0	0	0	0	0	0	0	0	0	0	0	0	0	0	0	0	0	0	0	0	0	0	0	0
NZ_CP011429.1	Salmonella enterica subsp. enterica serovar Typhimurium strain YU39 isolate YUH	0	1	0	1	0	0	0	0	0	0	0	0	1	0	0	0	0	0	0	0	0	0	0	0	0	0	0	0	0	0	0	0	0	0	0	0	0	0	0	0	0	0	0	0	0	0	0	0
NZ_CP012397.1	Salmonella enterica strain FORC_019 plasmid pFORC19, complete sequence	1	0	0	1	0	0	0	0	0	0	0	0	1	0	0	0	0	0	0	0	0	0	0	0	0	0	0	0	0	0	0	0	0	0	0	0	0	0	0	0	0	0	0	0	0	0	0	0
NZ_CP012682.1	Salmonella enterica subsp. enterica serovar Typhimurium strain 33676 plasmid p3	1	1	0	1	0	0	0	0	0	0	0	0	0	0	0	0	0	0	0	0	0	0	0	0	0	0	0	0	0	0	0	0	0	0	0	0	0	0	0	0	0	0	0	0	0	0	0	0
NZ_CP012683.1	Salmonella enterica subsp. enterica serovar Typhimurium strain 33676 plasmid p3	0	0	0	0	0	0	0	0	0	0	0	0	1	0	0	0	0	0	0	0	0	0	0	0	0	0	0	0	0	0	0	0	0	0	0	0	0	0	0	0	0	0	0	0	0	0	0	0
NZ_CP012923.1	Salmonella enterica subsp. enterica serovar Heidelberg strain SA02DT10168701 pl	0	0	0	0	0	0	0	0	0	0	0	0	1	0	0	0	0	0	0	0	0	0	0	0	0	0	0	0	0	0	0	0	0	0	0	0	0	0	0	0	0	0	0	0	0	0	0	0
NZ_CP012929.1	Salmonella enterica subsp. enterica serovar Heidelberg strain 12-4374 plasmid p	0	0	0	0	0	0	0	0	0	0	0	0	1	0	0	0	0	0	0	0	0	0	0	0	0	0	0	0	0	0	0	0	0	0	0	0	0	0	0	0	0	0	0	0	0	0	0	0
NZ_CP012931.1	Salmonella enterica subsp. enterica serovar Heidelberg strain N13-01290 plasmid	0	1	0	1	0	0	0	0	0	0	0	0	1	0	0	0	0	0	0	0	0	0	0	0	0	0	0	0	0	0	0	0	0	0	0	0	0	0	0	0	0	0	0	0	0	0	0	0
NZ_CP012936.1	Salmonella enterica subsp. enterica serovar Heidelberg strain N13-01290 plasmid	0	0	0	0	0	0	0	0	0	0	0	0	1	0	0	0	0	0	0	0	0	0	0	0	0	0	0	0	0	0	0	0	0	0	0	0	0	0	0	0	0	0	0	0	0	0	0	0
NZ_CP013221.1	Salmonella enterica subsp. enterica serovar Anatum strain GT-01 plasmid PDM02,	1	1	0	0	0	0	0	0	0	0	0	0	1	0	0	0	0	0	0	0	0	0	0	0	0	0	0	0	0	0	0	0	0	0	0	0	0	0	0	0	0	0	0	0	0	0	0	0
NZ_CP013224.1	Salmonella enterica subsp. enterica serovar Anatum strain GT-38 plasmid PDM04,	1	1	0	0	0	0	0	0	0	0	0	0	1	0	0	0	0	0	0	0	0	0	0	0	0	0	0	0	0	0	0	0	0	0	0	0	0	0	0	0	0	0	0	0	0	0	0	0
NZ_CP014658.1	Salmonella enterica subsp. enterica serovar Anatum str. USDA-ARS-USMARC-1736 pl	0	1	0	1	0	0	0	0	0	0	0	0	1	0	0	0	0	0	0	0	0	0	0	0	0	0	0	0	0	0	0	0	0	0	0	0	0	0	0	0	0	0	0	0	0	0	0	0
NZ_CP014660.1	Salmonella enterica subsp. enterica serovar Anatum str. USDA-ARS-USMARC-1765 pl	0	0	0	0	0	0	0	0	0	0	0	0	0	0	0	0	0	0	0	0	0	0	0	0	0	0	0	0	0	0	0	0	0	0	0	0	0	0	0	0	0	0	0	0	0	0	0	0
NZ_CP014662.1	Salmonella enterica subsp. enterica serovar Anatum str. USDA-ARS-USMARC-1783 pl	0	1	0	0	0	0	0	0	0	0	0	0	0	0	0	0	0	0	0	0	0	0	0	0	0	0	0	0	0	0	0	0	0	0	0	0	0	0	0	0	0	0	0	0	0	0	0	0
NZ_CP014966.1	Salmonella enterica subsp. enterica serovar Typhimurium str. CDC 2010K-1587 pla	0	0	0	0	0	0	0	0	0	0	0	0	1	0	0	0	0	0	0	0	0	0	0	0	0	0	0	0	0	0	0	0	0	0	0	0	0	0	0	0	0	0	0	0	0	0	0	0
NZ_CP014978.1	Salmonella enterica subsp. enterica serovar Typhimurium str. USDA-ARS-USMARC-18	0	0	0	1	0	0	0	0	0	0	0	0	1	0	0	0	0	0	0	0	0	0	0	0	0	0	0	0	0	0	0	0	0	0	0	0	0	0	0	0	0	0	0	0	0	0	0	0
NZ_CP015725.1	Salmonella enterica strain C629 plasmid pC629, complete sequence	1	1	0	1	0	0	1	0	0	0	0	0	1	0	0	0	0	0	0	0	0	0	0	0	0	0	0	0	0	0	0	0	0	0	0	0	0	0	0	0	0	0	0	0	0	0	0	0
NZ_CP016013.1	Salmonella enterica subsp. enterica serovar Newport strain CFSAN003890 plasmid	0	1	0	1	0	0	0	0	0	0	0	0	1	0	0	0	0	0	0	0	0	0	0	0	0	0	0	0	0	0	0	0	0	0	0	0	0	0	0	0	0	0	0	0	0	0	0	0
NZ_CP016389.1	Salmonella enterica subsp. enterica serovar Typhimurium strain ST931R plasmid p	0	0	0	0	0	0	0	0	0	0	0	0	1	0	0	0	0	0	0	0	0	0	0	0	0	0	0	0	0	0	0	0	0	0	0	0	0	0	0	0	0	0	0	0	0	0	0	0
NZ_CP016407.1	Salmonella enterica subsp. enterica serovar Infantis strain FSIS1502169 plasmid	1	1	0	1	0	0	0	0	0	0	0	0	1	0	0	0	0	0	0	0	0	0	0	0	0	0	0	0	0	0	0	0	0	0	0	0	0	0	0	0	0	0	0	0	0	0	0	0
NZ_CP016409.1	Salmonella enterica subsp. enterica serovar Infantis strain FSIS1502916 plasmid	1	1	0	1	0	0	0	0	0	0	0	0	1	0	0	0	0	0	0	0	0	0	0	0	0	0	0	0	0	0	0	0	0	0	0	0	0	0	0	0	0	0	0	0	0	0	0	0
NZ_CP016411.1	Salmonella enterica subsp. enterica serovar Infantis strain N55391 plasmid pN55	1	0	0	1	0	0	0	0	0	0	0	0	1	0	0	0	0	0	0	0	0	0	0	0	0	0	0	0	0	0	0	0	0	0	0	0	0	0	0	0	0	0	0	0	0	0	0	0
NZ_CP016413.1	Salmonella enterica subsp. enterica serovar Infantis strain CVM44454 isolate 20	1	1	0	1	0	0	0	0	0	0	0	0	1	0	0	0	0	0	0	0	0	0	0	0	0	0	0	0	0	0	0	0	0	0	0	0	0	0	0	0	0	0	0	0	0	0	0	0
NZ_CP016516.1	Salmonella enterica subsp. enterica serovar Heidelberg strain 11-004736-1-7 pla	0	0	0	0	0	0	0	0	0	0	0	0	1	0	0	0	0	0	0	0	0	0	0	0	0	0	0	0	0	0	0	0	0	0	0	0	0	0	0	0	0	0	0	0	0	0	0	0
NZ_CP016520.1	Salmonella enterica subsp. enterica serovar Heidelberg strain CE-R2-11-0435 pla	0	0	0	0	0	0	0	0	0	0	0	0	1	0	0	0	0	0	0	0	0	0	0	0	0	0	0	0	0	0	0	0	0	0	0	0	0	0	0	0	0	0	0	0	0	0	0	0
NZ_CP016522.1	Salmonella enterica subsp. enterica serovar Heidelberg strain SA02DT09004001 pl	0	0	0	0	0	0	0	0	0	0	0	0	1	0	0	0	0	0	0	0	0	0	0	0	0	0	0	0	0	0	0	0	0	0	0	0	0	0	0	0	0	0	0	0	0	0	0	0
NZ_CP016526.1	Salmonella enterica subsp. enterica serovar Heidelberg strain 09-036813-1A plas	1	0	0	1	0	0	0	0	0	0	0	0	1	0	0	0	0	0	0	0	0	0	0	0	0	0	0	0	0	0	0	0	0	0	0	0	0	0	0	0	0	0	0	0	0	0	0	0
NZ_CP016529.1	Salmonella enterica subsp. enterica serovar Heidelberg strain 09-036813-1A plas	0	0	0	0	0	0	0	0	0	0	0	0	1	0	0	0	0	0	0	0	0	0	0	0	0	0	0	0	0	0	0	0	0	0	0	0	0	0	0	0	0	0	0	0	0	0	0	0
NZ_CP016533.1	Salmonella enterica subsp. enterica serovar Heidelberg strain SA01AB09084001 pl	0	0	0	0	0	0	0	0	0	0	0	0	1	0	0	0	0	0	0	0	0	0	0	0	0	0	0	0	0	0	0	0	0	0	0	0	0	0	0	0	0	0	0	0	0	0	0	0
NZ_CP016568.1	Salmonella enterica subsp. enterica serovar Heidelberg strain AMR588-04-00318 p	0	0	0	0	0	0	0	0	0	0	0	0	1	0	0	0	0	0	0	0	0	0	0	0	0	0	0	0	0	0	0	0	0	0	0	0	0	0	0	0	0	0	0	0	0	0	0	0
NZ_CP016572.1	Salmonella enterica subsp. enterica serovar Heidelberg strain AMR588-04-00320 p	0	0	0	0	0	0	0	0	0	0	0	0	1	0	0	0	0	0	0	0	0	0	0	0	0	0	0	0	0	0	0	0	0	0	0	0	0	0	0	0	0	0	0	0	0	0	0	0
NZ_CP016585.1	Salmonella enterica subsp. enterica serovar Heidelberg strain SH14-009 plasmid	1	1	0	0	0	0	0	0	0	0	0	0	0	0	0	0	0	0	0	0	0	0	0	0	0	0	0	0	0	0	0	0	0	0	0	0	0	0	0	0	0	0	0	0	0	0	0	0
NZ_CP016864.1	Salmonella enterica subsp. enterica serovar Typhimurium str. CDC 2010K-1587 iso	0	0	0	0	0	0	0	0	0	0	0	0	0	0	0	0	0	0	0	0	0	0	0	0	0	0	0	0	0	0	0	0	0	0	0	0	0	0	0	0	0	0	0	0	0	0	0	0
NZ_CP016865.1	Salmonella enterica subsp. enterica serovar Typhimurium str. CDC 2010K-1587 iso	0	0	0	0	0	0	0	0	0	0	0	0	1	0	0	0	0	0	0	0	0	0	0	0	0	0	0	0	0	0	0	0	0	0	0	0	0	0	0	0	0	0	0	0	0	0	0	0
NZ_CP016867.1	Salmonella enterica subsp. enterica serovar Typhimurium str. CDC 2010K-1587 iso	0	0	0	0	0	0	0	0	0	0	0	0	0	0	0	0	0	0	0	0	0	0	0	0	0	0	0	0	0	0	0	0	0	0	0	0	0	0	0	0	0	0	0	0	0	0	0	0
NZ_CP017233.1	Salmonella enterica strain FORC_051 plasmid pFORC51, complete sequence	0	0	0	1	0	0	0	0	0	0	0	0	1	0	0	0	0	0	0	0	0	0	0	0	0	0	0	0	0	0	0	0	0	0	0	0	0	0	0	0	0	0	0	0	0	0	0	0
NZ_CP017725.1	Salmonella enterica subsp. enterica serovar Stanleyville str. CFSAN000624 strai	0	0	0	1	0	0	0	0	0	0	0	0	1	0	0	0	0	0	0	0	0	0	0	0	0	0	0	0	0	0	0	0	0	0	0	0	0	0	0	0	0	0	0	0	0	0	0	0
NZ_CP018220.1	Salmonella enterica subsp. enterica strain LSP 389/97 plasmid pUO-STmRV1, compl	1	1	0	0	0	0	0	0	0	0	0	0	1	0	0	0	0	0	0	0	0	0	0	0	0	0	0	0	0	0	0	0	0	0	0	0	0	0	0	0	0	0	0	0	0	0	0	0
NZ_CP018638.1	Salmonella enterica subsp. enterica serovar Enteritidis strain 69-3861 plasmid	0	0	0	0	0	0	0	0	0	0	0	0	1	0	0	0	0	0	0	0	0	0	0	0	0	0	0	0	0	0	0	0	0	0	0	0	0	0	0	0	0	0	0	0	0	0	0	0
NZ_CP018643.1	Salmonella enterica subsp. enterica serovar Enteritidis strain 74-1357 plasmid	0	0	0	1	0	0	0	0	0	0	0	0	1	0	0	0	0	0	0	0	0	0	0	0	0	0	0	0	0	0	0	0	0	0	0	0	0	0	0	0	0	0	0	0	0	0	0	0
NZ_CP018646.1	Salmonella enterica subsp. enterica serovar Enteritidis strain 79-2359 plasmid	0	0	0	1	0	0	0	0	0	0	0	0	1	0	0	0	0	0	0	0	0	0	0	0	0	0	0	0	0	0	0	0	0	0	0	0	0	0	0	0	0	0	0	0	0	0	0	0
NZ_CP018649.1	Salmonella enterica subsp. enterica serovar Enteritidis strain 81-1607 plasmid	0	0	0	1	0	0	0	0	0	0	0	0	1	0	0	0	0	0	0	0	0	0	0	0	0	0	0	0	0	0	0	0	0	0	0	0	0	0	0	0	0	0	0	0	0	0	0	0
NZ_CP018652.1	Salmonella enterica subsp. enterica serovar Enteritidis strain 81-1705 plasmid	0	0	0	1	0	0	0	0	0	0	0	0	0	0	0	0	0	0	0	0	0	0	0	0	0	0	0	0	0	0	0	0	0	0	0	0	0	0	0	0	0	0	0	0	0	0	0	0
NZ_CP018656.1	Salmonella enterica subsp. enterica serovar Enteritidis strain 81-1706 plasmid	0	0	0	1	0	0	0	0	0	0	0	0	1	0	0	0	0	0	0	0	0	0	0	0	0	0	0	0	0	0	0	0	0	0	0	0	0	0	0	0	0	0	0	0	0	0	0	0
NZ_CP018662.1	Salmonella enterica subsp. enterica serovar Enteritidis strain 95-0621 plasmid	0	0	0	0	0	0	0	0	0	0	0	0	1	0	0	0	0	0	0	0	0	0	0	0	0	0	0	0	0	0	0	0	0	0	0	0	0	0	0	0	0	0	0	0	0	0	0	0
NZ_CP019203.1	Salmonella enterica subsp. enterica serovar Infantis strain CFSAN003307 plasmid	0	0	0	0	0	0	0	0	0	0	0	0	0	0	0	0	0	0	0	0	0	0	0	0	0	0	0	0	0	0	0	0	0	0	0	0	0	0	0	0	0	0	0	0	0	0	0	0
NZ_CP019443.1	Salmonella enterica subsp. enterica serovar Typhimurium strain 81741 plasmid un	1	1	0	0	0	0	0	0	0	0	0	0	1	0	0	0	0	0	0	0	0	0	0	0	0	0	0	0	0	0	0	0	0	0	0	0	0	0	0	0	0	0	0	0	0	0	0	0
NZ_CP019444.1	Salmonella enterica subsp. enterica serovar Typhimurium strain 81741 plasmid un	0	0	0	0	0	0	0	0	0	0	0	0	1	0	0	0	0	0	0	0	0	0	0	0	0	0	0	0	0	0	0	0	0	0	0	0	0	0	0	0	0	0	0	0	0	0	0	0
NZ_CP019647.1	Salmonella enterica subsp. enterica serovar Typhimurium var. monophasic 4,5,12:	0	1	0	1	0	0	0	0	0	0	0	0	1	0	0	0	0	0	0	0	0	0	0	0	0	0	0	0	0	0	0	0	0	0	0	0	0	0	0	0	0	0	0	0	0	0	0	0
NZ_CP019898.1	Salmonella enterica subsp. enterica serovar Anatum str. USDA-ARS-USMARC-1175 pl	0	0	0	0	0	0	0	0	0	0	0	0	0	0	0	0	0	0	0	0	0	0	0	0	0	0	0	0	0	0	0	0	0	0	0	0	0	0	0	0	0	0	0	0	0	0	0	0
NZ_CP020493.1	Salmonella enterica subsp. enterica strain 08-00436 plasmid pSE08-00436-1, comp	1	1	0	1	0	0	0	0	0	0	0	0	1	0	0	0	0	0	0	0	0	0	0	0	0	0	0	0	0	0	0	0	0	0	0	0	0	0	0	0	0	0	0	0	0	0	0	0
NZ_CP022016.1	Salmonella enterica subsp. enterica serovar India str. SA20085604 plasmid unnam	0	0	0	0	0	0	0	0	0	0	0	0	0	0	0	0	0	0	0	0	0	0	0	0	0	0	0	0	0	0	0	0	0	0	0	0	0	0	0	0	0	0	0	0	0	0	0	0
NZ_CP022061.1	Salmonella enterica subsp. enterica serovar Typhimurium var. 5- strain FDAARGOS	0	0	0	1	0	0	0	0	0	0	0	0	1	0	0	0	0	0	0	0	0	0	0	0	0	0	0	0	0	0	0	0	0	0	0	0	0	0	0	0	0	0	0	0	0	0	0	0
NZ_CP022063.1	Salmonella enterica subsp. enterica serovar Typhimurium var. 5- strain FDAARGOS	0	0	0	0	0	0	0	0	0	0	0	0	0	0	0	0	0	0	0	0	0	0	0	0	0	0	0	0	0	0	0	0	0	0	0	0	0	0	0	0	0	0	0	0	0	0	0	0
NZ_CP022064.1	Salmonella enterica subsp. enterica serovar Typhimurium var. 5- strain FDAARGOS	0	0	0	0	0	0	0	0	0	0	0	0	1	0	0	0	0	0	0	1	0	0	0	0	0	0	0	0	0	0	0	0	0	0	0	0	0	0	0	0	0	0	0	0	0	0	0	0
NZ_CP022068.1	Salmonella enterica subsp. enterica serovar Hadar strain FDAARGOS_313 plasmid u	0	0	0	0	0	0	0	0	0	0	0	0	1	0	0	0	0	0	0	0	0	0	0	0	0	0	0	0	0	0	0	0	0	0	0	0	0	0	0	0	0	0	0	0	0	0	0	0
NZ_CP022072.1	Salmonella enterica subsp. enterica serovar Typhimurium strain FDAARGOS_321 pla	0	0	0	1	0	0	0	0	0	0	0	0	1	0	0	0	0	0	0	0	0	0	0	0	0	0	0	0	0	0	0	0	0	0	0	0	0	0	0	0	0	0	0	0	0	0	0	0
NZ_CP022118.1	Salmonella enterica subsp. enterica serovar Macclesfield str. S-1643 plasmid un	0	0	0	0	0	0	0	0	0	0	0	0	0	0	0	0	0	0	0	0	0	0	0	0	0	0	0	0	0	0	0	0	0	0	0	0	0	0	0	0	0	0	0	0	0	0	0	0
NZ_CP022169.1	Salmonella enterica subsp. enterica serovar Typhimurium strain WW012 plasmid pW	0	1	0	0	0	0	0	0	0	0	0	0	0	0	0	0	0	0	0	0	0	0	0	0	0	0	0	0	0	0	0	0	0	0	0	0	0	0	0	0	0	0	0	0	0	0	0	0
NZ_CP022451.1	Salmonella enterica subsp. enterica serovar Indiana strain D90 plasmid pD90-1,	1	1	0	1	0	1	0	0	0	0	0	0	1	0	0	0	0	0	0	0	0	0	0	0	0	0	0	0	0	0	0	0	0	0	0	0	0	0	0	0	0	0	0	0	0	0	0	0
NZ_CP022453.1	Salmonella enterica subsp. enterica serovar Indiana strain D90 plasmid pD90-3,	0	0	0	1	0	0	0	0	0	0	0	0	0	0	0	0	0	0	0	0	0	0	0	0	0	0	0	0	0	0	0	0	0	0	0	0	0	0	0	0	0	0	0	0	0	0	0	0
NZ_CP022495.1	Salmonella enterica subsp. enterica serovar Derby strain SA20035215 plasmid unn	0	0	0	0	0	0	0	0	0	0	0	0	0	0	0	0	0	0	0	0	0	0	0	0	0	0	0	0	0	0	0	0	0	0	0	0	0	0	0	0	0	0	0	0	0	0	0	0
NZ_CP022498.1	Salmonella enterica subsp. enterica serovar Manhattan strain SA20084699 plasmid	0	0	0	1	0	0	0	0	0	0	0	0	0	0	0	0	0	0	0	0	0	0	0	0	0	0	0	0	0	0	0	0	0	0	0	0	0	0	0	0	0	0	0	0	0	0	0	0
NZ_CP022499.1	Salmonella enterica subsp. enterica serovar Manhattan strain SA20084699 plasmid	0	0	0	1	0	0	0	0	0	0	0	0	0	0	0	0	0	0	0	0	0	0	0	0	0	0	0	0	0	0	0	0	0	0	0	0	0	0	0	0	0	0	0	0	0	0	0	0
NZ_CP022964.1	Salmonella enterica subsp. enterica serovar Pullorum strain QJ-2D-Sal plasmid p	0	0	0	0	0	0	0	0	0	0	0	0	1	0	0	0	0	0	0	0	0	0	0	0	0	0	0	0	0	0	0	0	0	0	0	0	0	0	0	0	0	0	0	0	0	0	0	0
NZ_CP023167.1	Salmonella enterica subsp. enterica serovar Saintpaul strain SGB23 plasmid pSGB	1	1	0	1	0	0	0	0	0	0	0	0	1	0	0	0	0	0	0	0	0	0	0	0	0	0	0	0	0	0	0	0	0	0	0	0	0	0	0	0	0	0	0	0	0	0	0	0
NZ_CP023438.1	Salmonella enterica strain FORC_074 plasmid pFORC74_3, complete sequence	0	0	0	1	0	0	0	0	0	0	0	0	1	0	0	0	0	0	0	0	0	0	0	0	0	0	0	0	0	0	0	0	0	0	0	0	0	0	0	0	0	0	0	0	0	0	0	0
NZ_CP025231.1	Salmonella enterica subsp. enterica serovar Newport str. USDA-ARS-USMARC-1924 p	0	0	0	1	0	0	0	0	0	0	0	0	1	0	0	0	0	0	0	0	0	0	0	0	0	0	0	0	0	0	0	0	0	0	0	0	0	0	0	0	0	0	0	0	0	0	0	0
NZ_CP025233.1	Salmonella enterica subsp. enterica serovar Newport str. USDA-ARS-USMARC-1925 p	0	0	0	1	0	0	0	0	0	0	0	0	1	0	0	0	0	0	0	0	0	0	0	0	0	0	0	0	0	0	0	0	0	0	0	0	0	0	0	0	0	0	0	0	0	0	0	0
NZ_CP025236.1	Salmonella enterica subsp. enterica serovar Newport str. USDA-ARS-USMARC-1926 p	0	0	0	1	0	0	0	0	0	0	0	0	1	0	0	0	0	0	0	0	0	0	0	0	0	0	0	0	0	0	0	0	0	0	0	0	0	0	0	0	0	0	0	0	0	0	0	0
NZ_CP025240.1	Salmonella enterica subsp. enterica serovar Newport str. USDA-ARS-USMARC-1928 p	0	0	0	1	0	0	0	0	0	0	0	0	1	0	0	0	0	0	0	0	0	0	0	0	0	0	0	0	0	0	0	0	0	0	0	0	0	0	0	0	0	0	0	0	0	0	0	0
NZ_CP025242.1	Salmonella enterica subsp. enterica serovar Newport str. USDA-ARS-USMARC-1929 p	0	0	0	1	0	0	0	0	0	0	0	0	0	0	0	0	0	0	0	0	0	0	0	0	0	0	0	0	0	0	0	0	0	0	0	0	0	0	0	0	0	0	0	0	0	0	0	0
NZ_CP025245.1	Salmonella enterica subsp. enterica serovar Newport str. CDC 2012K-0663 isolate	0	0	0	1	0	0	0	0	0	0	0	0	1	0	0	0	0	0	0	0	0	0	0	0	0	0	0	0	0	0	0	0	0	0	0	0	0	0	0	0	0	0	0	0	0	0	0	0
NZ_CP025247.1	Salmonella enterica subsp. enterica serovar Newport str. CDC 2012K-0938 plasmid	0	0	0	0	0	0	0	0	0	0	0	0	0	0	0	0	0	0	0	0	0	0	0	0	0	0	0	0	0	0	0	0	0	0	0	0	0	0	0	0	0	0	0	0	0	0	0	0
NZ_CP025275.1	Salmonella enterica subsp. enterica serovar Newport str. USDA-ARS-USMARC-1923 p	0	0	0	1	0	0	0	0	0	0	0	0	1	0	0	0	0	0	0	0	0	0	0	0	0	0	0	0	0	0	0	0	0	0	0	0	0	0	0	0	0	0	0	0	0	0	0	0
NZ_CP025277.1	Salmonella enterica subsp. enterica serovar Johannesburg strain USDA-ARS-USMARC	0	1	0	0	0	0	0	0	0	0	0	0	0	0	0	0	0	0	0	0	0	0	0	0	0	0	0	0	0	0	0	0	0	0	0	0	0	0	0	0	0	0	0	0	0	0	0	0
NZ_CP025279.1	Salmonella enterica subsp. enterica serovar Montevideo str. USDA-ARS-USMARC-191	0	0	0	0	0	0	0	0	0	0	0	0	0	0	0	0	0	0	0	0	0	0	0	0	0	0	0	0	0	0	0	0	0	0	0	0	0	0	0	0	0	0	0	0	0	0	0	0
NZ_CP025337.1	Salmonella enterica subsp. enterica serovar Typhimurium strain BL10 plasmid p10	0	0	0	0	0	0	0	0	0	0	0	0	0	0	0	0	0	0	0	0	0	0	0	0	0	0	0	0	0	0	0	0	0	0	0	0	0	0	0	0	0	0	0	0	0	0	0	0
NZ_CP025338.2	Salmonella enterica subsp. enterica serovar Typhimurium strain BL10 plasmid p11	0	0	0	1	0	0	0	0	0	0	0	0	0	0	0	0	0	0	0	0	0	0	0	0	0	0	0	0	0	0	0	0	0	0	0	0	0	0	0	0	0	0	0	0	0	0	0	0
NZ_CP025339.1	Salmonella enterica subsp. enterica serovar Typhimurium strain BL10 plasmid p11	1	1	0	0	0	0	0	0	0	0	0	0	1	0	0	0	0	0	0	0	0	0	0	0	0	0	0	0	0	0	0	0	0	0	0	0	0	0	0	0	0	0	0	0	0	0	0	0
NZ_CP025340.1	Salmonella enterica subsp. enterica serovar Typhimurium strain BL10 plasmid p22	1	1	0	1	0	0	0	0	0	0	0	0	0	0	0	0	0	0	0	0	0	0	0	0	0	0	0	0	0	0	0	0	0	0	0	0	0	0	0	0	0	0	0	0	0	0	0	0
NZ_CP025455.1	Salmonella enterica subsp. enterica serovar Agona strain USDA-ARS-USMARC-76334	0	0	0	1	0	0	0	0	0	0	0	0	1	0	0	0	0	0	0	0	0	0	0	0	0	0	0	0	0	0	0	0	0	0	0	0	0	0	0	0	0	0	0	0	0	0	0	0
NZ_CP025737.1	Salmonella enterica subsp. enterica serovar Typhimurium strain FORC_079 plasmid	0	1	0	0	0	0	0	0	0	0	0	0	1	0	0	0	0	0	0	0	0	0	0	0	0	0	0	0	0	0	0	0	0	0	0	0	0	0	0	0	0	0	0	0	0	0	0	0
NZ_CP026053.1	Salmonella enterica strain FDAARGOS_70 plasmid unnamed1, complete sequence	0	0	0	0	0	0	0	0	0	0	0	0	1	0	0	0	0	0	0	0	0	0	0	0	0	0	0	0	0	0	0	0	0	0	0	0	0	0	0	0	0	0	0	0	0	0	0	0
NZ_CP026570.1	Salmonella enterica strain MFDS1004839 plasmid pSE1004839, complete sequence	0	0	0	1	0	0	0	0	0	0	0	0	1	0	0	0	0	0	0	0	0	0	0	0	0	0	0	0	0	0	0	0	0	0	0	0	0	0	0	0	0	0	0	0	0	0	0	0
NZ_CP026661.1	Salmonella enterica subsp. enterica strain 15-SA01028 plasmid pSE15-SA01028, co	1	1	0	1	0	0	0	0	0	0	0	0	1	0	0	0	0	0	0	0	0	0	0	0	0	0	0	0	0	0	0	0	0	0	0	0	0	0	0	0	0	0	0	0	0	0	0	0
NZ_CP027409.1	Salmonella enterica subsp. enterica serovar Typhimurium strain FDAARGOS_317 pla	1	1	0	0	0	0	0	0	0	0	0	0	0	0	0	0	0	0	0	0	0	0	0	0	0	0	0	0	0	0	0	0	0	0	0	0	0	0	0	0	0	0	0	0	0	0	0	0
NZ_CP027411.1	Salmonella enterica subsp. enterica serovar Heidelberg strain FDAARGOS_319 plas	0	0	0	1	0	0	0	0	0	0	0	0	0	0	0	0	0	0	0	0	0	0	0	0	0	0	0	0	0	0	0	0	0	0	0	0	0	0	0	0	0	0	0	0	0	0	0	0
NZ_CP027415.1	Salmonella enterica subsp. enterica serovar Typhimurium strain FDAARGOS_320 pla	1	1	0	0	0	0	0	0	0	0	0	0	0	0	0	0	0	0	0	0	0	0	0	0	0	0	0	0	0	0	0	0	0	0	0	0	0	0	0	0	0	0	0	0	0	0	0	0
NZ_CP027678.1	Salmonella enterica subsp. enterica serovar Corvallis strain 12-01738 plasmid p	1	0	0	0	0	0	0	0	0	0	0	0	0	0	0	0	0	0	0	0	0	0	0	0	0	0	0	0	0	0	0	0	0	0	0	0	0	0	0	0	0	0	0	0	0	0	0	0
NZ_CP027679.1	Salmonella enterica subsp. enterica serovar Corvallis strain 12-01738 plasmid p	1	0	0	1	0	0	0	0	0	0	0	0	1	0	0	0	0	0	0	0	0	0	0	0	0	0	0	0	0	0	0	0	0	0	0	0	0	0	0	0	0	0	0	0	0	0	0	0
NZ_CP027680.1	Salmonella enterica subsp. enterica serovar Corvallis strain 12-01738 plasmid p	0	0	0	0	0	0	0	0	0	0	0	0	0	0	0	0	0	0	0	0	0	0	0	0	0	0	0	0	0	0	0	0	0	0	0	0	0	0	0	0	0	0	0	0	0	0	0	0
NZ_CP028170.1	Salmonella enterica strain CFSAN064034 plasmid pGMI17-002_1, complete sequence	1	1	0	0	0	0	0	0	0	0	0	0	1	0	0	0	0	0	0	0	0	0	0	0	0	0	0	0	0	0	0	0	0	0	0	0	0	0	0	0	0	0	0	0	0	0	0	0
NZ_CP028171.1	Salmonella enterica strain CFSAN064034 plasmid pGMI17-002_2, complete sequence	0	0	0	0	0	0	0	0	0	0	0	0	1	0	0	0	0	0	0	0	0	0	1	0	0	0	0	0	0	0	0	0	0	0	0	0	0	0	0	0	0	0	0	0	0	0	0	0
NZ_CP028173.1	Salmonella enterica strain CFSAN064033 plasmid pGMI17-001_1, complete sequence	0	0	0	1	0	0	0	0	0	0	0	0	1	0	0	0	0	0	0	0	0	0	0	0	0	0	0	0	0	0	0	0	0	0	0	0	0	0	0	0	0	0	0	0	0	0	0	0
NZ_CP028197.1	Salmonella enterica subsp. enterica serovar Concord strain CFSAN018747 plasmid	1	0	0	1	0	0	0	0	0	0	0	0	1	0	0	0	0	0	0	0	0	0	0	0	0	0	0	0	0	0	0	0	0	0	0	0	0	0	0	0	0	0	0	0	0	0	0	0
NZ_CP028312.1	Salmonella enterica subsp. enterica serovar Heidelberg strain CFSAN067218 plasm	1	1	0	0	0	0	0	0	0	0	0	0	1	0	0	0	0	0	0	0	0	0	0	0	0	0	0	0	0	0	0	0	0	0	0	0	0	0	0	0	0	0	0	0	0	0	0	0
NZ_CP028313.1	Salmonella enterica subsp. enterica serovar Heidelberg strain CFSAN067218 plasm	0	0	0	0	0	0	0	0	0	0	0	0	1	0	0	0	0	0	0	0	0	0	0	0	0	0	0	0	0	0	0	0	0	0	0	0	0	0	0	0	0	0	0	0	0	0	0	0
NZ_CP028315.1	Salmonella enterica subsp. enterica serovar Typhimurium var. 5- strain CFSAN067	0	0	0	0	0	0	0	0	0	0	0	0	1	0	0	0	0	0	0	0	0	0	0	0	0	0	0	0	0	0	0	0	0	0	0	0	0	0	0	0	0	0	0	0	0	0	0	0
NZ_CP028316.1	Salmonella enterica subsp. enterica serovar Typhimurium var. 5- strain CFSAN067	0	0	0	0	0	0	0	0	0	0	0	0	0	0	0	0	0	0	0	0	0	0	0	0	0	0	0	0	0	0	0	0	0	0	0	0	0	0	0	0	0	0	0	0	0	0	0	0
NZ_CP029249.1	Salmonella enterica subsp. enterica serovar Thompson strain HFCDC-SM-846 plasmi	0	1	0	1	0	0	0	0	0	0	0	0	1	0	0	0	0	0	0	0	0	0	0	0	0	0	0	0	0	0	0	0	0	0	0	0	0	0	0	0	0	0	0	0	0	0	0	0
NZ_CP029645.1	Salmonella enterica subsp. enterica serovar Typhi strain 311189_217186 plasmid	0	0	0	1	0	0	0	0	0	0	0	0	1	0	0	0	0	0	0	0	0	0	0	0	0	0	0	0	0	0	0	0	0	0	0	0	0	0	0	0	0	0	0	0	0	0	0	0
NZ_CP029683.1	Salmonella sp. FORC89 plasmid pFORC89, complete sequence	0	0	0	1	0	0	0	0	0	0	0	0	1	0	0	0	0	0	0	0	0	0	0	0	0	0	0	0	0	0	0	0	0	0	0	0	0	0	0	0	0	0	0	0	0	0	0	0
NZ_CP029802.1	Salmonella enterica subsp. enterica serovar Anatum strain R16.0676 plasmid pR16	0	1	0	1	0	0	0	0	0	0	0	0	1	0	0	0	0	0	0	0	0	0	0	0	0	0	0	0	0	0	0	0	0	0	0	0	0	0	0	0	0	0	0	0	0	0	0	0
NZ_CP029860.1	Salmonella enterica subsp. enterica serovar Typhi strain 343077_260153 plasmid	0	0	0	0	0	0	0	0	0	0	0	0	1	0	0	0	0	0	0	0	0	0	0	0	0	0	0	0	0	0	0	0	0	0	0	0	0	0	0	0	0	0	0	0	0	0	0	0
NZ_CP029869.1	Salmonella enterica subsp. enterica serovar Typhi strain 343077_215174 plasmid	0	0	0	0	0	0	0	0	0	0	0	0	1	0	0	0	0	0	0	0	0	0	0	0	0	0	0	0	0	0	0	0	0	0	0	0	0	0	0	0	0	0	0	0	0	0	0	0
NZ_CP029871.1	Salmonella enterica subsp. enterica serovar Typhi strain 343077_214135 plasmid	0	0	0	0	0	0	0	0	0	0	0	0	1	0	0	0	0	0	0	0	0	0	0	0	0	0	0	0	0	0	0	0	0	0	0	0	0	0	0	0	0	0	0	0	0	0	0	0
NZ_CP029874.1	Salmonella enterica subsp. enterica serovar Typhi strain 343077_211171 plasmid	0	0	0	0	0	0	0	0	0	0	0	0	1	0	0	0	0	0	0	0	0	0	0	0	0	0	0	0	0	0	0	0	0	0	0	0	0	0	0	0	0	0	0	0	0	0	0	0
NZ_CP029877.1	Salmonella enterica subsp. enterica serovar Typhi strain 311189_224186 plasmid	0	0	0	1	0	0	0	0	0	0	0	0	1	0	0	0	0	0	0	0	0	0	0	0	0	0	0	0	0	0	0	0	0	0	0	0	0	0	0	0	0	0	0	0	0	0	0	0
NZ_CP029879.1	Salmonella enterica subsp. enterica serovar Typhi strain 311189_223186 plasmid	0	0	0	1	0	0	0	0	0	0	0	0	1	0	0	0	0	0	0	0	0	0	0	0	0	0	0	0	0	0	0	0	0	0	0	0	0	0	0	0	0	0	0	0	0	0	0	0
NZ_CP029887.1	Salmonella enterica subsp. enterica serovar Typhi strain 311189_220186 plasmid	0	0	0	1	0	0	0	0	0	0	0	0	1	0	0	0	0	0	0	0	0	0	0	0	0	0	0	0	0	0	0	0	0	0	0	0	0	0	0	0	0	0	0	0	0	0	0	0
NZ_CP029895.1	Salmonella enterica subsp. enterica serovar Typhi strain 311189_252186 plasmid	0	0	0	1	0	0	0	0	0	0	0	0	1	0	0	0	0	0	0	0	0	0	0	0	0	0	0	0	0	0	0	0	0	0	0	0	0	0	0	0	0	0	0	0	0	0	0	0
NZ_CP029903.1	Salmonella enterica subsp. enterica serovar Typhi strain 311189_268103 plasmid	0	0	0	0	0	0	0	0	0	0	0	0	1	0	0	0	0	0	0	0	0	0	0	0	0	0	0	0	0	0	0	0	0	0	0	0	0	0	0	0	0	0	0	0	0	0	0	0
NZ_CP029910.1	Salmonella enterica subsp. enterica serovar Typhi strain 311189_219186 plasmid	0	0	0	1	0	0	0	0	0	0	0	0	1	0	0	0	0	0	0	0	0	0	0	0	0	0	0	0	0	0	0	0	0	0	0	0	0	0	0	0	0	0	0	0	0	0	0	0
NZ_CP029912.1	Salmonella enterica subsp. enterica serovar Typhi strain 343076_249107 plasmid	0	0	0	0	0	0	0	0	0	0	0	0	1	0	0	0	0	0	0	0	0	0	0	0	0	0	0	0	0	0	0	0	0	0	0	0	0	0	0	0	0	0	0	0	0	0	0	0
NZ_CP029924.1	Salmonella enterica subsp. enterica serovar Typhi strain 311189_221186 plasmid	0	0	0	1	0	0	0	0	0	0	0	0	1	0	0	0	0	0	0	0	0	0	0	0	0	0	0	0	0	0	0	0	0	0	0	0	0	0	0	0	0	0	0	0	0	0	0	0
NZ_CP029926.1	Salmonella enterica subsp. enterica serovar Typhi strain 311189_218186 plasmid	0	0	0	1	0	0	0	0	0	0	0	0	1	0	0	0	0	0	0	0	0	0	0	0	0	0	0	0	0	0	0	0	0	0	0	0	0	0	0	0	0	0	0	0	0	0	0	0
NZ_CP029931.1	Salmonella enterica subsp. enterica serovar Typhi strain 311189_215186 plasmid	0	0	0	1	0	0	0	0	0	0	0	0	1	0	0	0	0	0	0	0	0	0	0	0	0	0	0	0	0	0	0	0	0	0	0	0	0	0	0	0	0	0	0	0	0	0	0	0
NZ_CP029934.1	Salmonella enterica subsp. enterica serovar Typhi strain 311189_214186 plasmid	0	0	0	1	0	0	0	0	0	0	0	0	1	0	0	0	0	0	0	0	0	0	0	0	0	0	0	0	0	0	0	0	0	0	0	0	0	0	0	0	0	0	0	0	0	0	0	0
NZ_CP029935.1	Salmonella enterica subsp. enterica serovar Typhi strain 311189_213186 plasmid	0	0	0	1	0	0	0	0	0	0	0	0	1	0	0	0	0	0	0	0	0	0	0	0	0	0	0	0	0	0	0	0	0	0	0	0	0	0	0	0	0	0	0	0	0	0	0	0
NZ_CP029937.1	Salmonella enterica subsp. enterica serovar Typhi strain 311189_207186 plasmid	0	0	0	1	0	0	0	0	0	0	0	0	1	0	0	0	0	0	0	0	0	0	0	0	0	0	0	0	0	0	0	0	0	0	0	0	0	0	0	0	0	0	0	0	0	0	0	0
NZ_CP029939.1	Salmonella enterica subsp. enterica serovar Typhi strain 311189_206186 plasmid	0	0	0	1	0	0	0	0	0	0	0	0	1	0	0	0	0	0	0	0	0	0	0	0	0	0	0	0	0	0	0	0	0	0	0	0	0	0	0	0	0	0	0	0	0	0	0	0
NZ_CP029941.1	Salmonella enterica subsp. enterica serovar Typhi strain 311189_203186 plasmid	0	0	0	1	0	0	0	0	0	0	0	0	1	0	0	0	0	0	0	0	0	0	0	0	0	0	0	0	0	0	0	0	0	0	0	0	0	0	0	0	0	0	0	0	0	0	0	0
NZ_CP029943.1	Salmonella enterica subsp. enterica serovar Typhi strain 311189_212186 plasmid	0	0	0	1	0	0	0	0	0	0	0	0	1	0	0	0	0	0	0	0	0	0	0	0	0	0	0	0	0	0	0	0	0	0	0	0	0	0	0	0	0	0	0	0	0	0	0	0
NZ_CP029947.1	Salmonella enterica subsp. enterica serovar Typhi strain 311189_210186 plasmid	0	0	0	1	0	0	0	0	0	0	0	0	1	0	0	0	0	0	0	0	0	0	0	0	0	0	0	0	0	0	0	0	0	0	0	0	0	0	0	0	0	0	0	0	0	0	0	0
NZ_CP029948.1	Salmonella enterica subsp. enterica serovar Typhi strain 311189_208186 plasmid	0	0	0	1	0	0	0	0	0	0	0	0	1	0	0	0	0	0	0	0	0	0	0	0	0	0	0	0	0	0	0	0	0	0	0	0	0	0	0	0	0	0	0	0	0	0	0	0
NZ_CP029953.1	Salmonella enterica subsp. enterica serovar Typhi strain 311189_204186 plasmid	0	0	0	1	0	0	0	0	0	0	0	0	1	0	0	0	0	0	0	0	0	0	0	0	0	0	0	0	0	0	0	0	0	0	0	0	0	0	0	0	0	0	0	0	0	0	0	0
NZ_CP029955.1	Salmonella enterica subsp. enterica serovar Typhi strain 311189_202186 plasmid	0	0	0	1	0	0	0	0	0	0	0	0	1	0	0	0	0	0	0	0	0	0	0	0	0	0	0	0	0	0	0	0	0	0	0	0	0	0	0	0	0	0	0	0	0	0	0	0
NZ_CP029957.1	Salmonella enterica subsp. enterica serovar Typhi strain 311189_201186 plasmid	0	0	0	1	0	0	0	0	0	0	0	0	1	0	0	0	0	0	0	0	0	0	0	0	0	0	0	0	0	0	0	0	0	0	0	0	0	0	0	0	0	0	0	0	0	0	0	0
NZ_CP029963.1	Salmonella enterica subsp. enterica serovar Typhi strain 343078_228140 plasmid	0	0	0	0	0	0	0	0	0	0	0	0	1	0	0	0	0	0	0	0	0	0	0	0	0	0	0	0	0	0	0	0	0	0	0	0	0	0	0	0	0	0	0	0	0	0	0	0
NZ_CP029965.1	Salmonella enterica subsp. enterica serovar Typhi strain 343078_223175 plasmid	0	0	0	0	0	0	0	0	0	0	0	0	1	0	0	0	0	0	0	0	0	0	0	0	0	0	0	0	0	0	0	0	0	0	0	0	0	0	0	0	0	0	0	0	0	0	0	0
NZ_CP030000.1	Salmonella enterica subsp. enterica serovar Brandenburg strain SA20113174 plasm	0	0	0	0	0	0	0	0	0	0	0	0	1	0	0	0	0	0	0	0	0	0	0	0	0	0	0	0	0	0	0	0	0	0	0	0	0	0	0	0	0	0	0	0	0	0	0	0
NZ_CP030003.1	Salmonella enterica subsp. enterica serovar Brandenburg strain SA20064858 plasm	0	0	0	0	0	0	0	0	0	0	0	0	0	0	0	0	0	0	0	0	0	0	0	0	0	0	0	0	0	0	0	0	0	0	0	0	0	0	0	0	0	0	0	0	0	0	0	0
NZ_CP030025.1	Salmonella enterica subsp. enterica serovar Ohio strain SA20120345 plasmid pSA2	0	0	0	0	0	0	0	0	0	0	0	0	1	0	0	0	0	0	0	0	0	0	0	0	0	0	0	0	0	0	0	0	0	0	0	0	0	0	0	0	0	0	0	0	0	0	0	0
NZ_CP030182.1	Salmonella enterica strain SA20030575 plasmid pSA20030575.1, complete sequence	0	1	0	1	0	0	0	0	0	0	0	0	1	0	0	0	0	0	0	0	0	0	0	0	0	0	0	0	0	0	0	0	0	0	0	0	0	0	0	0	0	0	0	0	0	0	0	0
NZ_CP030186.1	Salmonella enterica strain SA20094620 plasmid pSA20094620.1, complete sequence	1	0	0	0	0	0	0	0	0	0	0	0	1	0	0	0	0	0	0	0	0	0	0	0	0	0	0	0	0	0	0	0	0	0	0	0	0	0	0	0	0	0	0	0	0	0	0	0
NZ_CP030191.1	Salmonella enterica strain SA20104250 plasmid pSA20104250.1, complete sequence	1	1	0	0	0	0	0	0	0	0	0	0	1	0	0	0	0	0	0	0	0	0	0	0	0	0	0	0	0	0	0	0	0	0	0	0	0	0	0	0	0	0	0	0	0	0	0	0
NZ_CP030230.1	Salmonella enterica strain SA20041605 plasmid pSA20041605.5, complete sequence	0	0	0	0	0	0	0	0	0	0	0	0	0	0	0	0	0	0	0	0	0	0	0	0	0	0	0	0	0	0	0	0	0	0	0	0	0	0	0	0	0	0	0	0	0	0	0	0
NZ_CP031190.1	Salmonella enterica subsp. enterica serovar Indiana strain 222 plasmid unnamed1	1	1	0	1	0	0	0	0	0	0	0	0	1	0	0	0	0	0	0	0	0	0	0	0	0	0	0	0	0	0	0	0	0	0	0	0	0	0	0	0	0	0	0	0	0	0	0	0
NZ_CP031191.1	Salmonella enterica subsp. enterica serovar Indiana strain 222 plasmid unnamed2	0	0	0	0	0	0	0	0	0	0	0	0	1	0	0	0	0	0	0	0	0	0	0	0	0	0	0	0	0	0	0	0	0	0	0	0	0	0	0	0	0	0	0	0	0	0	0	0
NZ_CP031362.1	Salmonella enterica subsp. enterica serovar Heidelberg strain 5 plasmid p3, com	0	0	0	0	0	0	0	0	0	0	0	0	1	0	0	0	0	0	0	0	0	0	0	0	0	0	0	0	0	0	0	0	0	0	0	0	0	0	0	0	0	0	0	0	0	0	0	0
NZ_CP032192.1	Salmonella enterica subsp. enterica serovar Senftenberg strain AR_0127 plasmid	1	0	0	1	0	0	0	0	0	0	0	0	1	0	0	0	0	0	0	0	0	0	0	0	0	0	0	0	0	0	0	0	0	0	0	0	0	0	0	0	0	0	0	0	0	0	0	0
NZ_CP032193.1	Salmonella enterica subsp. enterica serovar Senftenberg strain AR_0127 plasmid	1	0	0	0	0	1	0	0	0	0	0	0	1	0	0	0	0	0	0	0	0	0	1	0	0	0	0	0	0	0	0	0	0	0	0	0	0	0	0	0	0	0	0	0	0	0	0	0
NZ_CP032380.1	Salmonella enterica subsp. enterica serovar Dublin strain USMARC-69807 plasmid	0	0	0	1	0	0	0	0	0	0	0	0	1	0	0	0	0	0	0	0	0	0	0	0	0	0	0	0	0	0	0	0	0	0	0	0	0	0	0	0	0	0	0	0	0	0	0	0
NZ_CP032385.1	Salmonella enterica subsp. enterica serovar Dublin strain CVM N53043 plasmid pN	0	0	0	1	0	0	0	0	0	0	0	0	1	0	0	0	0	0	0	0	0	0	0	0	0	0	0	0	0	0	0	0	0	0	0	0	0	0	0	0	0	0	0	0	0	0	0	0
NZ_CP032388.1	Salmonella enterica subsp. enterica serovar Dublin strain CVM N45955 plasmid pN	0	0	0	1	0	0	0	0	0	0	0	0	1	0	0	0	0	0	0	0	0	0	0	0	0	0	0	0	0	0	0	0	0	0	0	0	0	0	0	0	0	0	0	0	0	0	0	0
NZ_CP032391.1	Salmonella enterica subsp. enterica serovar Dublin strain CVM 34981 plasmid p34	0	0	0	1	0	0	0	0	0	0	0	0	1	0	0	0	0	0	0	0	0	0	0	0	0	0	0	0	0	0	0	0	0	0	0	0	0	0	0	0	0	0	0	0	0	0	0	0
NZ_CP032395.1	Salmonella enterica subsp. enterica serovar Dublin strain CVM 22453 plasmid p22	0	0	0	1	0	0	0	0	0	0	0	0	1	0	0	0	0	0	0	0	0	0	0	0	0	0	0	0	0	0	0	0	0	0	0	0	0	0	0	0	0	0	0	0	0	0	0	0
NZ_CP032397.1	Salmonella enterica subsp. enterica serovar Dublin strain CVM 22429 plasmid p22	0	1	0	1	0	0	0	0	0	0	0	0	1	0	0	0	0	0	0	0	0	0	0	0	0	0	0	0	0	0	0	0	0	0	0	0	0	0	0	0	0	0	0	0	0	0	0	0
NZ_CP032448.1	Salmonella enterica subsp. enterica serovar Dublin strain USMARC-69840 plasmid	0	0	0	1	0	0	0	0	0	0	0	0	1	0	0	0	0	0	0	0	0	0	0	0	0	0	0	0	0	0	0	0	0	0	0	0	0	0	0	0	0	0	0	0	0	0	0	0
NZ_CP032491.1	Salmonella enterica subsp. enterica serovar Typhimurium strain SL26 plasmid pSL	0	0	0	1	0	0	0	0	0	0	0	0	1	0	0	0	0	0	0	0	0	0	0	0	0	0	0	0	0	0	0	0	0	0	0	0	0	0	0	0	0	0	0	0	0	0	0	0
NZ_CP032495.1	Salmonella enterica subsp. enterica serovar Typhimurium strain SO21 plasmid pSO	0	1	0	0	0	0	0	0	0	0	0	0	0	0	0	0	0	0	0	0	0	0	0	0	0	0	0	0	0	0	0	0	0	0	0	0	0	0	0	0	0	0	0	0	0	0	0	0
NZ_CP032496.1	Salmonella enterica subsp. enterica serovar Typhimurium strain SO21 plasmid pSO	0	0	0	1	0	0	0	0	0	0	0	0	0	0	0	0	0	0	0	0	0	0	0	0	0	0	0	0	0	0	0	0	0	0	0	0	0	0	0	0	0	0	0	0	0	0	0	0
NZ_CP033224.2	Salmonella enterica subsp. enterica strain CFSA122 plasmid pCFSA122-1, complete	1	1	0	1	0	0	0	0	0	0	0	0	1	0	0	0	0	0	0	0	0	0	0	0	0	0	0	0	0	0	0	0	0	0	0	0	0	0	0	0	0	0	0	0	0	0	0	0
NZ_CP033253.2	Salmonella enterica subsp. enterica strain CFSA244 plasmid pCFSA244-1, complete	1	0	0	1	0	0	0	0	0	0	0	0	1	0	0	0	0	0	0	0	0	0	0	0	0	0	0	0	0	0	0	0	0	0	0	0	0	0	0	0	0	0	0	0	0	0	0	0
NZ_CP033256.1	Salmonella enterica subsp. enterica strain CFSA12 plasmid pCFSA12, complete seq	0	1	0	0	0	0	0	0	0	0	0	0	0	0	0	0	0	0	0	0	0	0	0	0	0	0	0	0	0	0	0	0	0	0	0	0	0	0	0	0	0	0	0	0	0	0	0	0
NZ_CP033347.2	Salmonella enterica subsp. enterica strain CFSA1096 plasmid pCFSA1096, complete	1	1	0	1	0	0	0	0	0	0	0	0	1	0	0	0	0	0	0	0	0	0	0	0	0	0	0	0	0	0	0	0	0	0	0	0	0	0	0	0	0	0	0	0	0	0	0	0
NZ_CP033351.2	Salmonella enterica subsp. enterica strain CFSA629 plasmid pCFSA629, complete s	1	0	0	1	0	0	0	0	0	0	0	0	1	0	0	0	0	0	0	0	0	0	0	0	0	0	0	0	0	0	0	0	0	0	0	0	0	0	0	0	0	0	0	0	0	0	0	0
NZ_CP033353.2	Salmonella enterica subsp. enterica strain CFSA664 plasmid pCFSA664-1, complete	1	1	0	1	0	1	0	0	0	0	0	0	1	0	0	0	0	0	0	0	0	0	0	0	0	0	0	0	0	0	0	0	0	0	0	0	0	0	0	0	0	0	0	0	0	0	0	0
NZ_CP033359.1	Salmonella enterica subsp. enterica strain EQAS2016S1 plasmid pEQAS2016S1-1, co	0	0	0	1	0	0	0	0	0	0	0	0	1	0	0	0	0	0	0	0	0	0	0	0	0	0	0	0	0	0	0	0	0	0	0	0	0	0	0	0	0	0	0	0	0	0	0	0
NZ_CP033382.2	Salmonella enterica subsp. enterica strain CFSA300 plasmid pCFSA300-1, complete	1	1	0	1	0	1	0	0	0	0	0	0	1	0	0	0	0	0	0	0	0	0	0	0	0	0	0	0	0	0	0	0	0	0	0	0	0	0	0	0	0	0	0	0	0	0	0	0
NZ_CP033383.2	Salmonella enterica subsp. enterica strain CFSA300 plasmid pCFSA300-2, complete	0	0	0	1	0	0	0	0	0	0	0	0	0	0	0	0	0	0	0	0	0	0	0	0	0	0	0	0	0	0	0	0	0	0	0	0	0	0	0	0	0	0	0	0	0	0	0	0
NZ_CP033385.2	Salmonella enterica subsp. enterica strain CFSA1007 plasmid pCFSA1007-1, comple	1	1	0	0	0	1	0	0	0	0	0	0	1	0	0	0	0	0	0	0	0	0	0	0	0	0	0	0	0	0	0	0	0	0	0	0	0	0	0	0	0	0	0	0	0	0	0	0
NZ_CP033386.2	Salmonella enterica subsp. enterica strain CFSA1007 plasmid pCFSA1007-2, comple	0	0	0	1	0	0	0	0	0	0	0	0	1	0	0	0	0	0	0	0	0	0	0	0	0	0	0	0	0	0	0	0	0	0	0	0	0	0	0	0	0	0	0	0	0	0	0	0
NZ_CP034820.1	Salmonella sp. SSDFZ54 plasmid pTB501, complete sequence	1	0	0	1	0	0	0	0	0	0	0	0	1	0	0	0	0	0	0	0	0	0	0	0	0	0	0	0	0	0	0	0	0	0	0	0	0	0	0	0	0	0	0	0	0	0	0	0
NZ_CP034832.1	Salmonella sp. SSDFZ69 plasmid pTB601, complete sequence	1	1	0	0	0	0	0	0	0	0	0	0	0	0	0	0	0	0	0	0	0	0	0	0	0	0	0	0	0	0	0	0	0	0	0	0	0	0	0	0	0	0	0	0	0	0	0	0
NZ_CP035548.1	Salmonella enterica subsp. enterica serovar Typhimurium strain YU07-18 plasmid	0	1	0	1	0	0	0	0	0	0	0	0	1	0	0	0	0	0	0	0	0	0	0	0	0	0	0	0	0	0	0	0	0	0	0	0	0	0	0	0	0	0	0	0	0	0	0	0
NZ_CP035916.1	Salmonella enterica strain S61394 plasmid pLS61394-MCR, complete sequence	1	1	0	1	0	0	0	0	0	0	0	0	1	0	0	0	0	0	0	0	0	0	0	0	0	0	0	0	0	0	0	0	0	0	0	0	0	0	0	0	0	0	0	0	0	0	0	0
NZ_CP035918.1	Salmonella enterica strain S44712 plasmid pLS44712-MCR, complete sequence	1	1	0	1	0	0	0	0	0	0	0	0	1	0	0	0	0	0	0	0	0	0	0	0	0	0	0	0	0	0	0	0	0	0	0	0	0	0	0	0	0	0	0	0	0	0	0	0
NZ_CP037875.1	Salmonella enterica subsp. enterica serovar 4,[5],12:i:- strain PNCS015054 plas	0	0	0	0	0	0	0	0	0	0	0	0	0	0	0	0	0	0	0	0	0	0	0	0	0	0	0	0	0	0	0	0	0	0	0	0	0	0	0	0	0	0	0	0	0	0	0	0
NZ_CP037959.1	Salmonella enterica subsp. enterica serovar Goldcoast strain R18.0877 plasmid p	1	1	0	1	0	0	0	0	0	0	0	0	1	0	0	0	0	0	0	0	0	0	0	0	0	0	0	0	0	0	0	0	0	0	0	0	0	0	0	0	0	0	0	0	0	0	0	0
NZ_CP037995.1	Salmonella enterica subsp. enterica serovar Brancaster strain sg_ww281 plasmid	0	0	0	1	0	0	0	0	0	0	0	0	1	0	0	0	0	0	0	0	0	0	0	0	0	0	0	0	0	0	0	0	0	0	0	0	0	0	0	0	0	0	0	0	0	0	0	0
NZ_CP038599.1	Salmonella enterica subsp. enterica serovar Hadar strain 12-2388 plasmid p12-23	0	0	0	0	0	0	0	0	0	0	0	0	0	0	0	0	0	0	0	0	0	0	0	0	0	0	0	0	0	0	0	0	0	0	0	0	0	0	0	0	0	0	0	0	0	0	0	0
NZ_CP039170.1	Salmonella enterica subsp. enterica serovar Goldcoast strain Sal-5364 plasmid p	1	1	0	1	0	0	0	0	0	0	0	0	1	0	0	0	0	0	0	0	0	0	0	0	0	0	0	0	0	0	0	0	0	0	0	0	0	0	0	0	0	0	0	0	0	0	0	0
NZ_CP039438.1	Salmonella enterica subsp. enterica serovar Newport strain VNSEC023 plasmid pCF	1	1	0	1	0	0	0	0	0	0	0	0	1	0	0	0	0	0	0	0	0	0	0	0	0	0	0	0	0	0	0	0	0	0	0	0	0	0	0	0	0	0	0	0	0	0	0	0
NZ_CP039440.1	Salmonella enterica subsp. enterica serovar Kentucky strain VNSEC013 plasmid pC	1	1	0	1	0	0	0	0	0	0	0	0	1	0	0	0	0	0	0	0	0	0	0	0	0	0	0	0	0	0	0	0	0	0	0	0	0	0	0	0	0	0	0	0	0	0	0	0
NZ_CP039442.1	Salmonella enterica subsp. enterica serovar Infantis strain VNSEC003 plasmid pC	1	1	0	1	0	0	0	0	0	0	0	0	1	0	0	0	0	0	0	0	0	0	0	0	0	0	0	0	0	0	0	0	0	0	0	0	0	0	0	0	0	0	0	0	0	0	0	0
NZ_CP039444.1	Salmonella enterica subsp. enterica serovar Infantis strain VNSEC002 plasmid pC	1	1	0	1	0	0	0	0	0	0	0	0	1	0	0	0	0	0	0	0	0	0	0	0	0	0	0	0	0	0	0	0	0	0	0	0	0	0	0	0	0	0	0	0	0	0	0	0
NZ_CP039446.1	Salmonella enterica subsp. enterica serovar Infantis strain VNSEC001 plasmid pC	1	1	0	1	0	0	0	0	0	0	0	0	1	0	0	0	0	0	0	0	0	0	0	0	0	0	0	0	0	0	0	0	0	0	0	0	0	0	0	0	0	0	0	0	0	0	0	0
NZ_CP039508.1	Salmonella enterica subsp. enterica serovar Worthington strain 7101.67 plasmid	0	0	0	0	0	0	0	0	0	0	0	0	0	0	0	0	0	0	0	0	0	0	0	0	0	0	0	0	0	0	0	0	0	0	0	0	0	0	0	0	0	0	0	0	0	0	0	0
NZ_CP039513.2	Salmonella enterica subsp. enterica serovar Worthington strain 7102.58 plasmid	0	1	0	0	0	0	0	0	0	0	0	0	1	0	0	0	0	0	0	0	0	0	0	0	0	0	0	0	0	0	0	0	0	0	0	0	0	0	0	0	0	0	0	0	0	0	0	0
NZ_CP039515.1	Salmonella enterica subsp. enterica serovar Worthington strain 7102.58 plasmid	0	0	0	0	0	0	0	0	0	0	0	0	0	0	0	0	0	0	0	0	0	0	0	0	0	0	0	0	0	0	0	0	0	0	0	0	0	0	0	0	0	0	0	0	0	0	0	0
NZ_CP039559.1	Salmonella enterica subsp. enterica serovar 1,4,[5],12:i:- strain PNCS014846 pl	0	0	0	0	0	0	0	0	0	0	0	0	0	0	0	0	0	0	0	0	0	0	0	0	0	0	0	0	0	0	0	0	0	0	0	0	0	0	0	0	0	0	0	0	0	0	0	0
NZ_CP039562.1	Salmonella enterica subsp. enterica serovar 1,4,[5],12:i:- strain PNCS014847 pl	1	0	0	1	0	0	0	0	0	0	0	0	1	0	0	0	0	0	0	0	0	0	0	0	0	0	0	0	0	0	0	0	0	0	0	0	0	0	0	0	0	0	0	0	0	0	0	0
NZ_CP039580.1	Salmonella enterica subsp. enterica serovar 1,4,[5],12:i:- strain PNCS014857 pl	0	0	0	0	0	0	0	0	0	0	0	0	0	0	0	0	0	0	0	0	0	0	0	0	0	0	0	0	0	0	0	0	0	0	0	0	0	0	0	0	0	0	0	0	0	0	0	0
NZ_CP039581.1	Salmonella enterica subsp. enterica serovar 1,4,[5],12:i:- strain PNCS014857 pl	0	0	0	1	0	0	0	0	0	0	0	0	0	0	0	0	0	0	0	0	0	0	0	0	0	0	0	0	0	0	0	0	0	0	0	0	0	0	0	0	0	0	0	0	0	0	0	0
NZ_CP039584.1	Salmonella enterica subsp. enterica serovar 1,4,[5],12:i:- strain PNCS014858 pl	0	0	0	1	0	0	0	0	0	0	0	0	0	0	0	0	0	0	0	0	0	0	0	0	0	0	0	0	0	0	0	0	0	0	0	0	0	0	0	0	0	0	0	0	0	0	0	0
NZ_CP039597.1	Salmonella enterica subsp. enterica serovar 1,4,[5],12:i:- strain PNCS014865 pl	0	0	0	1	0	0	0	0	0	0	0	0	0	0	0	0	0	0	0	0	0	0	0	0	0	0	0	0	0	0	0	0	0	0	0	0	0	0	0	0	0	0	0	0	0	0	0	0
NZ_CP039605.1	Salmonella enterica subsp. enterica serovar 1,4,[5],12:i:- strain PNCS014868 pl	0	0	0	1	0	0	0	0	0	0	0	0	0	0	0	0	0	0	0	0	0	0	0	0	0	0	0	0	0	0	0	0	0	0	0	0	0	0	0	0	0	0	0	0	0	0	0	0
NZ_CP039609.1	Salmonella enterica subsp. enterica serovar 1,4,[5],12:i:- strain PNCS014873 pl	0	0	0	0	0	0	0	0	0	0	0	0	0	0	0	0	0	0	0	0	0	0	0	0	0	0	0	0	0	0	0	0	0	0	0	0	0	0	0	0	0	0	0	0	0	0	0	0
NZ_CP039717.1	Salmonella enterica subsp. enterica serovar 1,4,[5],12:i:- strain PNCS000211 pl	0	0	0	0	0	0	0	0	0	0	0	0	0	0	0	0	0	0	0	0	0	0	0	0	0	0	0	0	0	0	0	0	0	0	0	0	0	0	0	0	0	0	0	0	0	0	0	0
NZ_CP039857.1	Salmonella enterica subsp. enterica serovar 1,4,[5],12:i:- strain PNCS014876 pl	0	1	0	0	0	0	0	0	0	0	0	0	0	0	0	0	0	0	0	0	0	0	0	0	0	0	0	0	0	0	0	0	0	0	0	0	0	0	0	0	0	0	0	0	0	0	0	0
NZ_CP039861.1	Salmonella enterica subsp. enterica serovar 1,4,[5],12:i:- strain PNCS014880 pl	1	1	0	1	0	0	0	0	0	0	0	0	0	0	0	0	0	0	0	0	0	0	0	0	0	0	0	0	0	0	0	0	0	0	0	0	0	0	0	0	0	0	0	0	0	0	0	0
NZ_CP039864.1	Salmonella enterica subsp. enterica serovar 1,4,[5],12:i:- strain PNCS014880 pl	0	0	0	1	0	0	0	0	0	0	0	0	0	0	0	0	0	0	0	0	0	0	0	0	0	0	0	0	0	0	0	0	0	0	0	0	0	0	0	0	0	0	0	0	0	0	0	0
NZ_CP040319.1	Salmonella enterica subsp. enterica serovar Rough O:-:- strain PNCS009887 plasm	0	0	0	0	0	0	0	0	0	0	0	0	0	0	0	0	0	0	0	0	0	0	0	0	0	0	0	0	0	0	0	0	0	0	0	0	0	0	0	0	0	0	0	0	0	0	0	0
NZ_CP040457.1	Salmonella enterica subsp. enterica serovar Typhimurium strain TJWQ005 plasmid	1	0	0	1	0	0	0	0	0	0	0	0	1	0	0	0	0	0	0	0	0	0	0	0	0	0	0	0	0	0	0	0	0	0	0	0	0	0	0	0	0	0	0	0	0	0	0	0
NZ_CP040574.1	Salmonella enterica subsp. enterica serovar Typhi strain WGS1146 plasmid unname	0	0	0	1	0	0	0	0	0	0	0	0	1	0	0	0	0	0	0	0	0	0	0	0	0	0	0	0	0	0	0	0	0	0	0	0	0	0	0	0	0	0	0	0	0	0	0	0
NZ_CP040652.1	Salmonella enterica subsp. enterica serovar 1,4,[5],12:i:- strain SA20070548 pl	0	1	0	0	0	0	0	0	0	0	0	0	1	0	0	0	0	0	0	0	0	0	0	0	0	0	0	0	0	0	0	0	0	0	0	0	0	0	0	0	0	0	0	0	0	0	0	0
NZ_CP040669.1	Salmonella enterica subsp. enterica serovar 1,4,[5],12:i:- strain SA20082869 pl	0	0	0	0	0	0	0	0	0	0	0	0	0	0	0	0	0	0	0	0	0	0	0	0	0	0	0	0	0	0	0	0	0	0	0	0	0	0	0	0	0	0	0	0	0	0	0	0
NZ_CP040670.1	Salmonella enterica subsp. enterica serovar 1,4,[5],12:i:- strain SA20082869 pl	0	0	0	1	0	0	0	0	0	0	0	0	0	0	0	0	0	0	0	0	0	0	0	0	0	0	0	0	0	0	0	0	0	0	0	0	0	0	0	0	0	0	0	0	0	0	0	0
NZ_CP041007.1	Salmonella enterica strain FDAARGOS_768 plasmid unnamed2	0	0	0	0	0	0	0	0	0	0	0	0	1	0	0	0	0	0	0	0	0	0	0	0	0	0	0	0	0	0	0	0	0	0	0	0	0	0	0	0	0	0	0	0	0	0	0	0
NZ_CP041027.1	Salmonella enterica subsp. enterica serovar 1,4,[5],12:i:- strain SA20143792 pl	0	0	0	1	0	0	0	0	0	0	0	0	1	0	0	0	0	0	0	0	0	0	0	0	0	0	0	0	0	0	0	0	0	0	0	0	0	0	0	0	0	0	0	0	0	0	0	0
NZ_CP041172.1	Salmonella enterica subsp. enterica serovar Thompson strain SH11G0791 plasmid p	0	1	0	1	0	0	0	0	0	0	0	0	1	0	0	0	0	0	0	0	0	0	0	0	0	0	0	0	0	0	0	0	0	0	0	0	0	0	0	0	0	0	0	0	0	0	0	0
NZ_CP041174.1	Salmonella enterica subsp. enterica serovar Enteritidis strain SJTUF12519v2 pla	1	1	0	1	0	0	0	0	0	0	0	0	1	0	0	0	0	0	0	0	0	0	0	0	0	0	0	0	0	0	0	0	0	0	0	0	0	0	0	0	0	0	0	0	0	0	0	0
NZ_CP041175.1	Salmonella enterica subsp. enterica serovar Enteritidis strain SJTUF12519v2 pla	0	0	0	1	0	0	0	0	0	0	0	0	1	0	0	0	0	0	0	0	0	0	0	0	0	0	0	0	0	0	0	0	0	0	0	0	0	0	0	0	0	0	0	0	0	0	0	0
NZ_CP041177.1	Salmonella enterica subsp. enterica serovar Enteritidis strain SJTUF12367v2 pla	0	0	0	1	0	0	0	0	0	0	0	0	1	0	0	0	0	0	0	0	0	0	0	0	0	0	0	0	0	0	0	0	0	0	0	0	0	0	0	0	0	0	0	0	0	0	0	0
NZ_CP041180.1	Salmonella enterica subsp. enterica serovar Indiana strain SJTUF87912v2 isolate	1	1	0	1	0	0	1	0	0	0	0	0	1	0	0	0	0	0	0	0	0	0	0	0	0	0	0	0	0	0	0	0	0	0	0	0	0	0	0	0	0	0	0	0	0	0	0	0
NZ_CP041182.1	Salmonella enterica subsp. enterica serovar Indiana strain SJTUF13520v2 isolate	1	1	0	1	0	0	1	0	0	0	0	0	1	0	0	0	0	0	0	0	0	0	0	0	0	0	0	0	0	0	0	0	0	0	0	0	0	0	0	0	0	0	0	0	0	0	0	0
NZ_CP041209.1	Salmonella enterica subsp. enterica serovar Newport strain SAP18-8729 plasmid p	0	0	0	1	0	0	0	0	0	0	0	0	1	0	0	0	0	0	0	0	0	0	0	0	0	0	0	0	0	0	0	0	0	0	0	0	0	0	0	0	0	0	0	0	0	0	0	0
NZ_CP043215.1	Salmonella enterica subsp. enterica serovar Heidelberg strain SL-312 plasmid pE	0	0	0	1	0	0	0	0	0	0	0	0	1	0	0	0	0	0	0	0	0	0	0	0	0	0	0	0	0	0	0	0	0	0	0	0	0	0	0	0	0	0	0	0	0	0	0	0
NZ_CP043223.1	Salmonella enterica subsp. enterica serovar Bredeney strain SA20114778WT plasmi	0	1	0	0	0	0	0	0	0	0	0	0	0	0	0	0	0	0	0	0	0	0	0	0	0	0	0	0	0	0	0	0	0	0	0	0	0	0	0	0	0	0	0	0	0	0	0	0
NZ_CP043224.1	Salmonella enterica subsp. enterica serovar Bredeney strain SA20114778WT plasmi	0	0	0	0	0	0	0	0	0	0	0	0	1	0	0	0	0	0	0	0	0	0	0	0	0	0	0	0	0	0	0	0	0	0	0	0	0	0	0	0	0	0	0	0	0	0	0	0
NZ_CP044183.1	Salmonella enterica subsp. enterica serovar Heidelberg strain AR-0404 plasmid p	0	0	0	0	0	0	0	0	0	0	0	0	1	0	0	0	0	0	0	0	0	0	0	0	0	0	0	0	0	0	0	0	0	0	0	0	0	0	0	0	0	0	0	0	0	0	0	0
NZ_CP044187.1	Salmonella enterica subsp. enterica serovar Cubana strain AR-0402 plasmid pAR-0	0	0	0	1	0	0	0	0	0	0	0	0	1	0	0	0	0	0	0	0	0	0	0	0	0	0	0	0	0	0	0	0	0	0	0	0	0	0	0	0	0	0	0	0	0	0	0	0
NZ_CP044189.1	Salmonella enterica subsp. enterica serovar Albert strain AR-0401 plasmid pAR-0	0	0	0	1	0	0	0	0	0	0	0	0	1	0	0	0	0	0	0	0	0	0	0	0	0	0	0	0	0	0	0	0	0	0	0	0	0	0	0	0	0	0	0	0	0	0	0	0
NZ_CP044190.1	Salmonella enterica subsp. enterica serovar Albert strain AR-0401 plasmid pAR-0	0	0	0	1	0	0	0	0	0	0	0	0	0	0	0	0	0	0	0	0	0	0	0	0	0	0	0	0	0	0	0	0	0	0	0	0	0	0	0	0	0	0	0	0	0	0	0	0
NZ_CP044201.1	Salmonella enterica subsp. enterica serovar Corvallis strain AR-0406 plasmid pA	0	0	0	1	0	0	0	0	0	0	0	0	0	0	0	0	0	0	0	0	0	0	0	0	0	0	0	0	0	0	0	0	0	0	0	0	0	0	0	0	0	0	0	0	0	0	0	0
NZ_CP044202.1	Salmonella enterica subsp. enterica serovar Corvallis strain AR-0406 plasmid pA	0	0	0	0	0	0	0	0	0	0	0	0	0	0	0	0	0	0	0	0	0	0	0	0	0	0	0	0	0	0	0	0	0	0	0	0	0	0	0	0	0	0	0	0	0	0	0	0
NZ_CP044204.1	Salmonella enterica subsp. enterica serovar Senftenberg strain AR-0405 plasmid	1	1	0	0	0	0	0	0	0	0	0	0	1	0	0	0	0	0	0	0	0	0	0	0	0	0	0	0	0	0	0	0	0	0	0	0	0	0	0	0	0	0	0	0	0	0	0	0
NZ_CP044256.1	Salmonella enterica strain CFSAN096147 plasmid pCFSAN096147, complete sequence	0	0	0	0	0	0	0	0	0	0	0	0	1	0	0	0	0	0	0	0	0	0	0	0	0	0	0	0	0	0	0	0	0	0	0	0	0	0	0	0	0	0	0	0	0	0	0	0
NZ_CP044958.1	Salmonella enterica subsp. enterica serovar 1,4,[5],12:i:- strain PNCS007087 pl	0	0	0	0	0	0	0	0	0	0	0	0	0	0	0	0	0	0	0	0	0	0	0	0	0	0	0	0	0	0	0	0	0	0	0	0	0	0	0	0	0	0	0	0	0	0	0	0
NZ_CP044962.1	Salmonella enterica subsp. enterica serovar 1,4,[5],12:i:- strain PNCS014881 pl	1	0	0	0	0	0	0	0	0	0	0	0	1	0	0	0	0	0	0	0	0	0	0	0	0	0	0	0	0	0	0	0	0	0	0	0	0	0	0	0	0	0	0	0	0	0	0	0
NZ_CP044968.1	Salmonella enterica subsp. enterica serovar 1,4,[5],12:i:- strain PNCS007098 pl	0	0	0	0	0	0	0	0	0	0	0	0	0	0	0	0	0	0	0	0	0	0	0	0	0	0	0	0	0	0	0	0	0	0	0	0	0	0	0	0	0	0	0	0	0	0	0	0
NZ_CP045445.1	Salmonella enterica subsp. enterica serovar Schwarzengrund strain 9355 plasmid	0	0	0	0	0	0	0	0	0	0	0	0	0	0	0	0	0	0	0	0	0	0	0	0	0	0	0	0	0	0	0	0	0	0	0	0	0	0	0	0	0	0	0	0	0	0	0	0
NZ_CP045446.1	Salmonella enterica subsp. enterica serovar Schwarzengrund strain 9355 plasmid	1	1	0	1	0	0	0	0	0	0	0	0	1	0	0	0	0	0	0	0	0	0	0	0	0	0	0	0	0	0	0	0	0	0	0	0	0	0	0	0	0	0	0	0	0	0	0	0
NZ_CP045448.1	Salmonella enterica subsp. enterica serovar Schwarzengrund strain 12888 plasmid	0	0	0	0	0	0	0	0	0	0	0	0	0	0	0	0	0	0	0	0	0	0	0	0	0	0	0	0	0	0	0	0	0	0	0	0	0	0	0	0	0	0	0	0	0	0	0	0
NZ_CP045449.1	Salmonella enterica subsp. enterica serovar Schwarzengrund strain 12888 plasmid	1	1	0	1	0	0	0	0	0	0	0	0	1	0	0	0	0	0	0	0	0	0	0	0	0	0	0	0	0	0	0	0	0	0	0	0	0	0	0	0	0	0	0	0	0	0	0	0
NZ_CP045459.1	Salmonella enterica subsp. enterica serovar Anatum strain M-3471 plasmid pM-347	0	1	0	1	0	0	0	0	0	0	0	0	1	0	0	0	0	0	0	0	0	0	0	0	0	0	0	0	0	0	0	0	0	0	0	0	0	0	0	0	0	0	0	0	0	0	0	0
NZ_CP045462.1	Salmonella enterica subsp. enterica serovar Anatum strain M-3851 plasmid pM-385	0	1	0	1	0	0	0	0	0	0	0	0	1	0	0	0	0	0	0	0	0	0	0	0	0	0	0	0	0	0	0	0	0	0	0	0	0	0	0	0	0	0	0	0	0	0	0	0
NZ_CP045467.1	Salmonella enterica subsp. enterica serovar Anatum strain Sal-3973 plasmid pSal	0	1	0	1	0	0	0	0	0	0	0	0	1	0	0	0	0	0	0	0	0	0	0	0	0	0	0	0	0	0	0	0	0	0	0	0	0	0	0	0	0	0	0	0	0	0	0	0
NZ_CP045510.1	Salmonella enterica subsp. enterica serovar Anatum strain M-5360 plasmid pM-536	0	1	0	1	0	0	0	0	0	0	0	0	1	0	0	0	0	0	0	0	0	0	0	0	0	0	0	0	0	0	0	0	0	0	0	0	0	0	0	0	0	0	0	0	0	0	0	0
NZ_CP045511.1	Salmonella enterica subsp. enterica serovar Anatum strain M-5360 plasmid p55k,	1	0	0	0	0	0	0	0	0	0	0	0	1	0	0	0	0	0	0	0	0	0	0	0	0	0	0	0	0	0	0	0	0	0	0	0	0	0	0	0	0	0	0	0	0	0	0	0
NZ_CP045514.1	Salmonella enterica subsp. enterica serovar Anatum strain Sal-3948 plasmid p77k	0	1	0	1	0	0	0	0	0	0	0	0	1	0	0	0	0	0	0	0	0	0	0	0	0	0	0	0	0	0	0	0	0	0	0	0	0	0	0	0	0	0	0	0	0	0	0	0
NZ_CP045517.1	Salmonella enterica subsp. enterica serovar Anatum strain Sal-4737 plasmid pSal	0	1	0	1	0	0	0	0	0	0	0	0	1	0	0	0	0	0	0	0	0	0	0	0	0	0	0	0	0	0	0	0	0	0	0	0	0	0	0	0	0	0	0	0	0	0	0	0
NZ_CP045519.1	Salmonella enterica subsp. enterica serovar Anatum strain Sal-5091 plasmid pSal	0	0	0	0	0	0	0	0	0	0	0	0	1	0	0	0	0	0	0	0	0	0	0	0	0	0	0	0	0	0	0	0	0	0	0	0	0	0	0	0	0	0	0	0	0	0	0	0
NZ_CP045520.1	Salmonella enterica subsp. enterica serovar Anatum strain Sal-5091 plasmid pSal	0	1	0	1	0	0	0	0	0	0	0	0	1	0	0	0	0	0	0	0	0	0	0	0	0	0	0	0	0	0	0	0	0	0	0	0	0	0	0	0	0	0	0	0	0	0	0	0
NZ_CP045521.1	Salmonella enterica subsp. enterica serovar Anatum strain Sal-5091 plasmid pSal	0	0	0	0	0	0	0	0	0	0	0	0	0	0	0	0	0	0	0	0	0	0	0	0	0	0	0	0	0	0	0	0	0	0	0	0	0	0	0	0	0	0	0	0	0	0	0	0
NZ_CP045763.1	Salmonella enterica subsp. enterica serovar Heidelberg str. 41578 plasmid p1CFS	1	1	0	0	0	0	0	0	0	0	0	0	1	0	0	0	0	0	0	0	0	0	0	0	0	0	0	0	0	0	0	0	0	0	0	0	0	0	0	0	0	0	0	0	0	0	0	0
NZ_CP045953.1	Salmonella enterica subsp. enterica serovar Typhimurium strain AUSMDU00008979 p	1	0	0	1	0	0	0	0	0	0	0	0	0	0	0	0	0	0	0	0	0	0	0	0	0	0	0	0	0	0	0	0	0	0	0	0	0	0	0	0	0	0	0	0	0	0	0	0
NZ_CP046430.1	Salmonella enterica subsp. enterica serovar Typhi strain R19.2839 plasmid pR19.	0	0	0	1	0	0	0	0	0	0	0	0	1	0	0	0	0	0	0	0	0	0	0	0	0	0	0	0	0	0	0	0	0	0	0	0	0	0	0	0	0	0	0	0	0	0	0	0
NZ_CP047116.1	Salmonella enterica subsp. enterica strain SCSM4.1 plasmid plas4.1.1, complete	1	1	0	1	0	0	0	0	0	0	0	0	1	0	0	0	0	0	0	0	0	0	0	0	0	0	0	0	0	0	0	0	0	0	0	0	0	0	0	0	0	0	0	0	0	0	0	0
NZ_CP047523.1	Salmonella enterica subsp. enterica serovar Typhimurium strain SJTUF11216 plasm	1	1	0	1	0	0	0	0	0	0	0	0	1	0	0	0	0	0	0	0	0	0	0	0	0	0	0	0	0	0	0	0	0	0	0	0	0	0	0	0	0	0	0	0	0	0	0	0
NZ_CP047524.1	Salmonella enterica subsp. enterica serovar Typhimurium strain SJTUF11216 plasm	0	0	0	0	0	0	0	0	0	0	0	0	1	0	0	0	0	0	0	0	0	0	0	0	0	0	0	0	0	0	0	0	0	0	0	0	0	0	0	0	0	0	0	0	0	0	0	0
NZ_CP047526.1	Salmonella enterica subsp. enterica serovar Typhimurium strain SJTUF11077 plasm	1	1	0	1	0	0	0	0	0	0	0	0	1	0	0	0	0	0	0	0	0	0	0	0	0	0	0	0	0	0	0	0	0	0	0	0	0	0	0	0	0	0	0	0	0	0	0	0
NZ_CP047528.1	Salmonella enterica subsp. enterica serovar Typhimurium strain SJTUF10648 plasm	1	1	0	1	0	0	0	0	0	0	0	0	1	0	0	0	0	0	0	0	0	0	0	0	0	0	0	0	0	0	0	0	0	0	0	0	0	0	0	0	0	0	0	0	0	0	0	0
NZ_CP047530.1	Salmonella enterica subsp. enterica serovar Typhimurium strain SJTUF10640 plasm	1	1	0	1	0	0	0	0	0	0	0	0	1	0	0	0	0	0	0	0	0	0	0	0	0	0	0	0	0	0	0	0	0	0	0	0	0	0	0	0	0	0	0	0	0	0	0	0
NZ_CP047532.1	Salmonella enterica subsp. enterica serovar Typhimurium strain SJTUF10484 plasm	1	0	0	0	0	0	0	0	0	0	0	0	1	0	0	0	0	0	0	0	0	0	0	0	0	0	0	0	0	0	0	0	0	0	0	0	0	0	0	0	0	0	0	0	0	0	0	0
NZ_CP047538.1	Salmonella enterica subsp. enterica serovar Typhimurium strain SJTUF10405 plasm	1	1	0	1	0	0	0	0	0	0	0	0	1	0	0	0	0	0	0	0	0	0	0	0	0	0	0	0	0	0	0	0	0	0	0	0	0	0	0	0	0	0	0	0	0	0	0	0
NZ_CP047539.1	Salmonella enterica subsp. enterica serovar Typhimurium strain SJTUF10405 plasm	0	0	0	0	0	0	0	0	0	0	0	0	1	0	0	0	0	0	0	0	0	0	0	0	0	0	0	0	0	0	0	0	0	0	0	0	0	0	0	0	0	0	0	0	0	0	0	0
NZ_CP047541.1	Salmonella enterica subsp. enterica serovar Typhimurium strain SJTUF10359 plasm	1	1	0	1	0	0	0	0	0	0	0	0	1	0	0	0	0	0	0	0	0	0	0	0	0	0	0	0	0	0	0	0	0	0	0	0	0	0	0	0	0	0	0	0	0	0	0	0
NZ_CP047543.1	Salmonella enterica subsp. enterica serovar Typhimurium strain SJTUF10330 plasm	1	0	0	1	0	0	0	0	0	0	0	0	1	0	0	0	0	0	0	0	0	0	0	0	0	0	0	0	0	0	0	0	0	0	0	0	0	0	0	0	0	0	0	0	0	0	0	0
NZ_CP047545.1	Salmonella enterica subsp. enterica serovar Typhimurium strain SJTUF10250 plasm	1	1	0	0	0	0	0	0	0	0	0	0	1	0	0	0	0	0	0	0	0	0	0	0	0	0	0	0	0	0	0	0	0	0	0	0	0	0	0	0	0	0	0	0	0	0	0	0
NZ_CP047547.1	Salmonella enterica subsp. enterica serovar Typhimurium strain SJTUF10236 plasm	1	1	0	1	0	0	0	0	0	0	0	0	1	0	0	0	0	0	0	0	0	0	0	0	0	0	0	0	0	0	0	0	0	0	0	0	0	0	0	0	0	0	0	0	0	0	0	0
NZ_CP047549.1	Salmonella enterica subsp. enterica serovar Typhimurium strain SJTUF10169 plasm	1	1	0	1	0	0	0	0	0	0	0	0	1	0	0	0	0	0	0	0	0	0	0	0	0	0	0	0	0	0	0	0	0	0	0	0	0	0	0	0	0	0	0	0	0	0	0	0
NZ_CP047551.1	Salmonella enterica subsp. enterica serovar Typhimurium strain SJTUF10057 plasm	1	1	0	1	0	0	0	0	0	0	0	0	1	0	0	0	0	0	0	0	0	0	0	0	0	0	0	0	0	0	0	0	0	0	0	0	0	0	0	0	0	0	0	0	0	0	0	0
NZ_CP047554.1	Salmonella enterica subsp. enterica serovar Typhimurium strain SJTUF10231 plasm	1	0	0	0	0	0	0	0	0	0	0	0	1	0	0	0	0	0	0	0	0	0	0	0	0	0	0	0	0	0	0	0	0	0	0	0	0	0	0	0	0	0	0	0	0	0	0	0
NZ_CP047556.1	Salmonella enterica subsp. enterica serovar Typhimurium strain SJTUF10112 plasm	1	1	0	1	0	0	0	0	0	0	0	0	1	0	0	0	0	0	0	0	0	0	0	0	0	0	0	0	0	0	0	0	0	0	0	0	0	0	0	0	0	0	0	0	0	0	0	0
NZ_CP047882.1	Salmonella enterica subsp. enterica serovar Infantis strain 119944 plasmid pESI	0	1	0	0	0	0	0	0	0	0	0	0	0	0	0	0	0	0	0	0	0	0	0	0	0	0	0	0	0	0	0	0	0	0	0	0	0	0	0	0	0	0	0	0	0	0	0	0
NZ_CP048776.1	Salmonella enterica subsp. enterica serovar Agona strain SG17-135 plasmid pSG17	1	1	0	1	0	0	0	0	0	0	0	0	1	0	0	0	0	0	0	0	0	0	0	0	0	0	0	0	0	0	0	0	0	0	0	0	0	0	0	0	0	0	0	0	0	0	0	0
NZ_CP048777.1	Salmonella enterica subsp. enterica serovar Agona strain SG17-135 plasmid pSG17	0	0	0	1	0	0	0	0	0	0	0	0	0	0	0	0	0	0	0	0	0	0	0	0	0	0	0	0	0	0	0	0	0	0	0	0	0	0	0	0	0	0	0	0	0	0	0	0
NZ_CP050131.1	Salmonella enterica subsp. enterica serovar Typhimurium strain GSJ/2017-Sal-008	1	1	0	1	0	0	0	0	0	0	0	0	1	0	0	0	0	0	0	0	0	0	0	0	0	0	0	0	0	0	0	0	0	0	0	0	0	0	0	0	0	0	0	0	0	0	0	0
NZ_CP050707.1	Salmonella enterica subsp. enterica serovar Enteritidis strain SE124 plasmid pS	0	0	0	1	0	0	0	0	0	0	0	0	1	0	0	0	0	0	0	0	0	0	0	0	0	0	0	0	0	0	0	0	0	0	0	0	0	0	0	0	0	0	0	0	0	0	0	0
NZ_CP050710.1	Salmonella enterica subsp. enterica serovar Enteritidis strain SE109 plasmid pS	0	0	0	1	0	0	0	0	0	0	0	0	1	0	0	0	0	0	0	0	0	0	0	0	0	0	0	0	0	0	0	0	0	0	0	0	0	0	0	0	0	0	0	0	0	0	0	0
NZ_CP050713.1	Salmonella enterica subsp. enterica serovar Enteritidis strain SE104 plasmid pS	0	0	0	1	0	0	0	0	0	0	0	0	1	0	0	0	0	0	0	0	0	0	0	0	0	0	0	0	0	0	0	0	0	0	0	0	0	0	0	0	0	0	0	0	0	0	0	0
NZ_CP050717.1	Salmonella enterica subsp. enterica serovar Enteritidis strain SE95 plasmid pSE	0	0	0	1	0	0	0	0	0	0	0	0	1	0	0	0	0	0	0	0	0	0	0	0	0	0	0	0	0	0	0	0	0	0	0	0	0	0	0	0	0	0	0	0	0	0	0	0
NZ_CP050719.1	Salmonella enterica subsp. enterica serovar Enteritidis strain SE95 plasmid pSE	1	0	0	0	0	0	0	0	0	0	0	0	0	0	0	0	0	0	0	0	0	0	0	0	0	0	0	0	0	0	0	0	0	0	0	0	0	0	0	0	0	0	0	0	0	0	0	0
NZ_CP050724.1	Salmonella enterica subsp. enterica serovar Enteritidis strain SE74 plasmid pSE	0	0	0	1	0	0	0	0	0	0	0	0	1	0	0	0	0	0	0	0	0	0	0	0	0	0	0	0	0	0	0	0	0	0	0	0	0	0	0	0	0	0	0	0	0	0	0	0
NZ_CP050725.1	Salmonella enterica subsp. enterica serovar Enteritidis strain SE74 plasmid pSE	0	0	0	0	0	0	0	0	0	0	0	0	1	0	0	0	0	0	0	0	0	0	0	0	0	0	0	0	0	0	0	0	0	0	0	0	0	0	0	0	0	0	0	0	0	0	0	0
NZ_CP050727.1	Salmonella enterica subsp. enterica serovar Typhimurium strain ST113 plasmid pS	1	0	0	1	0	0	0	0	0	0	0	0	1	0	0	0	0	0	0	0	0	0	0	0	0	0	0	0	0	0	0	0	0	0	0	0	0	0	0	0	0	0	0	0	0	0	0	0
NZ_CP050729.1	Salmonella enterica subsp. enterica serovar Typhimurium strain ST106 plasmid pS	1	1	0	1	0	0	0	0	0	0	0	0	1	0	0	0	0	0	0	0	0	0	0	0	0	0	0	0	0	0	0	0	0	0	0	0	0	0	0	0	0	0	0	0	0	0	0	0
NZ_CP050732.1	Salmonella enterica subsp. enterica serovar Typhimurium strain ST101 plasmid pS	1	0	0	1	0	0	0	0	0	0	0	0	1	0	0	0	0	0	0	0	0	0	0	0	0	0	0	0	0	0	0	0	0	0	0	0	0	0	0	0	0	0	0	0	0	0	0	0
NZ_CP050735.1	Salmonella enterica subsp. enterica serovar Typhimurium strain ST90 plasmid pST	1	1	0	0	0	0	1	0	0	0	0	0	1	0	0	0	0	0	0	0	0	0	0	0	0	0	0	0	0	0	0	0	0	0	0	0	0	0	0	0	0	0	0	0	0	0	0	0
NZ_CP050736.1	Salmonella enterica subsp. enterica serovar Typhimurium strain ST90 plasmid pST	1	1	0	0	0	0	0	0	0	0	0	0	0	0	0	0	0	0	0	0	0	0	0	0	0	0	0	0	0	0	0	0	0	0	0	0	0	0	0	0	0	0	0	0	0	0	0	0
NZ_CP050751.1	Salmonella enterica subsp. enterica serovar Typhimurium strain ST46 plasmid pST	1	1	0	1	0	0	0	0	0	0	0	0	1	0	0	0	0	0	0	0	0	0	0	0	0	0	0	0	0	0	0	0	0	0	0	0	0	0	0	0	0	0	0	0	0	0	0	0
NZ_CP050754.1	Salmonella enterica subsp. enterica serovar Typhimurium strain ST45 plasmid pST	1	1	0	1	0	0	0	0	0	0	0	0	1	0	0	0	0	0	0	0	0	0	0	0	0	0	0	0	0	0	0	0	0	0	0	0	0	0	0	0	0	0	0	0	0	0	0	0
NZ_CP050759.1	Salmonella enterica subsp. enterica serovar Indiana strain SI173 plasmid pSI173	1	0	0	1	0	0	0	0	0	0	0	0	1	0	0	0	0	0	0	0	0	1	0	0	0	0	0	0	0	0	0	0	0	0	0	0	0	0	0	0	0	0	0	0	0	0	0	0
NZ_CP050761.1	Salmonella enterica subsp. enterica serovar Indiana strain SI170 plasmid pSI170	1	1	0	1	0	0	0	0	0	0	0	0	1	0	0	0	0	0	0	0	0	0	0	0	0	0	0	0	0	0	0	0	0	0	0	0	0	0	0	0	0	0	0	0	0	0	0	0
NZ_CP050763.1	Salmonella enterica subsp. enterica serovar Indiana strain SI115 plasmid pSI115	0	0	0	1	0	0	0	0	0	0	0	0	0	0	0	0	0	0	0	0	0	0	0	0	0	0	0	0	0	0	0	0	0	0	0	0	0	0	0	0	0	0	0	0	0	0	0	0
NZ_CP050765.1	Salmonella enterica subsp. enterica serovar Indiana strain SI111 plasmid pSI111	0	0	0	1	0	0	0	0	0	0	0	0	0	0	0	0	0	0	0	0	0	0	0	0	0	0	0	0	0	0	0	0	0	0	0	0	0	0	0	0	0	0	0	0	0	0	0	0
NZ_CP050770.1	Salmonella enterica subsp. enterica serovar Indiana strain SI108 plasmid pSI108	0	0	0	1	0	0	1	0	0	0	0	0	1	0	0	0	0	0	0	0	0	0	0	0	0	0	0	0	0	0	0	0	0	0	0	0	0	0	0	0	0	0	0	0	0	0	0	0
NZ_CP050772.1	Salmonella enterica subsp. enterica serovar Indiana strain SI102 plasmid pSI102	1	0	0	1	0	0	0	0	0	0	0	0	1	0	0	0	0	0	0	0	0	0	0	0	0	0	0	0	0	0	0	0	0	0	0	0	0	0	0	0	0	0	0	0	0	0	0	0
NZ_CP050773.1	Salmonella enterica subsp. enterica serovar Indiana strain SI102 plasmid pSI102	0	0	0	1	0	0	0	0	0	0	0	0	1	0	0	0	0	0	0	0	0	0	0	0	0	0	0	0	0	0	0	0	0	0	0	0	0	0	0	0	0	0	0	0	0	0	0	0
NZ_CP050778.1	Salmonella enterica subsp. enterica serovar Indiana strain SI96 plasmid pSI96-1	1	0	0	1	0	0	0	0	0	0	0	0	1	0	0	0	0	0	0	0	0	0	0	0	0	0	0	0	0	0	0	0	0	0	0	0	0	0	0	0	0	0	0	0	0	0	0	0
NZ_CP050780.1	Salmonella enterica subsp. enterica serovar Indiana strain SI85 plasmid pSI85-1	1	1	0	1	0	1	0	0	0	0	0	0	1	0	0	0	0	0	0	0	0	0	0	0	0	0	0	0	0	0	0	0	0	0	0	0	0	0	0	0	0	0	0	0	0	0	0	0
NZ_CP050784.1	Salmonella enterica subsp. enterica serovar Indiana strain SI67 plasmid pSI67-1	1	1	0	1	0	0	0	0	0	0	0	0	1	0	0	0	0	0	0	0	0	0	0	0	0	0	0	0	0	0	0	0	0	0	0	0	0	0	0	0	0	0	0	0	0	0	0	0
NZ_CP050832.1	Salmonella enterica strain GSJ/2017-Sal.-009 plasmid pSal009, complete sequence	0	1	0	1	0	0	0	0	0	0	0	0	1	0	0	0	0	0	0	0	0	0	0	0	0	0	0	0	0	0	0	0	0	0	0	0	0	0	0	0	0	0	0	0	0	0	0	0
NZ_CP051271.1	Salmonella enterica subsp. enterica serovar Worthington strain OLF-FSR1_WB_Quai	0	1	0	1	0	0	0	0	0	0	0	0	0	0	0	0	0	0	0	0	0	0	0	0	0	0	0	0	0	0	0	0	0	0	0	0	0	0	0	0	0	0	0	0	0	0	0	0
NZ_CP051274.1	Salmonella enterica subsp. enterica serovar Worthington strain OLF-FSR1_WB_Part	0	1	0	1	0	0	0	0	0	0	0	0	0	0	0	0	0	0	0	0	0	0	0	0	0	0	0	0	0	0	0	0	0	0	0	0	0	0	0	0	0	0	0	0	0	0	0	0
NZ_CP051308.1	Salmonella enterica subsp. enterica serovar Reading strain CVM 35189 plasmid p3	1	1	0	1	0	0	0	0	0	0	0	0	1	0	0	0	0	0	0	0	0	0	0	0	0	0	0	0	0	0	0	0	0	0	0	0	0	0	0	0	0	0	0	0	0	0	0	0
NZ_CP051311.1	Salmonella enterica subsp. enterica serovar Heidelberg strain CVM 35161 plasmid	0	0	0	1	0	0	0	0	0	0	0	0	0	0	0	0	0	0	0	0	0	0	0	0	0	0	0	0	0	0	0	0	0	0	0	0	0	0	0	0	0	0	0	0	0	0	0	0
NZ_CP051312.1	Salmonella enterica subsp. enterica serovar Heidelberg strain CVM 35161 plasmid	0	0	0	0	0	0	0	0	0	0	0	0	1	0	0	0	0	0	0	0	0	0	0	0	0	0	0	0	0	0	0	0	0	0	0	0	0	0	0	0	0	0	0	0	0	0	0	0
NZ_CP051314.1	Salmonella enterica subsp. enterica serovar London strain CVM 35153 plasmid p35	0	0	0	0	0	0	0	0	0	0	0	0	1	0	0	0	0	0	0	0	0	0	0	0	0	0	0	0	0	0	0	0	0	0	0	0	0	0	0	0	0	0	0	0	0	0	0	0
NZ_CP051316.1	Salmonella enterica subsp. enterica serovar Uganda strain CVM 35009 plasmid p35	1	1	0	1	0	0	0	0	0	0	0	0	1	0	0	0	0	0	0	0	0	0	0	0	0	0	0	0	0	0	0	0	0	0	0	0	0	0	0	0	0	0	0	0	0	0	0	0
NZ_CP051318.1	Salmonella enterica subsp. enterica serovar Newport strain CVM 34530 plasmid p3	1	1	0	1	0	0	0	0	0	0	0	0	0	0	0	0	0	0	0	0	0	0	0	0	0	0	0	0	0	0	0	0	0	0	0	0	0	0	0	0	0	0	0	0	0	0	0	0
NZ_CP051319.1	Salmonella enterica subsp. enterica serovar Newport strain CVM 34530 plasmid p3	0	1	0	1	0	0	0	0	0	0	0	0	1	0	0	0	0	0	0	0	0	0	0	0	0	0	0	0	0	0	0	0	0	0	0	0	0	0	0	0	0	0	0	0	0	0	0	0
NZ_CP051321.1	Salmonella enterica subsp. enterica serovar Muenster strain CVM 34526 plasmid p	0	0	0	0	0	0	0	0	0	0	0	0	1	0	0	0	0	0	0	0	0	0	0	0	0	0	0	0	0	0	0	0	0	0	0	0	0	0	0	0	0	0	0	0	0	0	0	0
NZ_CP051322.1	Salmonella enterica subsp. enterica serovar Muenster strain CVM 34526 plasmid p	1	1	0	1	0	0	0	0	0	0	0	0	0	0	0	0	0	0	0	0	0	0	0	0	0	0	0	0	0	0	0	0	0	0	0	0	0	0	0	0	0	0	0	0	0	0	0	0
NZ_CP051330.1	Salmonella enterica subsp. enterica serovar Senftenberg strain CVM 34514 plasmi	0	0	0	0	0	0	0	0	0	0	0	0	0	0	0	0	0	0	0	0	0	0	0	0	0	0	0	0	0	0	0	0	0	0	0	0	0	0	0	0	0	0	0	0	0	0	0	0
NZ_CP051332.1	Salmonella enterica subsp. enterica serovar Worthington strain CVM 33836 plasmi	1	1	0	1	0	0	0	0	0	0	0	0	0	0	0	0	0	0	0	0	0	0	0	0	0	0	0	0	0	0	0	0	0	0	0	0	0	0	0	0	0	0	0	0	0	0	0	0
NZ_CP051335.1	Salmonella enterica subsp. enterica serovar Worthington strain CVM 33836 plasmi	1	1	0	1	0	0	0	0	0	0	0	0	0	0	0	0	0	0	0	0	0	0	0	0	0	0	0	0	0	0	0	0	0	0	0	0	0	0	0	0	0	0	0	0	0	0	0	0
NZ_CP051343.1	Salmonella enterica subsp. enterica serovar Anatum strain CVM 33822 plasmid p33	0	0	0	0	0	0	0	0	0	0	0	0	1	0	0	0	0	0	0	0	0	0	0	0	0	0	0	0	0	0	0	0	0	0	0	0	0	0	0	0	0	0	0	0	0	0	0	0
NZ_CP051344.1	Salmonella enterica subsp. enterica serovar Anatum strain CVM 33822 plasmid p33	0	0	0	1	0	0	0	0	0	0	0	0	0	0	0	0	0	0	0	0	0	0	0	0	0	0	0	0	0	0	0	0	0	0	0	0	0	0	0	0	0	0	0	0	0	0	0	0
NZ_CP051345.1	Salmonella enterica subsp. enterica serovar Anatum strain CVM 33822 plasmid p33	0	1	0	1	0	0	0	0	0	0	0	0	0	0	0	0	0	0	0	0	0	0	0	0	0	0	0	0	0	0	0	0	0	0	0	0	0	0	0	0	0	0	0	0	0	0	0	0
NZ_CP051347.1	Salmonella enterica subsp. enterica serovar Kentucky strain CVM 30177 plasmid p	0	0	0	1	0	0	0	0	0	0	0	0	0	0	0	0	0	0	0	0	0	0	0	0	0	0	0	0	0	0	0	0	0	0	0	0	0	0	0	0	0	0	0	0	0	0	0	0
NZ_CP051351.1	Salmonella enterica subsp. enterica serovar Schwarzengrund strain CVM 30168 pla	1	1	0	0	0	0	0	0	0	0	0	0	1	0	0	0	0	0	0	0	0	0	0	0	0	0	0	0	0	0	0	0	0	0	0	0	0	0	0	0	0	0	0	0	0	0	0	0
NZ_CP051352.1	Salmonella enterica subsp. enterica serovar Schwarzengrund strain CVM 30168 pla	0	0	0	0	0	0	0	0	0	0	0	0	0	0	0	0	0	0	0	0	0	0	0	0	0	0	0	0	0	0	0	0	0	0	0	0	0	0	0	0	0	0	0	0	0	0	0	0
NZ_CP051354.1	Salmonella enterica subsp. enterica serovar Worthington strain CVM 30148 plasmi	0	1	0	0	0	0	0	0	0	0	0	0	0	0	0	0	0	0	0	0	0	0	0	0	0	0	0	0	0	0	0	0	0	0	0	0	0	0	0	0	0	0	0	0	0	0	0	0
NZ_CP051355.1	Salmonella enterica subsp. enterica serovar Worthington strain CVM 30148 plasmi	0	0	0	0	0	0	0	0	0	0	0	0	0	0	0	0	0	0	0	0	0	0	0	0	0	0	0	0	0	0	0	0	0	0	0	0	0	0	0	0	0	0	0	0	0	0	0	0
NZ_CP051357.1	Salmonella enterica subsp. enterica serovar Agona strain CVM 28336 plasmid p283	0	0	0	1	0	0	0	0	0	0	0	0	1	0	0	0	0	0	0	0	0	0	0	0	0	0	0	0	0	0	0	0	0	0	0	0	0	0	0	0	0	0	0	0	0	0	0	0
NZ_CP051359.1	Salmonella enterica subsp. enterica serovar Heidelberg strain CVM 28322 plasmid	0	0	0	1	0	0	0	0	0	0	0	0	0	0	0	0	0	0	0	0	0	0	0	0	0	0	0	0	0	0	0	0	0	0	0	0	0	0	0	0	0	0	0	0	0	0	0	0
NZ_CP051360.1	Salmonella enterica subsp. enterica serovar Heidelberg strain CVM 28322 plasmid	0	1	0	1	0	0	0	0	0	0	0	0	1	0	0	0	0	0	0	0	0	0	0	0	0	0	0	0	0	0	0	0	0	0	0	0	0	0	0	0	0	0	0	0	0	0	0	0
NZ_CP051365.1	Salmonella enterica subsp. enterica serovar Choleraesuis strain CVM 28296 plasm	0	0	0	1	0	0	0	0	0	0	0	0	0	0	0	0	0	0	0	0	0	0	0	0	0	0	0	0	0	0	0	0	0	0	0	0	0	0	0	0	0	0	0	0	0	0	0	0
NZ_CP051371.1	Salmonella enterica subsp. enterica serovar Hadar strain CVM 24392 plasmid p243	0	1	0	0	0	0	0	0	0	0	0	0	0	0	0	0	0	0	0	0	0	0	0	0	0	0	0	0	0	0	0	0	0	0	0	0	0	0	0	0	0	0	0	0	0	0	0	0
NZ_CP051373.1	Salmonella enterica subsp. enterica serovar Newport strain CVM 24374 plasmid p2	0	0	0	1	0	0	0	0	0	0	0	0	1	0	0	0	0	0	0	1	0	0	0	0	0	0	0	0	0	0	0	0	0	0	0	0	0	0	0	0	0	0	0	0	0	0	0	0
NZ_CP051374.1	Salmonella enterica subsp. enterica serovar Newport strain CVM 24374 plasmid p2	0	0	0	0	0	0	0	0	0	0	0	0	0	0	0	0	0	0	0	0	0	0	0	0	0	0	0	0	0	0	0	0	0	0	0	0	0	0	0	0	0	0	0	0	0	0	0	0
NZ_CP051379.1	Salmonella enterica subsp. enterica serovar Typhimurium strain CVM 24362 plasmi	1	1	0	1	0	0	0	0	0	0	0	0	1	0	0	0	0	0	0	0	0	0	0	0	0	0	0	0	0	0	0	0	0	0	0	0	0	0	0	0	0	0	0	0	0	0	0	0
NZ_CP051382.1	Salmonella enterica subsp. enterica serovar Heidelberg strain CVM 24359 plasmid	0	0	0	1	0	0	0	0	0	0	0	0	0	0	0	0	0	0	0	0	0	0	0	0	0	0	0	0	0	0	0	0	0	0	0	0	0	0	0	0	0	0	0	0	0	0	0	0
NZ_CP051383.1	Salmonella enterica subsp. enterica serovar Heidelberg strain CVM 24359 plasmid	1	1	0	0	0	0	0	0	0	0	0	0	0	0	0	0	0	0	0	0	0	0	0	0	0	0	0	0	0	0	0	0	0	0	0	0	0	0	0	0	0	0	0	0	0	0	0	0
NZ_CP051385.1	Salmonella enterica subsp. enterica serovar Senftenberg strain CVM 24355 plasmi	1	1	0	0	0	0	0	0	0	0	0	0	0	0	0	0	0	0	0	0	0	0	0	0	0	0	0	0	0	0	0	0	0	0	0	0	0	0	0	0	0	0	0	0	0	0	0	0
NZ_CP051387.1	Salmonella enterica subsp. enterica serovar Typhimurium strain CVM 24350 plasmi	0	1	0	1	0	0	0	0	0	0	0	0	1	0	0	0	0	0	0	0	0	0	0	0	0	0	0	0	0	0	0	0	0	0	0	0	0	0	0	0	0	0	0	0	0	0	0	0
NZ_CP051388.1	Salmonella enterica subsp. enterica serovar Typhimurium strain CVM 24350 plasmi	0	0	0	1	0	0	0	0	0	0	0	0	0	0	0	0	0	0	0	0	0	0	0	0	0	0	0	0	0	0	0	0	0	0	0	0	0	0	0	0	0	0	0	0	0	0	0	0
NZ_CP051390.1	Salmonella enterica subsp. enterica serovar Muenchen strain CVM 22536 plasmid p	0	0	0	1	0	0	0	0	0	0	0	0	0	0	0	0	0	0	0	0	0	0	0	0	0	0	0	0	0	0	0	0	0	0	0	0	0	0	0	0	0	0	0	0	0	0	0	0
NZ_CP051392.1	Salmonella enterica subsp. enterica serovar Muenster strain CVM 22504 plasmid p	1	1	0	1	0	0	0	0	0	0	0	0	0	0	0	0	0	0	0	0	0	0	0	0	0	0	0	0	0	0	0	0	0	0	0	0	0	0	0	0	0	0	0	0	0	0	0	0
NZ_CP051393.1	Salmonella enterica subsp. enterica serovar Muenster strain CVM 22504 plasmid p	0	0	0	1	0	0	0	0	0	0	0	0	1	0	0	0	0	0	0	0	0	0	0	0	0	0	0	0	0	0	0	0	0	0	0	0	0	0	0	0	0	0	0	0	0	0	0	0
NZ_CP051395.1	Salmonella enterica subsp. enterica serovar Anatum strain CVM 22448 plasmid p22	0	1	0	1	0	0	0	0	0	0	0	0	1	0	0	0	0	0	0	0	0	0	0	0	0	0	0	0	0	0	0	0	0	0	0	0	0	0	0	0	0	0	0	0	0	0	0	0
NZ_CP051397.1	Salmonella enterica subsp. enterica serovar Uganda strain CVM 22437 plasmid p22	0	1	0	1	0	0	0	0	0	0	0	0	1	0	0	0	0	0	0	0	0	0	0	0	0	0	0	0	0	0	0	0	0	0	0	0	0	0	0	0	0	0	0	0	0	0	0	0
NZ_CP051400.1	Salmonella enterica subsp. enterica serovar Uganda strain CVM 22436 plasmid p22	0	1	0	1	0	0	0	0	0	0	0	0	1	0	0	0	0	0	0	0	0	0	0	0	0	0	0	0	0	0	0	0	0	0	0	0	0	0	0	0	0	0	0	0	0	0	0	0
NZ_CP051403.1	Salmonella enterica subsp. enterica serovar Agona strain CVM 21974 plasmid p217	0	1	0	1	0	0	0	0	0	0	0	0	1	0	0	0	0	0	0	0	0	0	0	0	0	0	0	0	0	0	0	0	0	0	0	0	0	0	0	0	0	0	0	0	0	0	0	0
NZ_CP051405.1	Salmonella enterica subsp. enterica serovar Typhimurium strain CVM 20762 plasmi	0	0	0	0	0	0	0	0	0	0	0	0	1	0	0	0	0	0	0	0	0	0	0	0	0	0	0	0	0	0	0	0	0	0	0	0	0	0	0	0	0	0	0	0	0	0	0	0
NZ_CP051411.1	Salmonella enterica subsp. enterica serovar Heidelberg strain CVM 20760 plasmid	0	1	0	1	0	0	0	0	0	0	0	0	0	0	0	0	0	0	0	0	0	0	0	0	0	0	0	0	0	0	0	0	0	0	0	0	0	0	0	0	0	0	0	0	0	0	0	0
NZ_CP051412.1	Salmonella enterica subsp. enterica serovar Heidelberg strain CVM 20760 plasmid	0	0	0	1	0	0	0	0	0	0	0	0	0	0	0	0	0	0	0	0	0	0	0	0	0	0	0	0	0	0	0	0	0	0	0	0	0	0	0	0	0	0	0	0	0	0	0	0
NZ_CP051417.1	Salmonella enterica subsp. enterica serovar Muenchen strain CVM 20744 plasmid p	0	0	0	1	0	0	0	0	0	0	0	0	0	0	0	0	0	0	0	0	0	0	0	0	0	0	0	0	0	0	0	0	0	0	0	0	0	0	0	0	0	0	0	0	0	0	0	0
NZ_CP051421.1	Salmonella enterica subsp. enterica serovar Uganda strain CVM 20723 plasmid p20	0	0	0	1	0	0	0	0	0	0	0	0	0	0	0	0	0	0	0	0	0	0	0	0	0	0	0	0	0	0	0	0	0	0	0	0	0	0	0	0	0	0	0	0	0	0	0	0
NZ_CP051426.1	Salmonella enterica subsp. enterica serovar Uganda strain CVM 20723 plasmid p20	0	1	0	1	0	0	0	0	0	0	0	0	1	0	0	0	0	0	0	0	0	0	0	0	0	0	0	0	0	0	0	0	0	0	0	0	0	0	0	0	0	0	0	0	0	0	0	0
NZ_CP053049.1	Salmonella enterica subsp. enterica serovar Derby strain CVM 30155 plasmid p301	0	1	0	0	0	0	0	0	0	0	0	0	0	0	0	0	0	0	0	0	0	0	0	0	0	0	0	0	0	0	0	0	0	0	0	0	0	0	0	0	0	0	0	0	0	0	0	0
NZ_CP053050.1	Salmonella enterica subsp. enterica serovar Derby strain CVM 30155 plasmid p301	1	0	0	1	0	0	0	0	0	0	0	0	1	0	0	0	0	0	0	0	0	0	0	0	0	0	0	0	0	0	0	0	0	0	0	0	0	0	0	0	0	0	0	0	0	0	0	0
NZ_CP053052.1	Salmonella enterica subsp. enterica serovar Typhimurium strain CVM 28321-a plas	1	1	0	0	0	0	0	0	0	0	0	0	1	0	0	0	0	0	0	0	0	0	0	0	0	0	0	0	0	0	0	0	0	0	0	0	0	0	0	0	0	0	0	0	0	0	0	0
NZ_CP053053.1	Salmonella enterica subsp. enterica serovar Typhimurium strain CVM 28321-a plas	1	0	0	1	0	0	0	0	0	0	0	0	1	0	0	0	0	0	0	0	0	0	0	0	0	0	0	0	0	0	0	0	0	0	0	0	0	0	0	0	0	0	0	0	0	0	0	0
NZ_CP053056.1	Salmonella enterica subsp. enterica serovar Saintpaul strain CVM 22543 plasmid	0	1	0	0	0	0	0	0	0	0	0	0	0	0	0	0	0	0	0	0	0	0	0	0	0	0	0	0	0	0	0	0	0	0	0	0	0	0	0	0	0	0	0	0	0	0	0	0
NZ_CP053869.1	Salmonella enterica subsp. enterica serovar Typhimurium strain SL7207 plasmid p	0	0	0	1	0	0	0	0	0	0	0	0	0	0	0	0	0	0	0	0	0	0	0	0	0	0	0	0	0	0	0	0	0	0	0	0	0	0	0	0	0	0	0	0	0	0	0	0
NZ_CP053874.1	Salmonella enterica subsp. enterica serovar Typhimurium strain SS2017 plasmid p	0	0	0	1	0	0	0	0	0	0	0	0	0	0	0	0	0	0	0	0	0	0	0	0	0	0	0	0	0	0	0	0	0	0	0	0	0	0	0	0	0	0	0	0	0	0	0	0
NZ_CP058672.1	Salmonella enterica strain MS114 plasmid pMS114_1, complete sequence	0	0	0	1	0	0	0	0	0	0	0	0	0	0	0	0	0	0	0	0	0	0	0	0	0	0	0	0	0	0	0	0	0	0	0	0	0	0	0	0	0	0	0	0	0	0	0	0
NZ_CP058810.1	Salmonella enterica strain SRC27 plasmid pSRC27-H, complete sequence	1	1	0	1	0	0	0	0	0	0	0	0	1	0	0	0	0	0	0	0	0	0	0	0	0	0	0	0	0	0	0	0	0	0	0	0	0	0	0	0	0	0	0	0	0	0	0	0
NZ_CP059609.1	Salmonella enterica subsp. enterica serovar Javiana strain J33 plasmid pHJ33S,	0	0	0	1	0	0	0	0	0	0	0	0	1	0	0	0	0	0	0	0	0	0	0	0	0	0	0	0	0	0	0	0	0	0	0	0	0	0	0	0	0	0	0	0	0	0	0	0
NZ_CP059887.1	Salmonella enterica subsp. diarizonae serovar b,50:-:- strain XXB1403 plasmid p	1	1	0	1	0	0	0	0	0	0	0	0	1	0	0	0	0	0	0	0	0	0	0	0	0	0	0	0	0	0	0	0	0	0	0	0	0	0	0	0	0	0	0	0	0	0	0	0
NZ_CP060133.1	Salmonella enterica subsp. enterica serovar London strain HA3-IN1 plasmid pYUHA	1	1	0	1	0	0	1	0	0	0	0	0	1	0	0	0	0	0	0	0	0	0	0	0	0	0	0	0	0	0	0	0	0	0	0	0	0	0	0	0	0	0	0	0	0	0	0	0
NZ_CP060135.1	Salmonella enterica subsp. enterica serovar London strain HA1-SP5 plasmid pYUHA	1	1	0	1	0	0	0	0	0	0	0	0	1	0	0	0	0	0	0	0	0	0	0	0	0	0	0	0	0	0	0	0	0	0	0	0	0	0	0	0	0	0	0	0	0	0	0	0
NZ_CP060136.1	Salmonella enterica subsp. enterica serovar London strain HA1-SP5 plasmid pYUHA	0	1	0	1	0	0	1	0	0	0	0	0	1	0	0	0	0	0	0	0	0	0	0	0	0	0	0	0	0	0	0	0	0	0	0	0	0	0	0	0	0	0	0	0	0	0	0	0
NZ_CP060509.1	Salmonella enterica strain SLR1_7697 plasmid pS7697-1, complete sequence	0	1	0	1	0	0	0	0	0	0	0	0	1	0	0	0	0	0	0	0	0	0	0	0	0	0	0	0	0	0	0	0	0	0	0	0	0	0	0	0	0	0	0	0	0	0	0	0
NZ_CP060511.1	Salmonella enterica strain SLR1_7697 plasmid pS7697-3, complete sequence	0	0	0	0	0	0	0	0	0	0	0	0	0	0	0	0	0	0	0	0	0	0	0	0	0	0	0	0	0	0	0	0	0	0	0	0	0	0	0	0	0	0	0	0	0	0	0	0
NZ_CP060513.1	Salmonella enterica strain SLR1_7966 plasmid pS7966-1, complete sequence	0	0	0	0	0	0	0	0	0	0	0	0	1	0	0	0	0	0	0	0	0	0	0	0	0	0	0	0	0	0	0	0	0	0	0	0	0	0	0	0	0	0	0	0	0	0	0	0
NZ_CP060516.1	Salmonella enterica strain SLR1_8094 plasmid pS8094-1, complete sequence	1	0	0	1	0	0	0	0	0	0	0	0	1	0	0	0	0	0	0	0	0	0	0	0	0	0	0	0	0	0	0	0	0	0	0	0	0	0	0	0	0	0	0	0	0	0	0	0
NZ_CP060518.1	Salmonella enterica strain SLR1_7627 plasmid pS7627-1, complete sequence	0	1	0	1	0	0	0	0	0	0	0	0	1	0	0	0	0	0	0	0	0	0	0	0	0	0	0	0	0	0	0	0	0	0	0	0	0	0	0	0	0	0	0	0	0	0	0	0
NZ_CP060586.1	Salmonella enterica strain GX1006 plasmid pSal21GXH-tetX4, complete sequence	0	1	0	0	0	0	0	0	0	0	0	0	1	0	0	0	0	0	0	0	0	0	0	0	0	0	0	0	0	0	0	0	0	0	0	0	0	0	0	0	0	0	0	0	0	0	0	0
NZ_CP060667.1	Salmonella enterica strain 190821_1 plasmid unnamed, complete sequence	1	0	0	0	0	0	0	0	0	0	0	0	1	0	0	0	0	0	0	0	0	0	0	0	0	0	0	0	0	0	0	0	0	0	0	0	0	0	0	0	0	0	0	0	0	0	0	0
NZ_CP060669.1	Salmonella enterica strain 190819_2 plasmid unnamed, complete sequence	1	0	0	0	0	0	0	0	0	0	0	0	1	0	0	0	0	0	0	0	0	0	0	0	0	0	0	0	0	0	0	0	0	0	0	0	0	0	0	0	0	0	0	0	0	0	0	0
NZ_CP060671.1	Salmonella enterica strain 190807_1 plasmid unnamed, complete sequence	1	0	0	0	0	0	0	0	0	0	0	0	1	0	0	0	0	0	0	0	0	0	0	0	0	0	0	0	0	0	0	0	0	0	0	0	0	0	0	0	0	0	0	0	0	0	0	0
NZ_CP060673.1	Salmonella enterica strain 190729_8 plasmid unnamed, complete sequence	1	0	0	0	0	0	0	0	0	0	0	0	1	0	0	0	0	0	0	0	0	0	0	0	0	0	0	0	0	0	0	0	0	0	0	0	0	0	0	0	0	0	0	0	0	0	0	0
NZ_CP060675.1	Salmonella enterica strain 190729_4 plasmid unnamed, complete sequence	1	0	0	0	0	0	0	0	0	0	0	0	1	0	0	0	0	0	0	0	0	0	0	0	0	0	0	0	0	0	0	0	0	0	0	0	0	0	0	0	0	0	0	0	0	0	0	0
NZ_CP060677.1	Salmonella enterica strain 190704_2 plasmid unnamed, complete sequence	1	0	0	0	0	0	0	0	0	0	0	0	1	0	0	0	0	0	0	0	0	0	0	0	0	0	0	0	0	0	0	0	0	0	0	0	0	0	0	0	0	0	0	0	0	0	0	0
NZ_CP060679.1	Salmonella enterica strain 190610_1 plasmid unnamed, complete sequence	1	0	0	0	0	0	0	0	0	0	0	0	1	0	0	0	0	0	0	0	0	0	0	0	0	0	0	0	0	0	0	0	0	0	0	0	0	0	0	0	0	0	0	0	0	0	0	0
NZ_CP060835.1	Salmonella enterica strain 1505 plasmid p1505-MDR, complete sequence	0	1	0	0	0	0	0	0	0	0	0	0	1	0	0	0	0	0	0	0	0	0	0	0	0	0	0	0	0	0	0	0	0	0	0	0	0	0	0	0	0	0	0	0	0	0	0	0
NZ_CP060838.1	Salmonella enterica strain 852 plasmid p852-MDR, complete sequence	0	1	0	0	0	0	0	0	0	0	0	0	1	0	0	0	0	0	0	0	0	0	0	0	0	0	0	0	0	0	0	0	0	0	0	0	0	0	0	0	0	0	0	0	0	0	0	0
NZ_CP060841.1	Salmonella enterica strain 805 plasmid p805-MDR, complete sequence	0	1	0	0	0	0	0	0	0	0	0	0	1	0	0	0	0	0	0	0	0	0	0	0	0	0	0	0	0	0	0	0	0	0	0	0	0	0	0	0	0	0	0	0	0	0	0	0
NZ_CP060847.1	Salmonella enterica strain 733 plasmid p733-MDR, complete sequence	0	1	0	0	0	0	0	0	0	0	0	0	1	0	0	0	0	0	0	0	0	0	0	0	0	0	0	0	0	0	0	0	0	0	0	0	0	0	0	0	0	0	0	0	0	0	0	0
NZ_CP060850.1	Salmonella enterica strain 724 plasmid p724-MDR, complete sequence	0	1	0	0	0	0	0	0	0	0	0	0	1	0	0	0	0	0	0	0	0	0	0	0	0	0	0	0	0	0	0	0	0	0	0	0	0	0	0	0	0	0	0	0	0	0	0	0
NZ_CP060853.1	Salmonella enterica strain 467 plasmid p467-MDR, complete sequence	0	1	0	0	0	0	0	0	0	0	0	0	1	0	0	0	0	0	0	0	0	0	0	0	0	0	0	0	0	0	0	0	0	0	0	0	0	0	0	0	0	0	0	0	0	0	0	0
NZ_CP060856.1	Salmonella enterica strain 453 plasmid p453-MDR, complete sequence	0	1	0	0	0	0	0	0	0	0	0	0	1	0	0	0	0	0	0	0	0	0	0	0	0	0	0	0	0	0	0	0	0	0	0	0	0	0	0	0	0	0	0	0	0	0	0	0
NZ_CP061046.1	Salmonella enterica subsp. enterica serovar Typhimurium strain BBS1406 plasmid	0	0	0	1	0	0	0	0	0	0	0	0	0	0	0	0	0	0	0	0	0	0	0	0	0	0	0	0	0	0	0	0	0	0	0	0	0	0	0	0	0	0	0	0	0	0	0	0
NZ_CP061116.1	Salmonella enterica subsp. enterica serovar Typhimurium strain S585 plasmid pS5	1	0	0	1	0	0	0	0	0	0	0	0	1	0	0	0	0	0	0	0	0	0	0	0	0	0	0	0	0	0	0	0	0	0	0	0	0	0	0	0	0	0	0	0	0	0	0	0
NZ_CP061120.1	Salmonella enterica subsp. enterica serovar Typhimurium strain S520 plasmid pS5	1	1	0	1	0	0	0	0	0	0	0	0	1	0	0	0	0	0	0	0	0	0	0	0	0	0	0	0	0	0	0	0	0	0	0	0	0	0	0	0	0	0	0	0	0	0	0	0
NZ_CP061123.1	Salmonella enterica subsp. enterica serovar Typhimurium strain S441 plasmid pS4	1	1	0	1	0	0	0	0	0	0	0	0	1	0	0	0	0	0	0	0	0	0	0	0	0	0	0	0	0	0	0	0	0	0	0	0	0	0	0	0	0	0	0	0	0	0	0	0
NZ_CP061125.1	Salmonella enterica subsp. enterica serovar Typhimurium strain S438 plasmid pS4	1	1	0	1	0	0	0	0	0	0	0	0	1	0	0	0	0	0	0	0	0	0	0	0	0	0	0	0	0	0	0	0	0	0	0	0	0	0	0	0	0	0	0	0	0	0	0	0
NZ_CP061127.1	Salmonella enterica subsp. enterica serovar Typhimurium strain S304 plasmid pS3	1	1	0	1	0	0	0	0	0	0	0	0	1	0	0	0	0	0	0	0	0	0	0	0	0	0	0	0	0	0	0	0	0	0	0	0	0	0	0	0	0	0	0	0	0	0	0	0
NZ_CP062224.1	Salmonella enterica subsp. enterica serovar Goldcoast strain R18.1656 plasmid p	1	1	0	1	0	0	0	0	0	0	0	0	1	0	0	0	0	0	0	0	0	0	0	0	0	0	0	0	0	0	0	0	0	0	0	0	0	0	0	0	0	0	0	0	0	0	0	0
NZ_CP062226.1	Salmonella enterica subsp. enterica serovar Goldcoast strain R18.1074 plasmid p	1	1	0	1	0	0	0	0	0	0	0	0	1	0	0	0	0	0	0	0	0	0	0	0	0	0	0	0	0	0	0	0	0	0	0	0	0	0	0	0	0	0	0	0	0	0	0	0
NZ_CP062977.1	Salmonella enterica subsp. enterica serovar Saintpaul strain 0179 plasmid p0179	0	0	0	0	0	0	0	0	0	0	0	0	1	0	0	0	0	0	0	0	0	0	0	0	0	0	0	0	0	0	0	0	0	0	0	0	0	0	0	0	0	0	0	0	0	0	0	0
NZ_CP062979.2	Salmonella enterica subsp. enterica serovar Saintpaul strain 4695 plasmid p4695	0	1	0	0	0	0	0	0	0	0	0	0	1	0	0	0	0	0	0	0	0	0	0	0	0	0	0	0	0	0	0	0	0	0	0	0	0	0	0	0	0	0	0	0	0	0	0	0
NZ_CP062980.1	Salmonella enterica subsp. enterica serovar Saintpaul strain 4676 plasmid p4676	0	0	0	0	0	0	0	0	0	0	0	0	1	0	0	0	0	0	0	0	0	0	0	0	0	0	0	0	0	0	0	0	0	0	0	0	0	0	0	0	0	0	0	0	0	0	0	0
NZ_CP062981.1	Salmonella enterica subsp. enterica serovar Saintpaul strain 3555 plasmid p3555	0	0	0	0	0	0	0	0	0	0	0	0	1	0	0	0	0	0	0	0	0	0	0	0	0	0	0	0	0	0	0	0	0	0	0	0	0	0	0	0	0	0	0	0	0	0	0	0
NZ_CP063290.1	Salmonella enterica subsp. enterica serovar Enteritidis strain R17.4111 plasmid	0	1	0	0	0	0	0	0	0	0	0	0	1	0	0	0	0	0	0	0	0	0	0	0	0	0	0	0	0	0	0	0	0	0	0	0	0	0	0	0	0	0	0	0	0	0	0	0
NZ_CP063295.1	Salmonella enterica subsp. enterica serovar Typhimurium strain R17.1451 plasmid	1	1	0	1	0	0	0	0	0	0	0	0	1	0	0	0	0	0	0	0	0	0	0	0	0	0	0	0	0	0	0	0	0	0	0	0	0	0	0	0	0	0	0	0	0	0	0	0
NZ_CP063296.1	Salmonella enterica subsp. enterica serovar Typhimurium strain R17.1451 plasmid	0	0	0	0	0	0	0	0	0	0	0	0	1	0	0	0	0	0	0	0	0	0	0	0	0	0	0	0	0	0	0	0	0	0	0	0	0	0	0	0	0	0	0	0	0	0	0	0
NZ_CP063703.1	Salmonella enterica subsp. enterica serovar Enteritidis strain D7795 plasmid pS	0	0	0	1	0	0	0	0	0	0	0	0	1	0	0	0	0	0	0	0	0	0	0	0	0	0	0	0	0	0	0	0	0	0	0	0	0	0	0	0	0	0	0	0	0	0	0	0
NZ_CP063706.1	Salmonella enterica subsp. enterica serovar Enteritidis strain CP255 plasmid pS	0	0	0	1	0	0	0	0	0	0	0	0	1	0	0	0	0	0	0	0	0	0	0	0	0	0	0	0	0	0	0	0	0	0	0	0	0	0	0	0	0	0	0	0	0	0	0	0
NZ_CP063707.1	Salmonella enterica subsp. enterica serovar Enteritidis strain CP255 plasmid pR	0	0	0	1	0	0	0	0	0	0	0	0	0	0	0	0	0	0	0	0	0	0	0	0	0	0	0	0	0	0	0	0	0	0	0	0	0	0	0	0	0	0	0	0	0	0	0	0
NZ_CP064662.1	Salmonella sp. SJTUF14178 plasmid p14178, complete sequence	0	0	0	0	0	0	0	0	0	0	0	0	0	0	0	0	0	0	0	0	0	0	0	0	0	0	0	0	0	0	0	0	0	0	0	0	0	0	0	0	0	0	0	0	0	0	0	0
NZ_CP064664.1	Salmonella sp. SJTUF14170 plasmid p14170A, complete sequence	0	0	0	0	0	0	0	0	0	0	0	0	0	0	0	0	0	0	0	0	0	0	0	0	0	0	0	0	0	0	0	0	0	0	0	0	0	0	0	0	0	0	0	0	0	0	0	0
NZ_CP064665.1	Salmonella sp. SJTUF14170 plasmid p14170B, complete sequence	0	0	0	0	0	0	0	0	0	0	0	0	0	0	0	0	0	0	0	0	0	0	0	0	0	0	0	0	0	0	0	0	0	0	0	0	0	0	0	0	0	0	0	0	0	0	0	0
NZ_CP064667.1	Salmonella sp. SJTUF14154 plasmid p14154A, complete sequence	1	1	0	1	0	0	1	0	0	0	0	0	1	0	0	0	0	0	0	0	0	0	0	0	0	0	0	0	0	0	0	0	0	0	0	0	0	0	0	0	0	0	0	0	0	0	0	0
NZ_CP064668.1	Salmonella sp. SJTUF14154 plasmid p14154B, complete sequence	0	0	0	0	0	0	0	0	0	0	0	0	0	0	0	0	0	0	0	0	0	0	0	0	0	0	0	0	0	0	0	0	0	0	0	0	0	0	0	0	0	0	0	0	0	0	0	0
NZ_CP064673.1	Salmonella sp. SJTUF14146 plasmid p14146, complete sequence	0	0	0	0	0	0	0	0	0	0	0	0	1	0	0	0	0	0	0	0	0	0	0	0	0	0	0	0	0	0	0	0	0	0	0	0	0	0	0	0	0	0	0	0	0	0	0	0
NZ_CP064675.1	Salmonella sp. SJTUF14076 plasmid p14076A, complete sequence	0	0	0	0	0	0	0	0	0	0	0	0	0	0	0	0	0	0	0	0	0	0	0	0	0	0	0	0	0	0	0	0	0	0	0	0	0	0	0	0	0	0	0	0	0	0	0	0
NZ_CP064676.1	Salmonella sp. SJTUF14076 plasmid p14076B, complete sequence	0	0	0	0	0	0	0	0	0	0	0	0	1	0	0	0	0	0	0	0	0	0	0	0	0	0	0	0	0	0	0	0	0	0	0	0	0	0	0	0	0	0	0	0	0	0	0	0
NZ_CP064910.1	Salmonella enterica subsp. enterica strain C18 plasmid pC18-90k, complete seque	1	1	0	1	0	0	0	0	0	0	0	0	0	0	0	0	0	0	0	0	0	0	0	0	0	0	0	0	0	0	0	0	0	0	0	0	0	0	0	0	0	0	0	0	0	0	0	0
NZ_CP065063.1	Salmonella enterica subsp. enterica strain RG21060838 plasmid p838-CMY-99k, com	1	1	0	0	0	0	0	0	0	0	0	0	1	0	0	0	0	0	0	0	0	0	0	0	0	0	0	0	0	0	0	0	0	0	0	0	0	0	0	0	0	0	0	0	0	0	0	0
NZ_CP065065.1	Salmonella enterica subsp. enterica strain RG21060838 plasmid p838-11k, complet	0	0	0	1	0	0	0	0	0	0	0	0	0	0	0	0	0	0	0	0	0	0	0	0	0	0	0	0	0	0	0	0	0	0	0	0	0	0	0	0	0	0	0	0	0	0	0	0
NZ_CP065070.1	Salmonella enterica subsp. enterica strain SENT0189 plasmid pS189-CTXM55-280k,	1	1	0	1	0	0	0	0	0	0	0	0	1	0	0	0	0	0	0	0	0	0	0	0	0	0	0	0	0	0	0	0	0	0	0	0	0	0	0	0	0	0	0	0	0	0	0	0
NZ_CP065072.1	Salmonella enterica subsp. enterica strain SENT0182 plasmid pS182-CTXM55-267k,	1	1	0	1	0	0	0	0	0	0	0	0	1	0	0	0	0	0	0	0	0	0	0	0	0	0	0	0	0	0	0	0	0	0	0	0	0	0	0	0	0	0	0	0	0	0	0	0
NZ_CP065073.1	Salmonella enterica subsp. enterica strain SENT0182 plasmid pS182-DHA-86k, comp	0	1	0	0	0	0	0	0	0	0	0	0	1	0	0	0	0	0	0	0	0	0	0	0	0	0	0	0	0	0	0	0	0	0	0	0	0	0	0	0	0	0	0	0	0	0	0	0
NZ_CP065077.1	Salmonella enterica subsp. enterica strain SENT0164 plasmid pS164-CMY-227k, com	0	1	0	0	0	0	0	0	0	0	0	0	1	0	0	0	0	0	0	0	0	0	0	0	0	0	0	0	0	0	0	0	0	0	0	0	0	0	0	0	0	0	0	0	0	0	0	0
NZ_CP065079.1	Salmonella enterica subsp. enterica strain SENT0163 plasmid pS163-DHA-106k, com	0	1	0	1	0	0	0	0	0	0	0	0	1	0	0	0	0	0	0	0	0	0	0	0	0	0	0	0	0	0	0	0	0	0	0	0	0	0	0	0	0	0	0	0	0	0	0	0
NZ_CP065081.1	Salmonella enterica subsp. enterica strain SENT0159 plasmid pS159-CMY-227k, com	0	1	0	0	0	0	0	0	0	0	0	0	1	0	0	0	0	0	0	0	0	0	0	0	0	0	0	0	0	0	0	0	0	0	0	0	0	0	0	0	0	0	0	0	0	0	0	0
NZ_CP065083.1	Salmonella enterica subsp. enterica strain SENT0153 plasmid pS153-CMY-227k, com	0	1	0	0	0	0	0	0	0	0	0	0	1	0	0	0	0	0	0	0	0	0	0	0	0	0	0	0	0	0	0	0	0	0	0	0	0	0	0	0	0	0	0	0	0	0	0	0
NZ_CP065085.1	Salmonella enterica subsp. enterica strain SENT0144 plasmid pS144-DHA-159k, com	0	1	0	1	0	0	0	0	0	0	0	0	1	0	0	0	0	0	0	0	0	0	0	0	0	0	0	0	0	0	0	0	0	0	0	0	0	0	0	0	0	0	0	0	0	0	0	0
NZ_CP065088.1	Salmonella enterica subsp. enterica strain SENT0143 plasmid pS143-DHA-187k, com	0	1	0	1	0	0	0	0	0	0	0	0	1	0	0	0	0	0	0	0	0	0	0	0	0	0	0	0	0	0	0	0	0	0	0	0	0	0	0	0	0	0	0	0	0	0	0	0
NZ_CP065095.1	Salmonella enterica subsp. enterica strain SENT0077 plasmid pS77-CTXM55-278k, c	1	1	0	1	0	0	0	0	0	0	0	0	1	0	0	0	0	0	0	0	0	0	0	0	0	0	0	0	0	0	0	0	0	0	0	0	0	0	0	0	0	0	0	0	0	0	0	0
NZ_CP065098.1	Salmonella enterica subsp. enterica strain SENT0075 plasmid pS75-CTXM55-254k, c	1	1	0	1	0	0	0	0	0	0	0	0	1	0	0	0	0	0	0	0	0	0	0	0	0	0	0	0	0	0	0	0	0	0	0	0	0	0	0	0	0	0	0	0	0	0	0	0
NZ_CP065101.1	Salmonella enterica subsp. enterica strain SENT0058 plasmid pS58-112k, complete	0	0	0	0	0	0	0	0	0	0	0	0	1	0	0	0	0	0	0	0	0	0	0	0	0	0	0	0	0	0	0	0	0	0	0	0	0	0	0	0	0	0	0	0	0	0	0	0
NZ_CP065102.1	Salmonella enterica subsp. enterica strain SENT0058 plasmid pS58-CMY-105k, comp	0	1	0	0	0	0	0	0	0	0	0	0	0	0	0	0	0	0	0	0	0	0	0	0	0	0	0	0	0	0	0	0	0	0	0	0	0	0	0	0	0	0	0	0	0	0	0	0
NZ_CP065103.1	Salmonella enterica subsp. enterica strain SENT0058 plasmid pS58-TEM-47k, compl	0	0	0	1	0	0	0	0	0	0	0	0	1	0	0	0	0	0	0	0	0	0	0	0	0	0	0	0	0	0	0	0	0	0	0	0	0	0	0	0	0	0	0	0	0	0	0	0
NZ_CP065109.1	Salmonella enterica subsp. enterica strain SENT0044 plasmid pS44-CMY-119k, comp	1	1	0	0	0	0	0	0	0	0	0	0	1	0	0	0	0	0	0	0	0	0	0	0	0	0	0	0	0	0	0	0	0	0	0	0	0	0	0	0	0	0	0	0	0	0	0	0
NZ_CP065112.1	Salmonella enterica subsp. enterica strain C7 plasmid pC7-TEM-118k, complete se	1	1	0	1	0	0	0	0	0	0	0	0	1	0	0	0	0	0	0	0	0	0	0	0	0	0	0	0	0	0	0	0	0	0	0	0	0	0	0	0	0	0	0	0	0	0	0	0
NZ_CP065113.1	Salmonella enterica subsp. enterica strain C7 plasmid pC7-47k, complete sequenc	0	1	0	0	0	0	0	0	0	0	0	0	0	0	0	0	0	0	0	0	0	0	0	0	0	0	0	0	0	0	0	0	0	0	0	0	0	0	0	0	0	0	0	0	0	0	0	0
NZ_CP065114.1	Salmonella enterica subsp. enterica strain C7 plasmid pC7-9k, complete sequence	0	0	0	0	0	0	0	0	0	0	0	0	0	0	0	0	0	0	0	0	0	0	0	0	0	0	0	0	0	0	0	0	0	0	0	0	0	0	0	0	0	0	0	0	0	0	0	0
NZ_CP065118.1	Salmonella enterica subsp. enterica strain 151-ARN plasmid p151-CTXM14-177k, co	1	1	0	1	0	0	1	0	0	0	0	0	1	0	0	0	0	0	0	0	0	0	0	0	0	0	0	0	0	0	0	0	0	0	0	0	0	0	0	0	0	0	0	0	0	0	0	0
NZ_CP065119.1	Salmonella enterica subsp. enterica strain 151-ARN plasmid p151-TEM-101k, compl	0	1	0	1	0	0	0	0	0	0	0	0	0	0	0	0	0	0	0	0	0	0	0	0	0	0	0	0	0	0	0	0	0	0	0	0	0	0	0	0	0	0	0	0	0	0	0	0
NZ_CP065122.1	Salmonella enterica subsp. enterica strain 171 plasmid p171-CMY-98k, complete s	0	0	0	0	0	0	0	0	0	0	0	0	1	0	0	0	0	0	0	0	0	0	0	0	0	0	0	0	0	0	0	0	0	0	0	0	0	0	0	0	0	0	0	0	0	0	0	0
NZ_CP065124.1	Salmonella enterica subsp. enterica strain 171 plasmid p171-47k, complete seque	0	0	0	0	0	0	0	0	0	0	0	0	0	0	0	0	0	0	0	0	0	0	0	0	0	0	0	0	0	0	0	0	0	0	0	0	0	0	0	0	0	0	0	0	0	0	0	0
NZ_CP065126.1	Salmonella enterica subsp. enterica strain 172 plasmid p172-CMY-104k, complete	0	0	0	0	0	0	0	0	0	0	0	0	1	0	0	0	0	0	0	0	0	0	0	0	0	0	0	0	0	0	0	0	0	0	0	0	0	0	0	0	0	0	0	0	0	0	0	0
NZ_CP065127.1	Salmonella enterica subsp. enterica strain 172 plasmid p172-10k, complete seque	0	0	0	0	0	0	0	0	0	0	0	0	0	0	0	0	0	0	0	0	0	0	0	0	0	0	0	0	0	0	0	0	0	0	0	0	0	0	0	0	0	0	0	0	0	0	0	0
NZ_CP065129.1	Salmonella enterica subsp. enterica strain 175 ARN plasmid p175-CMY-102k, compl	0	0	0	0	0	0	0	0	0	0	0	0	1	0	0	0	0	0	0	0	0	0	0	0	0	0	0	0	0	0	0	0	0	0	0	0	0	0	0	0	0	0	0	0	0	0	0	0
NZ_CP065132.1	Salmonella enterica subsp. enterica strain 178 plasmid p178-CMY-149k, complete	1	0	0	1	0	0	0	0	0	0	0	0	1	0	0	0	0	0	0	0	0	0	0	0	0	0	0	0	0	0	0	0	0	0	0	0	0	0	0	0	0	0	0	0	0	0	0	0
NZ_CP065568.1	Salmonella enterica subsp. enterica serovar Typhimurium strain R18.1078 plasmid	0	1	0	0	0	0	0	0	0	0	0	0	1	0	0	0	0	0	0	0	0	0	0	0	0	0	0	0	0	0	0	0	0	0	0	0	0	0	0	0	0	0	0	0	0	0	0	0
NZ_CP065569.2	Salmonella enterica subsp. enterica serovar Typhimurium strain R18.1078 plasmid	0	1	0	0	0	0	0	0	0	0	0	0	1	0	0	0	0	0	0	0	0	0	0	0	0	0	0	0	0	0	0	0	0	0	0	0	0	0	0	0	0	0	0	0	0	0	0	0
NZ_CP066008.1	Salmonella enterica strain FDAARGOS_1067 plasmid unnamed1, complete sequence	0	0	0	1	0	0	0	0	0	0	0	0	0	0	0	0	0	0	0	0	0	0	0	0	0	0	0	0	0	0	0	0	0	0	0	0	0	0	0	0	0	0	0	0	0	0	0	0
NZ_CP067079.1	Salmonella enterica subsp. enterica strain 661 plasmid pSal661_2	1	0	0	1	0	0	0	0	0	0	0	0	1	0	0	0	0	0	0	0	0	0	0	0	0	0	0	0	0	0	0	0	0	0	0	0	0	0	0	0	0	0	0	0	0	0	0	0
NZ_CP067080.1	Salmonella enterica subsp. enterica strain 661 plasmid pSal661_3	1	0	0	0	0	0	0	0	0	0	0	0	1	0	0	0	0	0	0	0	0	0	0	0	0	0	0	0	0	0	0	0	0	0	0	0	0	0	0	0	0	0	0	0	0	0	0	0
NZ_CP067083.1	Salmonella enterica subsp. enterica strain 679 plasmid pSal679_2	0	1	0	1	0	0	0	0	0	0	0	0	1	0	0	0	0	0	0	0	0	0	0	0	0	0	0	0	0	0	0	0	0	0	0	0	0	0	0	0	0	0	0	0	0	0	0	0
NZ_CP068019.1	Salmonella enterica strain 1722 plasmid unnamed1, complete sequence	1	0	0	0	0	0	0	0	0	0	0	0	1	0	0	0	0	0	0	0	0	0	0	0	0	0	0	0	0	0	0	0	0	0	0	0	0	0	0	0	0	0	0	0	0	0	0	0
NZ_CP068387.1	Salmonella enterica subsp. enterica serovar Gallinarum/Pullorum strain R51 plas	0	0	0	0	0	0	0	0	0	0	0	0	1	0	0	0	0	0	0	0	0	0	0	0	0	0	0	0	0	0	0	0	0	0	0	0	0	0	0	0	0	0	0	0	0	0	0	0
NZ_CP068510.1	Salmonella enterica subsp. enterica serovar Derby strain 19CS0402 plasmid pIncH	0	1	0	0	0	0	0	0	0	0	0	0	1	0	0	0	0	0	0	0	0	0	0	0	0	0	0	0	0	0	0	0	0	0	0	0	0	0	0	0	0	0	0	0	0	0	0	0
NZ_CP069167.1	Salmonella enterica strain GSJ/2016-Sal.-018 plasmid p17Sal018, complete sequen	1	0	0	1	0	0	0	0	0	0	0	0	1	0	0	0	0	0	0	0	0	0	0	0	0	0	0	0	0	0	0	0	0	0	0	0	0	0	0	0	0	0	0	0	0	0	0	0
NZ_CP069298.1	Salmonella enterica subsp. enterica serovar Bovismorbificans strain GSJ/2016-Sa	0	0	0	0	0	0	0	0	0	0	0	0	1	0	0	0	0	0	0	0	0	0	0	0	0	0	0	0	0	0	0	0	0	0	0	0	0	0	0	0	0	0	0	0	0	0	0	0
NZ_CP069299.1	Salmonella enterica subsp. enterica serovar Bovismorbificans strain GSJ/2016-Sa	0	0	0	0	0	0	0	0	0	0	0	0	0	0	0	0	0	0	0	0	0	0	0	0	0	0	0	0	0	0	0	0	0	0	0	0	0	0	0	0	0	0	0	0	0	0	0	0
NZ_CP069382.1	Salmonella enterica strain GSJ/2016-Sal-016 plasmid pSal016, complete sequence	1	1	0	1	0	0	0	0	0	0	0	0	1	0	0	0	0	0	0	0	0	0	0	0	0	0	0	0	0	0	0	0	0	0	0	0	0	0	0	0	0	0	0	0	0	0	0	0
NZ_CP071389.1	Salmonella enterica subsp. enterica serovar Agona strain 18-SA00377-0 plasmid p	1	1	0	1	0	0	0	0	0	0	0	0	1	0	0	0	0	0	0	0	0	0	0	0	0	0	0	0	0	0	0	0	0	0	0	0	0	0	0	0	0	0	0	0	0	0	0	0
NZ_CP071391.1	Salmonella enterica subsp. enterica serovar Agona strain 18-SA00377-0 plasmid p	1	0	0	0	0	0	0	0	0	0	0	0	1	0	0	0	0	0	0	0	0	0	0	0	0	0	0	0	0	0	0	0	0	0	0	0	0	0	0	0	0	0	0	0	0	0	0	0
NZ_CP071687.1	Salmonella sp. SAL-007 plasmid unnamed1, complete sequence	0	0	0	0	0	0	0	0	0	0	0	0	1	0	0	0	0	0	0	0	0	0	0	0	0	0	0	0	0	0	0	0	0	0	0	0	0	0	0	0	0	0	0	0	0	0	0	0
NZ_CP071688.1	Salmonella sp. SAL-007 plasmid unnamed2, complete sequence	0	0	0	1	0	0	0	0	0	0	0	0	1	0	0	0	0	0	0	0	0	0	0	0	0	0	0	0	0	0	0	0	0	0	0	0	0	0	0	0	0	0	0	0	0	0	0	0
NZ_CP071691.1	Salmonella sp. SAL-020 plasmid unnamed1, complete sequence	0	0	0	0	0	0	0	0	0	0	0	0	1	0	0	0	0	0	0	0	0	0	0	0	0	0	0	0	0	0	0	0	0	0	0	0	0	0	0	0	0	0	0	0	0	0	0	0
NZ_CP071692.1	Salmonella sp. SAL-020 plasmid unnamed2, complete sequence	0	0	0	1	0	0	0	0	0	0	0	0	1	0	0	0	0	0	0	0	0	0	0	0	0	0	0	0	0	0	0	0	0	0	0	0	0	0	0	0	0	0	0	0	0	0	0	0
NZ_CP071694.1	Salmonella sp. SAL-045 plasmid unnamed1, complete sequence	1	1	0	1	0	0	0	0	0	0	0	0	1	0	0	0	0	0	0	0	0	0	0	0	0	0	0	0	0	0	0	0	0	0	0	0	0	0	0	0	0	0	0	0	0	0	0	0
NZ_CP071695.1	Salmonella sp. SAL-045 plasmid unnamed2, complete sequence	0	0	0	1	0	0	0	0	0	0	0	0	1	0	0	0	0	0	0	0	0	0	0	0	0	0	0	0	0	0	0	0	0	0	0	0	0	0	0	0	0	0	0	0	0	0	0	0
NZ_CP074426.1	Salmonella sp. SJTUF15034 plasmid p15034A, complete sequence	0	0	0	1	0	0	0	0	0	0	0	0	1	0	0	0	0	0	0	0	0	0	0	0	0	0	0	0	0	0	0	0	0	0	0	0	0	0	0	0	0	0	0	0	0	0	0	0
NZ_CP074429.1	Salmonella sp. SJTUF14523 plasmid p14523A, complete sequence	0	0	0	0	0	0	0	0	0	0	0	0	1	0	0	0	0	0	0	0	0	0	0	0	0	0	0	0	0	0	0	0	0	0	0	0	0	0	0	0	0	0	0	0	0	0	0	0
NZ_CP074430.1	Salmonella sp. SJTUF14523 plasmid p14523B, complete sequence	0	0	0	0	0	0	0	0	0	0	0	0	1	0	0	0	0	0	0	0	0	0	0	0	0	0	0	0	0	0	0	0	0	0	0	0	0	0	0	0	0	0	0	0	0	0	0	0
NZ_CP074431.1	Salmonella sp. SJTUF14523 plasmid p14523C, complete sequence	0	0	0	1	0	0	0	0	0	0	0	0	1	0	0	0	0	0	0	0	0	0	0	0	0	0	0	0	0	0	0	0	0	0	0	0	0	0	0	0	0	0	0	0	0	0	0	0
NZ_CP075373.1	Salmonella enterica strain no75 plasmid unnamed, complete sequence	1	1	0	1	0	0	0	0	0	0	0	0	1	0	0	0	0	0	0	0	0	0	0	0	0	0	0	0	0	0	0	0	0	0	0	0	0	0	0	0	0	0	0	0	0	0	0	0
NZ_CP077671.1	Salmonella enterica strain S90 plasmid unnamed1, complete sequence	1	1	0	1	0	1	0	0	0	0	0	0	1	0	0	0	0	0	0	0	0	0	0	0	0	0	0	0	0	0	0	0	0	0	0	0	0	0	0	0	0	0	0	0	0	0	0	0
NZ_CP077762.1	Salmonella enterica subsp. enterica serovar Gallinarum strain 07Q015 plasmid p2	0	1	0	0	0	0	0	0	0	0	0	0	1	0	0	0	0	0	0	0	0	0	0	0	0	0	0	0	0	0	0	0	0	0	0	0	0	0	0	0	0	0	0	0	0	0	0	0
NZ_CP080093.1	Salmonella enterica strain SLR1_8245 plasmid pS8245-2, complete sequence	0	0	0	0	0	0	0	0	0	0	0	0	0	0	0	0	0	0	0	0	0	0	0	0	0	0	0	0	0	0	0	0	0	0	0	0	0	0	0	0	0	0	0	0	0	0	0	0
NZ_CP080423.1	Salmonella enterica subsp. enterica serovar Heidelberg strain 369.05 plasmid pS	0	0	0	0	0	0	0	0	0	0	0	0	1	0	0	0	0	0	0	0	0	0	0	0	0	0	0	0	0	0	0	0	0	0	0	0	0	0	0	0	0	0	0	0	0	0	0	0
NZ_CP080424.1	Salmonella enterica subsp. enterica serovar Heidelberg strain 366.65 plasmid pS	0	0	0	0	0	0	0	0	0	0	0	0	1	0	0	0	0	0	0	0	0	0	0	0	0	0	0	0	0	0	0	0	0	0	0	0	0	0	0	0	0	0	0	0	0	0	0	0
NZ_CP080425.1	Salmonella enterica subsp. enterica serovar Heidelberg strain 363.78 plasmid pS	0	0	0	0	0	0	0	0	0	0	0	0	1	0	0	0	0	0	0	0	0	0	0	0	0	0	0	0	0	0	0	0	0	0	0	0	0	0	0	0	0	0	0	0	0	0	0	0
NZ_CP080426.1	Salmonella enterica subsp. enterica serovar Heidelberg strain 365.07 plasmid pS	0	0	0	0	0	0	0	0	0	0	0	0	1	0	0	0	0	0	0	0	0	0	0	0	0	0	0	0	0	0	0	0	0	0	0	0	0	0	0	0	0	0	0	0	0	0	0	0
NZ_CP080427.1	Salmonella enterica subsp. enterica serovar Heidelberg strain 359.42 plasmid pS	0	0	0	0	0	0	0	0	0	0	0	0	1	0	0	0	0	0	0	0	0	0	0	0	0	0	0	0	0	0	0	0	0	0	0	0	0	0	0	0	0	0	0	0	0	0	0	0
NZ_CP080428.1	Salmonella enterica subsp. enterica serovar Heidelberg strain 353.62 plasmid pS	0	0	0	0	0	0	0	0	0	0	0	0	1	0	0	0	0	0	0	0	0	0	0	0	0	0	0	0	0	0	0	0	0	0	0	0	0	0	0	0	0	0	0	0	0	0	0	0
NZ_CP080514.1	Salmonella enterica subsp. enterica serovar Minnesota strain SA18578 plasmid pS	1	0	0	0	0	0	0	0	0	0	0	0	1	0	0	0	0	0	0	0	0	0	0	0	0	0	0	0	0	0	0	0	0	0	0	0	0	0	0	0	0	0	0	0	0	0	0	0
NZ_CP080515.1	Salmonella enterica subsp. enterica serovar Minnesota strain SA18578 plasmid pS	0	0	0	1	0	0	0	0	0	0	0	0	0	0	0	0	0	0	0	0	0	0	0	0	0	0	0	0	0	0	0	0	0	0	0	0	0	0	0	0	0	0	0	0	0	0	0	0
NZ_CP080516.1	Salmonella enterica subsp. enterica serovar Minnesota strain SA18578 plasmid pS	0	0	0	0	0	0	0	0	0	0	0	0	0	0	0	0	0	0	0	0	0	0	0	0	0	0	0	0	0	0	0	0	0	0	0	0	0	0	0	0	0	0	0	0	0	0	0	0
NZ_CP081190.2	Salmonella enterica strain sg1722-2 plasmid unnamed1, complete sequence	0	0	0	0	0	0	0	0	0	0	0	0	1	0	0	0	0	0	0	0	0	0	0	0	0	0	0	0	0	0	0	0	0	0	0	0	0	0	0	0	0	0	0	0	0	0	0	0
NZ_CP081191.1	Salmonella enterica strain sg1722-2 plasmid unnamed2, complete sequence	0	0	0	0	0	0	0	0	0	0	0	0	1	0	0	0	0	0	0	0	0	0	0	0	0	0	0	0	0	0	0	0	0	0	0	0	0	0	0	0	0	0	0	0	0	0	0	0
NZ_CP081859.1	Salmonella enterica subsp. enterica serovar Schwarzengrund strain S16 plasmid p	0	0	0	1	0	0	0	0	0	0	0	0	0	0	0	0	0	0	0	0	0	0	0	0	0	0	0	0	0	0	0	0	0	0	0	0	0	0	0	0	0	0	0	0	0	0	0	0
NZ_CP082931.1	Salmonella enterica subsp. enterica serovar London isolate N18-04674 plasmid pN	0	0	0	0	0	0	0	0	0	0	0	0	1	0	0	0	0	0	0	0	0	0	0	0	0	0	0	0	0	0	0	0	0	0	0	0	0	0	0	0	0	0	0	0	0	0	0	0
NZ_CP082955.1	Salmonella enterica subsp. arizonae strain S499 plasmid unnamed1, complete sequ	1	0	0	1	0	0	0	0	0	0	0	0	1	0	0	0	0	0	0	0	0	0	0	0	0	0	0	0	0	0	0	0	0	0	0	0	0	0	0	0	0	0	0	0	0	0	0	0
NZ_CP082956.1	Salmonella enterica subsp. arizonae strain S499 plasmid unnamed2, complete sequ	0	1	0	1	0	0	0	0	0	0	0	0	0	0	0	0	0	0	0	0	0	0	0	0	0	0	0	0	0	0	0	0	0	0	0	0	0	0	0	0	0	0	0	0	0	0	0	0
NZ_CP082958.1	Salmonella enterica subsp. arizonae strain S499 plasmid unnamed4, complete sequ	0	0	0	0	0	0	0	0	0	0	0	0	1	0	0	0	0	0	0	0	0	0	0	0	0	0	0	0	0	0	0	0	0	0	0	0	0	0	0	0	0	0	0	0	0	0	0	0
NZ_CP082959.1	Salmonella enterica subsp. arizonae strain S499 plasmid unnamed5, complete sequ	0	0	0	0	0	0	0	0	0	0	0	0	1	0	0	0	0	0	0	0	0	0	0	0	0	0	0	0	0	0	0	0	0	0	0	0	0	0	0	0	0	0	0	0	0	0	0	0
NZ_CP084003.1	Salmonella sp. A7 plasmid unnamed2, complete sequence	0	0	0	0	0	0	0	0	0	0	0	0	0	0	0	0	0	0	0	0	0	0	0	0	0	0	0	0	0	0	0	0	0	0	0	0	0	0	0	0	0	0	0	0	0	0	0	0
NZ_CP084217.1	Salmonella sp. JXY0409-18 plasmid unnamed1, complete sequence	1	1	0	1	0	0	0	0	0	0	0	0	1	0	0	0	0	0	0	0	0	0	0	0	0	0	0	0	0	0	0	0	0	0	0	0	0	0	0	0	0	0	0	0	0	0	0	0
NZ_CP085697.1	Salmonella enterica subsp. enterica serovar Saintpaul strain S25 plasmid pS25-I	0	0	0	1	0	0	0	0	0	0	0	0	1	0	0	0	0	0	0	0	0	0	0	0	0	0	0	0	0	0	0	0	0	0	0	0	0	0	0	0	0	0	0	0	0	0	0	0
NZ_CP085700.1	Salmonella enterica subsp. enterica serovar Typhimurium strain S29 plasmid pS29	0	0	0	0	0	0	0	0	0	0	0	0	1	0	0	0	0	0	0	0	0	0	0	0	0	0	0	0	0	0	0	0	0	0	0	0	0	0	0	0	0	0	0	0	0	0	0	0
NZ_CP085980.1	Salmonella enterica strain SZL 30 plasmid pSZL30.2, complete sequence	0	1	0	0	0	0	0	0	0	0	0	0	1	0	0	0	0	0	0	0	0	0	0	0	0	0	0	0	0	0	0	0	0	0	0	0	0	0	0	0	0	0	0	0	0	0	0	0
NZ_CP085982.1	Salmonella enterica strain SZL 30 plasmid pSZL30.1, complete sequence	0	0	0	0	0	0	0	0	0	0	0	0	0	0	0	0	0	0	0	0	0	0	0	0	0	0	0	0	0	0	0	0	0	0	0	0	0	0	0	0	0	0	0	0	0	0	0	0
NZ_CP085984.1	Salmonella enterica strain SZL 31 plasmid pSZL31.1, complete sequence	0	1	0	0	0	0	0	0	0	0	0	0	0	0	0	0	0	0	0	0	0	0	0	0	0	0	0	0	0	0	0	0	0	0	0	0	0	0	0	0	0	0	0	0	0	0	0	0
NZ_CP085985.1	Salmonella enterica strain SZL 31 plasmid pSZL31.2, complete sequence	0	0	0	0	0	0	0	0	0	0	0	0	1	0	0	0	0	0	0	0	0	0	0	0	0	0	0	0	0	0	0	0	0	0	0	0	0	0	0	0	0	0	0	0	0	0	0	0
NZ_CP088139.1	Salmonella enterica subsp. enterica serovar Hissar strain SCPM-O-B-4549 plasmid	0	1	0	0	0	0	0	0	0	0	0	0	1	0	0	0	0	0	0	0	0	0	0	0	0	0	0	0	0	0	0	0	0	0	0	0	0	0	0	0	0	0	0	0	0	0	0	0
NZ_CP088140.1	Salmonella enterica subsp. enterica serovar Hissar strain SCPM-O-B-4549 plasmid	0	0	0	0	0	0	0	0	0	0	0	0	1	0	0	0	0	0	0	0	0	0	0	0	0	0	0	0	0	0	0	0	0	0	0	0	0	0	0	0	0	0	0	0	0	0	0	0
NZ_CP088902.1	Salmonella enterica subsp. enterica serovar Muenchen strain 180135033 plasmid p	0	1	0	0	0	0	0	0	0	0	0	0	0	0	0	0	0	0	0	0	0	0	0	0	0	0	0	0	0	0	0	0	0	0	0	0	0	0	0	0	0	0	0	0	0	0	0	0
NZ_CP089208.1	Salmonella enterica strain S639 plasmid pS639, complete sequence	1	1	0	1	0	0	0	0	0	0	0	0	1	0	0	0	0	0	0	0	0	0	0	0	0	0	0	0	0	0	0	0	0	0	0	0	0	0	0	0	0	0	0	0	0	0	0	0
NZ_CP089210.1	Salmonella enterica strain S15 plasmid pS15, complete sequence	0	1	0	0	0	0	0	0	0	0	0	0	1	0	0	0	0	0	0	0	0	0	0	0	0	0	0	0	0	0	0	0	0	0	0	0	0	0	0	0	0	0	0	0	0	0	0	0
NZ_CP090134.1	Salmonella enterica subsp. enterica serovar Goldcoast strain 5ASAL07 plasmid p5	1	1	0	1	0	0	0	0	0	0	0	0	1	0	0	0	0	0	0	0	0	0	0	0	0	0	0	0	0	0	0	0	0	0	0	0	0	0	0	0	0	0	0	0	0	0	0	0
NZ_CP090135.1	Salmonella enterica subsp. enterica serovar Goldcoast strain 5ASAL07 plasmid p5	0	0	0	0	0	0	0	0	0	0	0	0	1	0	0	0	0	0	0	0	0	0	0	0	0	0	0	0	0	0	0	0	0	0	0	0	0	0	0	0	0	0	0	0	0	0	0	0
NZ_CP090138.1	Salmonella enterica subsp. enterica serovar Goldcoast strain 5ASAL05 plasmid p5	1	1	0	1	0	0	0	0	0	0	0	0	1	0	0	0	0	0	0	0	0	0	0	0	0	0	0	0	0	0	0	0	0	0	0	0	0	0	0	0	0	0	0	0	0	0	0	0
NZ_CP090139.1	Salmonella enterica subsp. enterica serovar Goldcoast strain 5ASAL05 plasmid p5	0	0	0	0	0	0	0	0	0	0	0	0	1	0	0	0	0	0	0	0	0	0	0	0	0	0	0	0	0	0	0	0	0	0	0	0	0	0	0	0	0	0	0	0	0	0	0	0
NZ_CP090142.1	Salmonella enterica subsp. enterica serovar Goldcoast strain 5ASAL09 plasmid p5	1	1	0	1	0	0	0	0	0	0	0	0	1	0	0	0	0	0	0	0	0	0	0	0	0	0	0	0	0	0	0	0	0	0	0	0	0	0	0	0	0	0	0	0	0	0	0	0
NZ_CP090143.1	Salmonella enterica subsp. enterica serovar Goldcoast strain 5ASAL09 plasmid p5	0	0	0	0	0	0	0	0	0	0	0	0	1	0	0	0	0	0	0	0	0	0	0	0	0	0	0	0	0	0	0	0	0	0	0	0	0	0	0	0	0	0	0	0	0	0	0	0
NZ_CP090530.1	Salmonella enterica strain 2008079-SE plasmid p2008079-241, complete sequence	1	1	0	1	0	0	0	0	0	0	0	0	1	0	0	0	0	0	0	0	0	0	0	0	0	0	0	0	0	0	0	0	0	0	0	0	0	0	0	0	0	0	0	0	0	0	0	0
NZ_CP090534.1	Salmonella enterica strain 2017005-SE plasmid p2017005-292, complete sequence	1	1	0	1	0	0	0	0	0	0	0	0	1	0	0	0	0	0	0	0	0	0	0	0	0	0	0	0	0	0	0	0	0	0	0	0	0	0	0	0	0	0	0	0	0	0	0	0
NZ_CP090536.1	Salmonella enterica strain 2016089-SE plasmid p2016089-170, complete sequence	1	0	0	1	0	0	0	0	0	0	0	0	1	0	0	0	0	0	0	0	0	0	0	0	0	0	0	0	0	0	0	0	0	0	0	0	0	0	0	0	0	0	0	0	0	0	0	0
NZ_CP090538.1	Salmonella enterica strain 2016089-SE plasmid p3, complete sequence	0	0	0	0	0	0	0	0	0	0	0	0	1	0	0	0	0	0	0	0	0	0	0	0	0	0	0	0	0	0	0	0	0	0	0	0	0	0	0	0	0	0	0	0	0	0	0	0
NZ_CP090540.1	Salmonella enterica strain 2016062-SE plasmid p2016062-242, complete sequence	1	1	0	1	0	0	0	0	0	0	0	0	1	0	0	0	0	0	0	0	0	0	0	0	0	0	0	0	0	0	0	0	0	0	0	0	0	0	0	0	0	0	0	0	0	0	0	0
NZ_CP090542.1	Salmonella enterica strain 2010112-SE plasmid p2010112-144, complete sequence	0	0	0	0	0	0	0	0	0	0	0	0	0	0	0	0	0	0	0	0	0	0	0	0	0	0	0	0	0	0	0	0	0	0	0	0	0	0	0	0	0	0	0	0	0	0	0	0
NZ_CP090546.1	Salmonella enterica strain 2017028-SE plasmid p2017028-250, complete sequence	1	1	0	1	0	0	0	0	0	0	0	0	1	0	0	0	0	0	0	0	0	0	0	0	0	0	0	0	0	0	0	0	0	0	0	0	0	0	0	0	0	0	0	0	0	0	0	0
NZ_CP091541.1	Salmonella enterica subsp. enterica serovar Typhimurium strain S46L1 plasmid pM	1	0	0	1	0	0	0	0	0	0	0	0	1	0	0	0	0	0	0	0	0	0	0	0	0	0	0	0	0	0	0	0	0	0	0	0	0	0	0	0	0	0	0	0	0	0	0	0
NZ_CP091543.1	Salmonella enterica subsp. enterica serovar Typhimurium strain S58L2 plasmid pM	1	1	0	1	0	0	0	0	0	0	0	0	1	0	0	0	0	0	0	0	0	0	0	0	0	0	0	0	0	0	0	0	0	0	0	0	0	0	0	0	0	0	0	0	0	0	0	0
NZ_CP091545.1	Salmonella enterica strain 1618 plasmid p1618-mcr, complete sequence	1	0	0	1	0	0	0	0	0	0	0	0	1	0	0	0	0	0	0	0	0	0	0	0	0	0	0	0	0	0	0	0	0	0	0	0	0	0	0	0	0	0	0	0	0	0	0	0
NZ_CP091548.1	Salmonella enterica strain 1559 plasmid p1559-mcr, complete sequence	1	1	0	1	0	0	0	0	0	0	0	0	1	0	0	0	0	0	0	0	0	0	0	0	0	0	0	0	0	0	0	0	0	0	0	0	0	0	0	0	0	0	0	0	0	0	0	0
NZ_CP091551.1	Salmonella enterica strain 628 plasmid p628-mcr, complete sequence	1	1	0	0	0	1	0	0	0	0	0	0	1	0	0	0	0	0	0	0	0	0	0	0	0	0	0	0	0	0	0	0	0	0	0	0	0	0	0	0	0	0	0	0	0	0	0	0
NZ_CP091555.1	Salmonella enterica strain 751 plasmid p751-mcr, complete sequence	1	1	0	1	0	0	0	0	0	0	0	0	1	0	0	0	0	0	0	0	0	0	0	0	0	0	0	0	0	0	0	0	0	0	0	0	0	0	0	0	0	0	0	0	0	0	0	0
NZ_CP091557.1	Salmonella enterica strain 632 plasmid p632-mcr, complete sequence	1	1	0	1	0	0	0	0	0	0	0	0	1	0	0	0	0	0	0	0	0	0	0	0	0	0	0	0	0	0	0	0	0	0	0	0	0	0	0	0	0	0	0	0	0	0	0	0
NZ_CP091559.1	Salmonella enterica strain 418 plasmid p418-mcr, complete sequence	1	1	0	1	0	0	0	0	0	0	0	0	1	0	0	0	0	0	0	0	0	0	0	0	0	0	0	0	0	0	0	0	0	0	0	0	0	0	0	0	0	0	0	0	0	0	0	0
NZ_CP091561.1	Salmonella enterica strain 179 plasmid p179-mcr, complete sequence	1	1	0	1	0	0	0	0	0	0	0	0	1	0	0	0	0	0	0	0	0	0	0	0	0	0	0	0	0	0	0	0	0	0	0	0	0	0	0	0	0	0	0	0	0	0	0	0
NZ_CP091564.1	Salmonella enterica strain 143 plasmid p143-mcr, complete sequence	1	1	0	1	0	0	0	0	0	0	0	0	1	0	0	0	0	0	0	0	0	0	0	0	0	0	0	0	0	0	0	0	0	0	0	0	0	0	0	0	0	0	0	0	0	0	0	0
NZ_CP091568.1	Salmonella enterica strain 137 plasmid p137-3, complete sequence	0	0	0	1	0	0	0	0	0	0	0	0	1	0	0	0	0	0	0	0	0	0	0	0	0	0	0	0	0	0	0	0	0	0	0	0	0	0	0	0	0	0	0	0	0	0	0	0
NZ_CP091570.1	Salmonella enterica strain 131 plasmid p131-mcr, complete sequence	1	1	0	1	0	0	0	0	0	0	0	0	1	0	0	0	0	0	0	0	0	0	0	0	0	0	0	0	0	0	0	0	0	0	0	0	0	0	0	0	0	0	0	0	0	0	0	0
NZ_CP091572.1	Salmonella enterica strain 2 plasmid p2-2, complete sequence	1	1	0	1	0	0	0	0	0	0	0	0	1	0	0	0	0	0	0	0	0	0	0	0	0	0	0	0	0	0	0	0	0	0	0	0	0	0	0	0	0	0	0	0	0	0	0	0
NZ_CP091573.1	Salmonella enterica strain 2 plasmid p2-3, complete sequence	0	0	0	0	0	0	0	0	0	0	0	0	1	0	0	0	0	0	0	0	0	0	0	0	0	0	0	0	0	0	0	0	0	0	0	0	0	0	0	0	0	0	0	0	0	0	0	0
NZ_CP091574.1	Salmonella enterica strain 2 plasmid p2-4, complete sequence	0	0	0	0	0	0	0	0	0	0	0	0	1	0	0	0	0	0	0	0	0	0	0	0	0	0	0	0	0	0	0	0	0	0	0	0	0	0	0	0	0	0	0	0	0	0	0	0
NZ_CP091605.1	Salmonella enterica strain 1902 plasmid p1902-MDR, complete sequence	0	1	0	0	0	0	0	0	0	0	0	0	1	0	0	0	0	0	0	0	0	0	0	0	0	0	0	0	0	0	0	0	0	0	0	0	0	0	0	0	0	0	0	0	0	0	0	0
NZ_CP091608.1	Salmonella enterica strain 1810 plasmid p1810-MDR, complete sequence	0	1	0	0	0	0	0	0	0	0	0	0	1	0	0	0	0	0	0	0	0	0	0	0	0	0	0	0	0	0	0	0	0	0	0	0	0	0	0	0	0	0	0	0	0	0	0	0
NZ_CP091616.1	Salmonella enterica strain 1653 plasmid p1653-MDR, complete sequence	0	1	0	0	0	0	0	0	0	0	0	0	1	0	0	0	0	0	0	0	0	0	0	0	0	0	0	0	0	0	0	0	0	0	0	0	0	0	0	0	0	0	0	0	0	0	0	0
NZ_CP091620.1	Salmonella enterica strain 1473 plasmid p1473-MDR, complete sequence	0	0	0	0	0	0	0	0	0	0	0	0	0	0	0	0	0	0	0	0	0	0	0	0	0	0	0	0	0	0	0	0	0	0	0	0	0	0	0	0	0	0	0	0	0	0	0	0
NZ_CP091627.1	Salmonella enterica strain 1165 plasmid p1165-MDR, complete sequence	0	1	0	0	0	0	0	0	0	0	0	0	1	0	0	0	0	0	0	0	0	0	0	0	0	0	0	0	0	0	0	0	0	0	0	0	0	0	0	0	0	0	0	0	0	0	0	0
NZ_CP091631.1	Salmonella enterica strain 1147 plasmid p1147-MDR, complete sequence	0	1	0	0	0	0	0	0	0	0	0	0	1	0	0	0	0	0	0	0	0	0	0	0	0	0	0	0	0	0	0	0	0	0	0	0	0	0	0	0	0	0	0	0	0	0	0	0
NZ_CP091637.1	Salmonella enterica strain 1063 plasmid p1063-MDR, complete sequence	1	1	0	1	0	0	0	0	0	0	0	0	1	0	0	0	0	0	0	0	0	0	0	0	0	0	0	0	0	0	0	0	0	0	0	0	0	0	0	0	0	0	0	0	0	0	0	0
NZ_CP091641.1	Salmonella enterica strain 965 plasmid p965-MDR, complete sequence	1	1	0	1	0	0	0	0	0	0	0	0	1	0	0	0	0	0	0	0	0	0	0	0	0	0	0	0	0	0	0	0	0	0	0	0	0	0	0	0	0	0	0	0	0	0	0	0
NZ_CP091867.1	Salmonella enterica subsp. enterica serovar 4,[5],12:- strain H1-012 plasmid pI	1	0	0	1	0	0	0	0	0	0	0	0	1	0	0	0	0	0	0	0	0	0	0	0	0	0	0	0	0	0	0	0	0	0	0	0	0	0	0	0	0	0	0	0	0	0	0	0
NZ_CP091869.1	Salmonella enterica subsp. enterica serovar 4,[5],12:- strain H1-014 plasmid pI	1	0	0	1	0	0	0	0	0	0	0	0	1	0	0	0	0	0	0	0	0	0	0	0	0	0	0	0	0	0	0	0	0	0	0	0	0	0	0	0	0	0	0	0	0	0	0	0
NZ_CP092000.1	Salmonella enterica subsp. enterica serovar Kentucky strain N16-1393 plasmid pN	1	1	0	1	0	0	0	0	0	0	0	0	0	0	0	0	0	0	0	0	0	0	0	0	0	0	0	0	0	0	0	0	0	0	0	0	0	0	0	0	0	0	0	0	0	0	0	0
NZ_CP092007.1	Salmonella enterica subsp. enterica serovar Kentucky strain N12-1542 plasmid pN	1	1	0	1	0	0	0	0	0	0	0	0	1	0	0	0	0	0	0	0	0	0	0	0	0	0	0	0	0	0	0	0	0	0	0	0	0	0	0	0	0	0	0	0	0	0	0	0
NZ_CP092010.1	Salmonella enterica subsp. enterica serovar Kentucky strain N12-0931 plasmid pN	0	0	0	0	0	0	0	0	0	0	0	0	1	0	0	0	0	0	0	0	0	0	0	0	0	0	0	0	0	0	0	0	0	0	0	0	0	0	0	0	0	0	0	0	0	0	0	0
NZ_CP092259.1	Salmonella enterica subsp. enterica serovar Indiana strain 15 plasmid unnamed1,	1	1	0	1	0	1	0	0	0	0	0	0	1	0	0	0	0	0	0	0	0	0	0	0	0	0	0	0	0	0	0	0	0	0	0	0	0	0	0	0	0	0	0	0	0	0	0	0
NZ_CP092260.1	Salmonella enterica subsp. enterica serovar Indiana strain 15 plasmid unnamed2,	0	0	0	1	0	0	0	0	0	0	0	0	0	0	0	0	0	0	0	0	0	0	0	0	0	0	0	0	0	0	0	0	0	0	0	0	0	0	0	0	0	0	0	0	0	0	0	0
NZ_CP092492.1	Salmonella enterica subsp. enterica serovar 4,[5],12:i:- strain H1 - 120 plasmi	0	1	0	1	0	0	0	0	0	0	0	0	0	0	0	0	0	0	0	0	0	0	0	0	0	0	0	0	0	0	0	0	0	0	0	0	0	0	0	0	0	0	0	0	0	0	0	0
NZ_CP092912.1	Salmonella enterica subsp. enterica strain SR33 plasmid pNDM13-SR33, complete s	0	0	0	0	0	0	0	0	0	0	0	0	1	0	0	0	0	0	0	0	0	0	0	0	0	0	0	0	0	0	0	0	0	0	0	0	0	0	0	0	0	0	0	0	0	0	0	0
NZ_CP093374.1	Salmonella enterica subsp. enterica serovar Infantis strain 423_13 plasmid p423	1	1	0	1	0	0	0	0	0	0	0	0	1	0	0	0	0	0	0	0	0	0	0	0	0	0	0	0	0	0	0	0	0	0	0	0	0	0	0	0	0	0	0	0	0	0	0	0
NZ_CP093401.1	Salmonella enterica subsp. enterica serovar Infantis strain R21.1147 plasmid pR	1	0	0	1	0	0	0	0	0	0	0	0	0	0	0	0	0	0	0	0	0	0	0	0	0	0	0	0	0	0	0	0	0	0	0	0	0	0	0	0	0	0	0	0	0	0	0	0
NZ_CP093404.1	Salmonella enterica subsp. enterica serovar Agona strain R21.1436 plasmid pR21.	1	1	0	1	0	0	0	0	0	0	0	0	1	0	0	0	0	0	0	0	0	0	0	0	0	0	0	0	0	0	0	0	0	0	0	0	0	0	0	0	0	0	0	0	0	0	0	0
NZ_CP093406.1	Salmonella enterica subsp. enterica serovar Agona strain R21.1368 plasmid pR21.	1	1	0	1	0	0	0	0	0	0	0	0	1	0	0	0	0	0	0	0	0	0	0	0	0	0	0	0	0	0	0	0	0	0	0	0	0	0	0	0	0	0	0	0	0	0	0	0
NZ_CP093408.1	Salmonella enterica subsp. enterica serovar Agona strain R19.0144 plasmid pR19.	1	1	0	1	0	0	0	0	0	0	0	0	1	0	0	0	0	0	0	0	0	0	0	0	0	0	0	0	0	0	0	0	0	0	0	0	0	0	0	0	0	0	0	0	0	0	0	0
NZ_CP093412.1	Salmonella enterica subsp. enterica serovar Agona strain R18.0246 plasmid pR18.	1	1	0	1	0	0	0	0	0	0	0	0	1	0	0	0	0	0	0	0	0	0	0	0	0	0	0	0	0	0	0	0	0	0	0	0	0	0	0	0	0	0	0	0	0	0	0	0
NZ_CP094270.1	Salmonella enterica subsp. enterica serovar Enteritidis strain JL228 plasmid pS	1	0	0	0	0	0	0	0	0	0	0	0	0	0	0	0	0	0	0	0	0	0	0	0	0	0	0	0	0	0	0	0	0	0	0	0	0	0	0	0	0	0	0	0	0	0	0	0
NZ_CP094271.1	Salmonella enterica subsp. enterica serovar Enteritidis strain JL228 plasmid pS	1	0	0	1	0	1	0	0	0	0	0	0	1	0	0	0	0	0	0	0	0	0	0	0	0	0	0	0	0	0	0	0	0	0	0	0	0	0	0	0	0	0	0	0	0	0	0	0
NZ_CP094333.1	Salmonella enterica subsp. enterica strain 3018683606 plasmid pST3606-1, comple	0	1	0	0	0	0	0	0	0	0	0	0	1	0	0	0	0	0	0	0	0	0	0	0	0	0	0	0	0	0	0	0	0	0	0	0	0	0	0	0	0	0	0	0	0	0	0	0
NZ_CP094334.1	Salmonella enterica subsp. enterica strain 3018683606 plasmid pST3606-2, comple	1	0	0	0	0	0	0	0	0	0	0	0	1	0	0	0	0	0	0	0	0	1	0	0	0	0	0	0	0	0	0	0	0	0	0	0	0	0	0	0	0	0	0	0	0	0	0	0
NZ_CP096119.1	Salmonella enterica subsp. enterica serovar Indiana strain 22 plasmid p22-1, co	1	0	0	1	0	0	0	0	0	0	0	0	1	0	0	0	0	0	0	0	0	0	0	0	0	0	0	0	0	0	0	0	0	0	0	0	0	0	0	0	0	0	0	0	0	0	0	0
NZ_CP098439.1	Salmonella enterica subsp. enterica serovar Typhimurium strain ATOMSal-L6 plasm	0	0	0	0	0	0	0	0	0	0	0	0	0	0	0	0	0	0	0	0	0	0	0	0	0	0	0	0	0	0	0	0	0	0	0	0	0	0	0	0	0	0	0	0	0	0	0	0
NZ_CP098742.1	Salmonella enterica subsp. enterica serovar Typhimurium strain HJL222 plasmid u	0	0	0	0	0	0	0	0	0	0	0	0	0	0	0	0	0	0	0	0	0	0	0	0	0	0	0	0	0	0	0	0	0	0	0	0	0	0	0	0	0	0	0	0	0	0	0	0
NZ_CP098832.1	Salmonella enterica subsp. enterica serovar Indiana strain YZ20MCS14 plasmid pY	1	1	0	1	0	0	1	0	0	0	0	0	1	0	0	0	0	0	0	0	0	0	0	0	0	0	0	0	0	0	0	0	0	0	0	0	0	0	0	0	0	0	0	0	0	0	0	0
NZ_CP098835.1	Salmonella enterica subsp. enterica serovar Typhimurium strain GD19PS1 plasmid	1	1	0	1	0	0	0	0	0	0	0	0	1	0	0	0	0	0	0	0	0	0	0	0	0	0	0	0	0	0	0	0	0	0	0	0	0	0	0	0	0	0	0	0	0	0	0	0
NZ_CP099761.1	Salmonella enterica strain S18BD07928 plasmid p131, complete sequence	0	1	0	0	0	0	0	0	0	0	0	0	1	0	0	0	0	0	0	0	0	0	0	0	0	0	0	0	0	0	0	0	0	0	0	0	0	0	0	0	0	0	0	0	0	0	0	0
NZ_CP099762.1	Salmonella enterica strain S18BD02037 plasmid p127, complete sequence	1	1	0	1	0	0	0	0	0	0	0	0	1	0	0	0	0	0	0	0	0	0	0	0	0	0	0	0	0	0	0	0	0	0	0	0	0	0	0	0	0	0	0	0	0	0	0	0
NZ_CP099763.1	Salmonella enterica strain S17BD06931 plasmid p123, complete sequence	0	1	0	1	0	0	0	0	0	0	0	0	1	0	0	0	0	0	0	0	0	0	0	0	0	0	0	0	0	0	0	0	0	0	0	0	0	0	0	0	0	0	0	0	0	0	0	0
NZ_CP099764.1	Salmonella enterica strain S16BD07964 plasmid p114, complete sequence	0	0	0	1	0	0	0	0	0	0	0	0	1	0	0	0	0	0	0	0	0	0	0	0	0	0	0	0	0	0	0	0	0	0	0	0	0	0	0	0	0	0	0	0	0	0	0	0
NZ_CP099765.1	Salmonella enterica strain S16BD04351 plasmid p106, complete sequence	0	0	0	0	0	0	0	0	0	0	0	0	1	0	0	0	0	0	0	0	0	0	0	0	0	0	0	0	0	0	0	0	0	0	0	0	0	0	0	0	0	0	0	0	0	0	0	0
NZ_CP099766.1	Salmonella enterica strain S16BD03602 plasmid p105, complete sequence	0	0	0	0	0	0	0	0	0	0	0	0	1	0	0	0	0	0	0	0	0	0	0	0	0	0	0	0	0	0	0	0	0	0	0	0	0	0	0	0	0	0	0	0	0	0	0	0
NZ_CP099974.1	Salmonella enterica subsp. enterica serovar Enteritidis strain SE006 plasmid un	0	0	0	1	0	0	0	0	0	0	0	0	1	0	0	0	0	0	0	0	0	0	0	0	0	0	0	0	0	0	0	0	0	0	0	0	0	0	0	0	0	0	0	0	0	0	0	0
NZ_CP100354.1	Salmonella enterica subsp. enterica serovar London strain LZ19MPS10 plasmid pYU	0	0	0	0	0	0	0	0	0	0	0	0	0	0	0	0	0	0	0	0	0	0	0	0	0	0	0	0	0	0	0	0	0	0	0	0	0	0	0	0	0	0	0	0	0	0	0	0
NZ_CP100667.1	Salmonella enterica subsp. enterica serovar Enteritidis strain R18.1630 plasmid	0	0	0	0	0	0	0	0	0	0	0	0	1	0	0	0	0	0	0	0	0	0	0	0	0	0	0	0	0	0	0	0	0	0	0	0	0	0	0	0	0	0	0	0	0	0	0	0
NZ_CP100668.1	Salmonella enterica subsp. enterica serovar Enteritidis strain R18.1630 plasmid	0	0	0	1	0	0	0	0	0	0	0	0	1	0	0	0	0	0	0	0	0	0	0	0	0	0	0	0	0	0	0	0	0	0	0	0	0	0	0	0	0	0	0	0	0	0	0	0
NZ_CP100679.1	Salmonella enterica subsp. enterica serovar Anatum strain R17.0809 plasmid pR17	0	0	0	0	0	0	0	0	0	0	0	0	1	0	0	0	0	0	0	0	0	0	0	0	0	0	0	0	0	0	0	0	0	0	0	0	0	0	0	0	0	0	0	0	0	0	0	0
NZ_CP100683.1	Salmonella enterica subsp. enterica serovar Goldcoast strain R18.0450 plasmid p	1	1	0	1	0	0	0	0	0	0	0	0	1	0	0	0	0	0	0	0	0	0	0	0	0	0	0	0	0	0	0	0	0	0	0	0	0	0	0	0	0	0	0	0	0	0	0	0
NZ_CP100686.1	Salmonella enterica subsp. enterica serovar Goldcoast strain R18.1297 plasmid p	1	1	0	1	0	0	0	0	0	0	0	0	1	0	0	0	0	0	0	0	0	0	0	0	0	0	0	0	0	0	0	0	0	0	0	0	0	0	0	0	0	0	0	0	0	0	0	0
NZ_CP100687.1	Salmonella enterica subsp. enterica serovar Goldcoast strain R18.1297 plasmid p	0	0	0	0	0	0	0	0	0	0	0	0	0	0	0	0	0	0	0	0	0	0	0	0	0	0	0	0	0	0	0	0	0	0	0	0	0	0	0	0	0	0	0	0	0	0	0	0
NZ_CP100690.1	Salmonella enterica subsp. enterica serovar Newport strain R18.0287 plasmid pR1	1	1	0	1	0	0	0	0	0	0	0	0	1	0	0	0	0	0	0	0	0	0	0	0	0	0	0	0	0	0	0	0	0	0	0	0	0	0	0	0	0	0	0	0	0	0	0	0
NZ_CP100692.1	Salmonella enterica subsp. enterica serovar Typhimurium strain R17.3867 plasmid	0	0	0	1	0	0	0	0	0	0	0	0	0	0	0	0	0	0	0	0	0	0	0	0	0	0	0	0	0	0	0	0	0	0	0	0	0	0	0	0	0	0	0	0	0	0	0	0
NZ_CP100694.1	Salmonella enterica subsp. enterica serovar London strain R18.1595 plasmid pR18	1	1	0	1	0	0	0	0	0	0	0	0	1	0	0	0	0	0	0	0	0	0	0	0	0	0	0	0	0	0	0	0	0	0	0	0	0	0	0	0	0	0	0	0	0	0	0	0
NZ_CP100697.1	Salmonella enterica subsp. enterica serovar Weltevreden strain R18.0830 plasmid	0	1	0	1	0	0	0	0	0	0	0	0	0	0	0	0	0	0	0	0	0	0	0	0	0	0	0	0	0	0	0	0	0	0	0	0	0	0	0	0	0	0	0	0	0	0	0	0
NZ_CP100699.1	Salmonella enterica subsp. enterica serovar Agona strain R18.2256 plasmid pR18.	1	1	0	1	0	0	0	0	0	0	0	0	1	0	0	0	0	0	0	0	0	0	0	0	0	0	0	0	0	0	0	0	0	0	0	0	0	0	0	0	0	0	0	0	0	0	0	0
NZ_CP100703.1	Salmonella enterica subsp. enterica serovar Thompson strain R18.0872 plasmid pR	0	1	0	1	0	0	0	0	0	0	0	0	1	0	0	0	0	0	0	0	0	0	0	0	0	0	0	0	0	0	0	0	0	0	0	0	0	0	0	0	0	0	0	0	0	0	0	0
NZ_CP100704.1	Salmonella enterica subsp. enterica serovar Thompson strain R18.0872 plasmid pR	0	0	0	0	0	0	0	0	0	0	0	0	1	0	0	0	0	0	0	0	0	0	0	0	0	0	0	0	0	0	0	0	0	0	0	0	0	0	0	0	0	0	0	0	0	0	0	0
NZ_CP100706.1	Salmonella enterica subsp. enterica serovar Thompson strain R18.0872 plasmid pR	0	0	0	0	0	0	0	0	0	0	0	0	1	0	0	0	0	0	0	0	0	0	0	0	0	0	0	0	0	0	0	0	0	0	0	0	0	0	0	0	0	0	0	0	0	0	0	0
NZ_CP100708.1	Salmonella enterica subsp. enterica serovar Typhimurium strain R18.0409 plasmid	1	1	0	1	0	0	0	0	0	0	0	0	1	0	0	0	0	0	0	0	0	0	0	0	0	0	0	0	0	0	0	0	0	0	0	0	0	0	0	0	0	0	0	0	0	0	0	0
NZ_CP100709.1	Salmonella enterica subsp. enterica serovar Typhimurium strain R18.0409 plasmid	0	0	0	0	0	0	0	0	0	0	0	0	1	0	0	0	0	0	0	0	0	0	0	0	0	0	0	0	0	0	0	0	0	0	0	0	0	0	0	0	0	0	0	0	0	0	0	0
NZ_CP100711.1	Salmonella enterica subsp. enterica serovar Blockley strain R18.0186 plasmid pR	0	0	0	0	0	0	0	0	0	0	0	0	0	0	0	0	0	0	0	0	0	0	0	0	0	0	0	0	0	0	0	0	0	0	0	0	0	0	0	0	0	0	0	0	0	0	0	0
NZ_CP100716.1	Salmonella enterica subsp. enterica serovar Typhimurium strain R17.5474 plasmid	1	1	0	1	0	0	0	0	0	0	0	0	1	0	0	0	0	0	0	0	0	0	0	0	0	0	0	0	0	0	0	0	0	0	0	0	0	0	0	0	0	0	0	0	0	0	0	0
NZ_CP100720.1	Salmonella enterica subsp. enterica serovar Weltevreden strain R17.4942 plasmid	0	1	0	0	0	0	0	0	0	0	0	0	0	0	0	0	0	0	0	0	0	0	0	0	0	0	0	0	0	0	0	0	0	0	0	0	0	0	0	0	0	0	0	0	0	0	0	0
NZ_CP100723.1	Salmonella enterica subsp. enterica serovar Mbandaka strain R17.4855 plasmid pR	0	1	0	0	0	0	0	0	0	0	0	0	1	0	0	0	0	0	0	0	0	0	0	0	0	0	0	0	0	0	0	0	0	0	0	0	0	0	0	0	0	0	0	0	0	0	0	0
NZ_CP100725.1	Salmonella enterica subsp. enterica serovar Enteritidis strain R17.1476 plasmid	0	0	0	0	0	0	0	0	0	0	0	0	1	0	0	0	0	0	0	0	0	0	0	0	0	0	0	0	0	0	0	0	0	0	0	0	0	0	0	0	0	0	0	0	0	0	0	0
NZ_CP100726.1	Salmonella enterica subsp. enterica serovar Enteritidis strain R17.1476 plasmid	0	0	0	1	0	0	0	0	0	0	0	0	1	0	0	0	0	0	0	0	0	0	0	0	0	0	0	0	0	0	0	0	0	0	0	0	0	0	0	0	0	0	0	0	0	0	0	0
NZ_CP100729.1	Salmonella enterica subsp. enterica serovar Blockley strain R17.0776 plasmid pR	0	0	0	0	0	0	0	0	0	0	0	0	0	0	0	0	0	0	0	0	0	0	0	0	0	0	0	0	0	0	0	0	0	0	0	0	0	0	0	0	0	0	0	0	0	0	0	0
NZ_CP100733.1	Salmonella enterica subsp. enterica serovar Typhimurium strain R18.1932 plasmid	1	1	0	1	0	0	0	0	0	0	0	0	1	0	0	0	0	0	0	0	0	0	0	0	0	0	0	0	0	0	0	0	0	0	0	0	0	0	0	0	0	0	0	0	0	0	0	0
NZ_CP100737.1	Salmonella enterica subsp. enterica serovar Agona strain R18.1477 plasmid pR18.	1	1	0	1	0	0	0	0	0	0	0	0	1	0	0	0	0	0	0	0	0	0	0	0	0	0	0	0	0	0	0	0	0	0	0	0	0	0	0	0	0	0	0	0	0	0	0	0
NZ_CP100740.1	Salmonella enterica subsp. enterica serovar Typhimurium strain R18.0292 plasmid	1	1	0	1	0	0	0	0	0	0	0	0	1	0	0	0	0	0	0	0	0	0	0	0	0	0	0	0	0	0	0	0	0	0	0	0	0	0	0	0	0	0	0	0	0	0	0	0
NZ_CP100741.1	Salmonella enterica subsp. enterica serovar Typhimurium strain R18.0292 plasmid	0	0	0	0	0	0	0	0	0	0	0	0	0	0	0	0	0	0	0	0	0	0	0	0	0	0	0	0	0	0	0	0	0	0	0	0	0	0	0	0	0	0	0	0	0	0	0	0
NZ_CP100745.1	Salmonella enterica subsp. enterica serovar Newport strain R18.0234 plasmid pR1	1	1	0	1	0	0	0	0	0	0	0	0	1	0	0	0	0	0	0	0	0	0	0	0	0	0	0	0	0	0	0	0	0	0	0	0	0	0	0	0	0	0	0	0	0	0	0	0
NZ_CP100748.1	Salmonella enterica subsp. enterica serovar Montevideo strain R17.4849 plasmid	0	1	0	0	0	0	0	0	0	0	0	0	0	0	0	0	0	0	0	0	0	0	0	0	0	0	0	0	0	0	0	0	0	0	0	0	0	0	0	0	0	0	0	0	0	0	0	0
NZ_CP101368.1	Salmonella enterica strain SC2014238 plasmid pSC2014238-58k, complete sequence	0	1	0	0	0	0	0	0	0	0	0	0	0	0	0	0	0	0	0	0	0	0	0	0	0	0	0	0	0	0	0	0	0	0	0	0	0	0	0	0	0	0	0	0	0	0	0	0
NZ_CP101371.1	Salmonella enterica strain SC2014238 plasmid pSC2014238-90k, complete sequence	0	0	0	0	0	0	0	0	0	0	0	0	1	0	0	0	0	0	0	0	0	0	0	0	0	0	0	0	0	0	0	0	0	0	0	0	0	0	0	0	0	0	0	0	0	0	0	0
NZ_CP101378.1	Salmonella enterica strain SC2016091 plasmid pSC2016091-mcr-116k, complete sequ	1	0	0	0	0	0	0	0	0	0	0	0	1	0	0	0	0	0	0	0	0	0	0	0	0	0	0	0	0	0	0	0	0	0	0	0	0	0	0	0	0	0	0	0	0	0	0	0
NZ_CP101380.1	Salmonella enterica strain SC2016290 plasmid pSC2016090-mcr-147k, complete sequ	0	0	0	0	0	0	0	0	0	0	0	0	1	0	0	0	0	0	0	0	0	0	0	0	0	0	0	0	0	0	0	0	0	0	0	0	0	0	0	0	0	0	0	0	0	0	0	0
NZ_CP101383.1	Salmonella enterica strain SC2017030 plasmid pSC2017030-mcr-257k, complete sequ	1	1	0	1	0	0	0	0	0	0	0	0	1	0	0	0	0	0	0	0	0	0	0	0	0	0	0	0	0	0	0	0	0	0	0	0	0	0	0	0	0	0	0	0	0	0	0	0
NZ_CP101387.1	Salmonella enterica strain SC2017100 plasmid pSC2017100-mcr-218k, complete sequ	0	0	0	0	0	0	0	0	0	0	0	0	1	0	0	0	0	0	0	0	0	0	0	0	0	0	0	0	0	0	0	0	0	0	0	0	0	0	0	0	0	0	0	0	0	0	0	0
NZ_CP101389.1	Salmonella enterica strain SC2017167 plasmid pSC2017167-mcr-256k, complete sequ	1	1	0	1	0	0	0	0	0	0	0	0	1	0	0	0	0	0	0	0	0	0	0	0	0	0	0	0	0	0	0	0	0	0	0	0	0	0	0	0	0	0	0	0	0	0	0	0
NZ_CP101391.1	Salmonella enterica strain SC2017297 plasmid pSC2017297-mcr-249k, complete sequ	1	1	0	1	0	0	0	0	0	0	0	0	1	0	0	0	0	0	0	0	0	0	0	0	0	0	0	0	0	0	0	0	0	0	0	0	0	0	0	0	0	0	0	0	0	0	0	0
NZ_CP101690.1	Salmonella enterica subsp. enterica serovar Mbandaka strain SMEH plasmid pSMEH1	0	0	0	0	0	0	0	0	0	0	0	0	0	0	0	0	0	0	0	0	0	0	0	0	0	0	0	0	0	0	0	0	0	0	0	0	0	0	0	0	0	0	0	0	0	0	0	0
NZ_CP101691.1	Salmonella enterica subsp. enterica serovar Mbandaka strain SMEH plasmid pSMEH2	0	0	0	1	0	0	0	0	0	0	0	0	0	0	0	0	0	0	0	0	0	0	0	0	0	0	0	0	0	0	0	0	0	0	0	0	0	0	0	0	0	0	0	0	0	0	0	0
NZ_CP101692.1	Salmonella enterica subsp. enterica serovar Mbandaka strain SMEH plasmid pSMEH3	0	0	0	0	0	0	0	0	0	0	0	0	0	0	0	0	0	0	0	0	0	0	0	0	0	0	0	0	0	0	0	0	0	0	0	0	0	0	0	0	0	0	0	0	0	0	0	0
NZ_CP101855.1	Salmonella enterica subsp. enterica strain IdAB102 plasmid pSH102, complete seq	0	1	0	1	0	0	0	0	0	0	0	0	1	0	0	0	0	0	0	0	0	0	0	0	0	0	0	0	0	0	0	0	0	0	0	0	0	0	0	0	0	0	0	0	0	0	0	0
NZ_CP101857.1	Salmonella enterica subsp. enterica strain IdAB109 plasmid pSB109, complete seq	0	1	0	1	0	0	0	0	0	0	0	0	1	0	0	0	0	0	0	0	0	0	0	0	0	0	0	0	0	0	0	0	0	0	0	0	0	0	0	0	0	0	0	0	0	0	0	0
NZ_CP101908.1	Salmonella enterica subsp. enterica strain QA-1986 973 plasmid pSeFELIX702_3.1,	0	1	0	1	0	0	0	0	0	0	0	0	1	0	0	0	0	0	0	0	0	0	0	0	0	0	0	0	0	0	0	0	0	0	0	0	0	0	0	0	0	0	0	0	0	0	0	0
NZ_CP101909.1	Salmonella enterica subsp. enterica strain QA-1986 973 plasmid pSeFELIX702_3.2,	0	0	0	0	0	0	0	0	0	0	0	0	0	0	0	0	0	0	0	0	0	0	0	0	0	0	0	0	0	0	0	0	0	0	0	0	0	0	0	0	0	0	0	0	0	0	0	0
NZ_CP101941.1	Salmonella enterica subsp. enterica strain QA-1986 974 plasmid pSeFELIX702_3.1,	0	1	0	1	0	0	0	0	0	0	0	0	1	0	0	0	0	0	0	0	0	0	0	0	0	0	0	0	0	0	0	0	0	0	0	0	0	0	0	0	0	0	0	0	0	0	0	0
NZ_CP101942.1	Salmonella enterica subsp. enterica strain QA-1986 974 plasmid pSeFELIX702_3.2,	0	0	0	0	0	0	0	0	0	0	0	0	0	0	0	0	0	0	0	0	0	0	0	0	0	0	0	0	0	0	0	0	0	0	0	0	0	0	0	0	0	0	0	0	0	0	0	0
NZ_CP102199.1	Salmonella enterica subsp. enterica strain IdAB45 plasmid pSTM45, complete sequ	0	1	0	0	0	0	0	0	0	0	0	0	1	0	0	0	0	0	0	0	0	0	0	0	0	0	0	0	0	0	0	0	0	0	0	0	0	0	0	0	0	0	0	0	0	0	0	0
NZ_CP102828.1	Salmonella enterica subsp. enterica serovar Indiana strain XZ14C1328 plasmid pY	1	1	0	1	0	1	0	0	0	0	0	0	1	0	0	0	0	0	0	0	0	0	0	0	0	0	0	0	0	0	0	0	0	0	0	0	0	0	0	0	0	0	0	0	0	0	0	0
NZ_CP103772.1	Salmonella enterica strain S1905 plasmid pS1905_1, complete sequence	0	0	0	0	0	0	0	0	0	0	0	0	1	0	0	0	0	0	0	0	0	0	0	0	0	0	0	0	0	0	0	0	0	0	0	0	0	0	0	0	0	0	0	0	0	0	0	0
NZ_CP103792.1	Salmonella enterica subsp. enterica serovar Infantis strain MRS17_00712 plasmid	0	1	0	0	0	0	0	0	0	0	0	0	0	0	0	0	0	0	0	0	0	0	0	0	0	0	0	0	0	0	0	0	0	0	0	0	0	0	0	0	0	0	0	0	0	0	0	0
NZ_CP103967.1	Salmonella enterica strain QT6365 plasmid pQT6365, complete sequence	1	1	0	1	0	0	0	0	0	0	0	0	1	0	0	0	0	0	0	0	0	0	0	0	0	0	0	0	0	0	0	0	0	0	0	0	0	0	0	0	0	0	0	0	0	0	0	0
NZ_CP104369.1	Salmonella enterica strain PNUSAS048232 plasmid unnamed1, complete sequence	1	1	0	1	0	0	0	0	0	0	0	0	1	0	0	0	0	0	0	0	0	0	0	0	0	0	0	0	0	0	0	0	0	0	0	0	0	0	0	0	0	0	0	0	0	0	0	0
NZ_CP104480.1	Salmonella enterica strain SalSpp_sample_09_No.5 plasmid unnamed1, complete seq	1	1	0	0	0	0	0	0	0	0	0	0	1	0	0	0	0	0	0	0	0	0	0	0	0	0	0	0	0	0	0	0	0	0	0	0	0	0	0	0	0	0	0	0	0	0	0	0
NZ_CP104485.1	Salmonella enterica strain SalSpp_sample_07_No.3 plasmid unnamed1, complete seq	1	1	0	0	0	0	0	0	0	0	0	0	1	0	0	0	0	0	0	0	0	0	0	0	0	0	0	0	0	0	0	0	0	0	0	0	0	0	0	0	0	0	0	0	0	0	0	0
NZ_CP104489.1	Salmonella enterica strain SalSpp_sample_10_No.2 plasmid unnamed1, complete seq	1	1	0	0	0	0	0	0	0	0	0	0	1	0	0	0	0	0	0	0	0	0	0	0	0	0	0	0	0	0	0	0	0	0	0	0	0	0	0	0	0	0	0	0	0	0	0	0
NZ_CP104637.1	Salmonella enterica strain PNUSAS118466 plasmid unnamed1, complete sequence	0	0	0	1	0	0	0	0	0	0	0	0	1	0	0	0	0	0	0	1	0	0	0	0	0	0	0	0	0	0	0	0	0	0	0	0	0	0	0	0	0	0	0	0	0	0	0	0
NZ_CP104859.1	Salmonella sp. 3C plasmid pTL-2, complete sequence	0	0	0	0	0	0	0	0	0	0	0	0	1	0	0	0	0	0	0	0	0	0	0	0	0	0	0	0	0	0	0	0	0	0	0	0	0	0	0	0	0	0	0	0	0	0	0	0
NZ_CP104860.1	Salmonella sp. 3C plasmid pTL-1, complete sequence	0	0	0	0	0	0	0	0	0	0	0	0	1	0	0	0	0	0	0	0	0	0	0	0	0	0	0	0	0	0	0	0	0	0	0	0	0	0	0	0	0	0	0	0	0	0	0	0
NZ_CP107011.1	Salmonella enterica subsp. enterica serovar Paratyphi B strain SZ21B23 plasmid	0	0	0	0	0	0	0	0	0	0	0	0	1	0	0	0	0	0	0	0	0	0	0	0	0	0	0	0	0	0	0	0	0	0	0	0	0	0	0	0	0	0	0	0	0	0	0	0
NZ_CP110199.1	Salmonella enterica subsp. enterica serovar Typhimurium strain 1104-75 plasmid	0	0	0	0	0	0	0	0	0	0	0	0	1	0	0	0	0	0	0	0	0	0	0	0	0	0	0	0	0	0	0	0	0	0	0	0	0	0	0	0	0	0	0	0	0	0	0	0
NZ_CP110658.1	Salmonella enterica subsp. enterica strain S2122 plasmid pS2122_1, complete seq	0	1	0	1	0	0	0	0	0	0	0	0	0	0	0	0	0	0	0	0	0	0	0	0	0	0	0	0	0	0	0	0	0	0	0	0	0	0	0	0	0	0	0	0	0	0	0	0
NZ_CP110659.1	Salmonella enterica subsp. enterica strain S2122 plasmid pS2122_2_NDM-5, comple	0	0	0	0	0	0	0	0	0	0	0	0	1	0	0	0	0	0	0	0	0	0	0	0	0	0	0	0	0	0	0	0	0	0	0	0	0	0	0	0	0	0	0	0	0	0	0	0
NZ_CP115835.1	Salmonella enterica subsp. enterica serovar Typhimurium strain R15.0430 plasmid	1	0	0	1	0	0	0	0	0	0	0	0	1	0	0	0	0	0	0	0	0	0	0	0	0	0	0	0	0	0	0	0	0	0	0	0	0	0	0	0	0	0	0	0	0	0	0	0
NZ_CP115836.1	Salmonella enterica subsp. enterica serovar Typhimurium strain R15.0430 plasmid	0	0	0	0	0	0	0	0	0	0	0	0	1	0	0	0	0	0	0	0	0	0	0	0	0	0	0	0	0	0	0	0	0	0	0	0	0	0	0	0	0	0	0	0	0	0	0	0
NZ_CP117034.1	Salmonella enterica strain PIW95_S14_0299 plasmid IncHI2, complete sequence	0	0	0	0	0	0	0	0	0	0	0	0	1	0	0	0	0	0	0	0	0	0	0	0	0	0	0	0	0	0	0	0	0	0	0	0	0	0	0	0	0	0	0	0	0	0	0	0
NZ_CP117035.1	Salmonella enterica strain PIW95_S14_0299 plasmid IncFIB/IncFIC, complete seque	0	1	0	1	0	0	0	0	0	0	0	0	1	0	0	0	0	0	0	0	0	0	0	0	0	0	0	0	0	0	0	0	0	0	0	0	0	0	0	0	0	0	0	0	0	0	0	0
NZ_CP117185.1	Salmonella enterica subsp. enterica strain 123 plasmid p123_CTX-M, complete seq	0	0	0	0	0	0	0	0	0	0	0	0	1	0	0	0	0	0	0	0	0	0	0	0	0	0	0	0	0	0	0	0	0	0	0	0	0	0	0	0	0	0	0	0	0	0	0	0
NZ_CP117189.1	Salmonella enterica subsp. diarizonae strain S499V plasmid unnamed1, complete s	0	1	0	1	0	0	0	0	0	0	0	0	1	0	0	0	0	0	0	0	0	0	0	0	0	0	0	0	0	0	0	0	0	0	0	0	0	0	0	0	0	0	0	0	0	0	0	0
NZ_CP117190.1	Salmonella enterica subsp. diarizonae strain S499V plasmid unnamed2, complete s	0	0	0	0	0	0	0	0	0	0	0	0	1	0	0	0	0	0	0	0	0	0	0	0	0	0	0	0	0	0	0	0	0	0	0	0	0	0	0	0	0	0	0	0	0	0	0	0
NZ_CP117303.1	Salmonella enterica subsp. enterica serovar Derby strain RM006 plasmid pRM006_2	0	0	0	0	0	0	0	0	0	0	0	0	0	0	0	0	0	0	0	0	0	0	0	0	0	0	0	0	0	0	0	0	0	0	0	0	0	0	0	0	0	0	0	0	0	0	0	0
NZ_CP117309.1	Salmonella enterica subsp. enterica serovar Derby strain RM004 plasmid pRM004_2	0	0	0	0	0	0	0	0	0	0	0	0	0	0	0	0	0	0	0	0	0	0	0	0	0	0	0	0	0	0	0	0	0	0	0	0	0	0	0	0	0	0	0	0	0	0	0	0
NZ_CP117314.1	Salmonella enterica subsp. enterica serovar Derby strain RM003 plasmid pRM003_2	0	0	0	0	0	0	0	0	0	0	0	0	0	0	0	0	0	0	0	0	0	0	0	0	0	0	0	0	0	0	0	0	0	0	0	0	0	0	0	0	0	0	0	0	0	0	0	0
NZ_CP117320.1	Salmonella enterica subsp. enterica serovar Derby strain RM002 plasmid pRM002_3	0	0	0	0	0	0	0	0	0	0	0	0	0	0	0	0	0	0	0	0	0	0	0	0	0	0	0	0	0	0	0	0	0	0	0	0	0	0	0	0	0	0	0	0	0	0	0	0
NZ_CP117323.1	Salmonella enterica subsp. enterica serovar Derby strain RM001 plasmid pRM001_1	0	0	0	0	0	0	0	0	0	0	0	0	0	0	0	0	0	0	0	0	0	0	0	0	0	0	0	0	0	0	0	0	0	0	0	0	0	0	0	0	0	0	0	0	0	0	0	0
NZ_CP117328.1	Salmonella enterica subsp. enterica serovar Saintpaul strain RM106 plasmid pRM1	0	0	0	1	0	0	0	0	0	0	0	0	1	0	0	0	0	0	0	0	0	0	0	0	0	0	0	0	0	0	0	0	0	0	0	0	0	0	0	0	0	0	0	0	0	0	0	0
NZ_CP117330.1	Salmonella enterica subsp. enterica serovar Muenster strain RM074 plasmid pRM07	0	1	0	1	0	0	0	0	0	0	0	0	0	0	0	0	0	0	0	0	0	0	0	0	0	0	0	0	0	0	0	0	0	0	0	0	0	0	0	0	0	0	0	0	0	0	0	0
NZ_CP117331.1	Salmonella enterica subsp. enterica serovar Muenster strain RM074 plasmid pRM07	0	0	0	0	0	0	0	0	0	0	0	0	0	0	0	0	0	0	0	0	0	0	0	0	0	0	0	0	0	0	0	0	0	0	0	0	0	0	0	0	0	0	0	0	0	0	0	0
NZ_CP117334.1	Salmonella enterica subsp. enterica serovar Muenster strain RM055 plasmid pRM05	0	1	0	1	0	0	0	0	0	0	0	0	0	0	0	0	0	0	0	0	0	0	0	0	0	0	0	0	0	0	0	0	0	0	0	0	0	0	0	0	0	0	0	0	0	0	0	0
NZ_CP117335.1	Salmonella enterica subsp. enterica serovar Muenster strain RM055 plasmid pRM05	0	0	0	0	0	0	0	0	0	0	0	0	0	0	0	0	0	0	0	0	0	0	0	0	0	0	0	0	0	0	0	0	0	0	0	0	0	0	0	0	0	0	0	0	0	0	0	0
NZ_CP117337.1	Salmonella enterica subsp. enterica serovar Dublin strain RM052 plasmid pRM052_	0	0	0	1	0	0	0	0	0	0	0	0	0	0	0	0	0	0	0	0	0	0	0	0	0	0	0	0	0	0	0	0	0	0	0	0	0	0	0	0	0	0	0	0	0	0	0	0
NZ_CP117339.1	Salmonella enterica subsp. enterica serovar Typhimurium strain RM095 plasmid pR	0	0	0	1	0	0	0	0	0	0	0	0	1	0	0	0	0	0	0	0	0	0	0	0	0	0	0	0	0	0	0	0	0	0	0	0	0	0	0	0	0	0	0	0	0	0	0	0
NZ_CP117341.1	Salmonella enterica subsp. enterica serovar Dublin strain RM111 plasmid pRM111_	0	0	0	1	0	0	0	0	0	0	0	0	1	0	0	0	0	0	0	0	0	0	0	0	0	0	0	0	0	0	0	0	0	0	0	0	0	0	0	0	0	0	0	0	0	0	0	0
NZ_CP117344.1	Salmonella enterica subsp. enterica serovar Dublin strain RM105 plasmid pRM105_	0	0	0	1	0	0	0	0	0	0	0	0	1	0	0	0	0	0	0	0	0	0	0	0	0	0	0	0	0	0	0	0	0	0	0	0	0	0	0	0	0	0	0	0	0	0	0	0
NZ_CP117347.1	Salmonella enterica subsp. enterica serovar Dublin strain RM104 plasmid pRM104_	0	0	0	1	0	0	0	0	0	0	0	0	1	0	0	0	0	0	0	0	0	0	0	0	0	0	0	0	0	0	0	0	0	0	0	0	0	0	0	0	0	0	0	0	0	0	0	0
NZ_CP117349.1	Salmonella enterica subsp. enterica serovar Heidelberg strain RM101 plasmid pRM	0	1	0	1	0	0	0	0	0	0	0	0	1	0	0	0	0	0	0	0	0	0	0	0	0	0	0	0	0	0	0	0	0	0	0	0	0	0	0	0	0	0	0	0	0	0	0	0
NZ_CP117352.1	Salmonella enterica subsp. enterica serovar Dublin strain RM100 plasmid pRM100_	0	0	0	1	0	0	0	0	0	0	0	0	1	0	0	0	0	0	0	0	0	0	0	0	0	0	0	0	0	0	0	0	0	0	0	0	0	0	0	0	0	0	0	0	0	0	0	0
NZ_CP117355.1	Salmonella enterica subsp. enterica serovar Dublin strain RM099 plasmid pRM099_	0	0	0	1	0	0	0	0	0	0	0	0	1	0	0	0	0	0	0	0	0	0	0	0	0	0	0	0	0	0	0	0	0	0	0	0	0	0	0	0	0	0	0	0	0	0	0	0
NZ_CP117360.1	Salmonella enterica subsp. enterica serovar Dublin strain RM094 plasmid pRM094_	0	0	0	1	0	0	0	0	0	0	0	0	1	0	0	0	0	0	0	0	0	0	0	0	0	0	0	0	0	0	0	0	0	0	0	0	0	0	0	0	0	0	0	0	0	0	0	0
NZ_CP117363.1	Salmonella enterica subsp. enterica serovar Dublin strain RM092 plasmid pRM092_	0	0	0	1	0	0	0	0	0	0	0	0	1	0	0	0	0	0	0	0	0	0	0	0	0	0	0	0	0	0	0	0	0	0	0	0	0	0	0	0	0	0	0	0	0	0	0	0
NZ_CP117366.1	Salmonella enterica subsp. enterica serovar Newport strain RM089 plasmid pRM089	0	0	0	1	0	0	0	0	0	0	0	0	1	0	0	0	0	0	0	0	0	0	0	0	0	0	0	0	0	0	0	0	0	0	0	0	0	0	0	0	0	0	0	0	0	0	0	0
NZ_CP117368.1	Salmonella enterica subsp. enterica serovar Dublin strain RM079 plasmid pRM079_	0	0	0	1	0	0	0	0	0	0	0	0	1	0	0	0	0	0	0	0	0	0	0	0	0	0	0	0	0	0	0	0	0	0	0	0	0	0	0	0	0	0	0	0	0	0	0	0
NZ_CP117372.1	Salmonella enterica subsp. enterica serovar Newport strain RM049 plasmid pRM049	0	0	0	1	0	0	0	0	0	0	0	0	1	0	0	0	0	0	0	0	0	0	0	0	0	0	0	0	0	0	0	0	0	0	0	0	0	0	0	0	0	0	0	0	0	0	0	0
NZ_CP117374.1	Salmonella enterica subsp. enterica serovar Dublin strain RM043 plasmid pRM043_	0	0	0	1	0	0	0	0	0	0	0	0	1	0	0	0	0	0	0	1	0	0	0	0	0	0	0	0	0	0	0	0	0	0	0	0	0	0	0	0	0	0	0	0	0	0	0	0
NZ_CP117377.1	Salmonella enterica subsp. enterica serovar Newport strain RM041 plasmid pRM041	0	0	0	1	0	0	0	0	0	0	0	0	1	0	0	0	0	0	0	0	0	0	0	0	0	0	0	0	0	0	0	0	0	0	0	0	0	0	0	0	0	0	0	0	0	0	0	0
NZ_CP117379.1	Salmonella enterica subsp. enterica serovar Newport strain RM038 plasmid pRM038	0	0	0	1	0	0	0	0	0	0	0	0	1	0	0	0	0	0	0	0	0	0	0	0	0	0	0	0	0	0	0	0	0	0	0	0	0	0	0	0	0	0	0	0	0	0	0	0
NZ_CP117381.1	Salmonella enterica subsp. enterica serovar Newport strain RM037 plasmid pRM037	0	0	0	1	0	0	0	0	0	0	0	0	1	0	0	0	0	0	0	0	0	0	0	0	0	0	0	0	0	0	0	0	0	0	0	0	0	0	0	0	0	0	0	0	0	0	0	0
NZ_CP117383.1	Salmonella enterica subsp. enterica serovar Uganda strain RM018 plasmid pRM018_	0	0	0	1	0	0	0	0	0	0	0	0	1	0	0	0	0	0	0	0	0	0	0	0	0	0	0	0	0	0	0	0	0	0	0	0	0	0	0	0	0	0	0	0	0	0	0	0
NZ_CP117385.1	Salmonella enterica subsp. enterica serovar Uganda strain RM013 plasmid pRM013_	0	0	0	1	0	0	0	0	0	0	0	0	1	0	0	0	0	0	0	0	0	0	0	0	0	0	0	0	0	0	0	0	0	0	0	0	0	0	0	0	0	0	0	0	0	0	0	0
NZ_CP117387.1	Salmonella enterica subsp. enterica serovar Uganda strain RM011 plasmid pRM011_	0	0	0	1	0	0	0	0	0	0	0	0	1	0	0	0	0	0	0	0	0	0	0	0	0	0	0	0	0	0	0	0	0	0	0	0	0	0	0	0	0	0	0	0	0	0	0	0
NZ_CP117389.1	Salmonella enterica subsp. enterica serovar Uganda strain RM010 plasmid pRM010_	0	0	0	1	0	0	0	0	0	0	0	0	1	0	0	0	0	0	0	0	0	0	0	0	0	0	0	0	0	0	0	0	0	0	0	0	0	0	0	0	0	0	0	0	0	0	0	0
NZ_CP117391.1	Salmonella enterica subsp. enterica serovar Uganda strain RM008 plasmid pRM008_	0	0	0	1	0	0	0	0	0	0	0	0	1	0	0	0	0	0	0	0	0	0	0	0	0	0	0	0	0	0	0	0	0	0	0	0	0	0	0	0	0	0	0	0	0	0	0	0
NZ_CP117395.1	Salmonella enterica subsp. enterica serovar Uganda strain RM017 plasmid pRM017_	0	0	0	1	0	0	0	0	0	0	0	0	1	0	0	0	0	0	0	0	0	0	0	0	0	0	0	0	0	0	0	0	0	0	0	0	0	0	0	0	0	0	0	0	0	0	0	0
NZ_CP117397.1	Salmonella enterica subsp. enterica serovar Uganda strain RM016 plasmid pRM016_	0	0	0	1	0	0	0	0	0	0	0	0	1	0	0	0	0	0	0	0	0	0	0	0	0	0	0	0	0	0	0	0	0	0	0	0	0	0	0	0	0	0	0	0	0	0	0	0
NZ_CP117699.1	Salmonella enterica subsp. enterica serovar London strain L1 plasmid unnamed1,	1	1	0	1	0	0	0	0	0	0	0	0	1	0	0	0	0	0	0	0	0	0	0	0	0	0	0	0	0	0	0	0	0	0	0	0	0	0	0	0	0	0	0	0	0	0	0	0
NZ_CP118538.1	Salmonella enterica subsp. enterica serovar Typhi strain S3 plasmid p84390bp, c	0	0	0	1	0	0	0	0	0	0	0	0	1	0	0	0	0	0	0	0	0	0	0	0	0	0	0	0	0	0	0	0	0	0	0	0	0	0	0	0	0	0	0	0	0	0	0	0
NZ_CP119136.1	Salmonella enterica subsp. enterica serovar Goldcoast isolate Sal02792 plasmid	1	1	0	1	0	0	0	0	0	0	0	0	1	0	0	0	0	0	0	0	0	0	0	0	0	0	0	0	0	0	0	0	0	0	0	0	0	0	0	0	0	0	0	0	0	0	0	0
NZ_CP119981.1	Salmonella enterica strain CRIN525628 plasmid p525628, complete sequence	0	1	0	0	0	0	0	0	0	0	0	0	1	0	0	0	0	0	0	0	0	0	0	0	0	0	0	0	0	0	0	0	0	0	0	0	0	0	0	0	0	0	0	0	0	0	0	0
NZ_CP119983.1	Salmonella enterica strain CRIN541822 plasmid p541822, complete sequence	1	1	0	1	0	0	0	0	0	0	0	0	1	0	0	0	0	0	0	0	0	0	0	0	0	0	0	0	0	0	0	0	0	0	0	0	0	0	0	0	0	0	0	0	0	0	0	0
NZ_CP119985.1	Salmonella enterica strain CRIN508879 plasmid p508879, complete sequence	1	1	0	1	0	0	0	0	0	0	0	0	1	0	0	0	0	0	0	0	0	0	0	0	0	0	0	0	0	0	0	0	0	0	0	0	0	0	0	0	0	0	0	0	0	0	0	0
NZ_CP119987.1	Salmonella enterica strain CRIN514780 plasmid p514780, complete sequence	1	1	0	1	0	0	0	0	0	0	0	0	1	0	0	0	0	0	0	0	0	0	0	0	0	0	0	0	0	0	0	0	0	0	0	0	0	0	0	0	0	0	0	0	0	0	0	0
NZ_CP120326.1	Salmonella enterica subsp. enterica serovar Muenchen strain PS_Mu_11_2021 plasm	0	1	0	0	0	0	0	0	0	0	0	0	0	0	0	0	0	0	0	0	0	0	0	0	0	0	0	0	0	0	0	0	0	0	0	0	0	0	0	0	0	0	0	0	0	0	0	0
NZ_CP120328.1	Salmonella enterica subsp. enterica serovar Muenchen strain PS_Mu_10_2021 plasm	0	1	0	0	0	0	0	0	0	0	0	0	0	0	0	0	0	0	0	0	0	0	0	0	0	0	0	0	0	0	0	0	0	0	0	0	0	0	0	0	0	0	0	0	0	0	0	0
NZ_CP120330.1	Salmonella enterica subsp. enterica serovar Paratyphi B strain PS_PB_1_2021 pla	0	0	0	0	0	0	0	0	0	0	0	0	1	0	0	0	0	0	0	0	0	0	0	0	0	0	0	0	0	0	0	0	0	0	0	0	0	0	0	0	0	0	0	0	0	0	0	0
NZ_CP120332.1	Salmonella enterica subsp. enterica serovar Muenchen strain PS_Mu_9_2021 plasmi	0	1	0	0	0	0	0	0	0	0	0	0	0	0	0	0	0	0	0	0	0	0	0	0	0	0	0	0	0	0	0	0	0	0	0	0	0	0	0	0	0	0	0	0	0	0	0	0
NZ_CP120334.1	Salmonella enterica subsp. enterica serovar Muenchen strain PS_Mu_8_2021 plasmi	0	1	0	0	0	0	0	0	0	0	0	0	0	0	0	0	0	0	0	0	0	0	0	0	0	0	0	0	0	0	0	0	0	0	0	0	0	0	0	0	0	0	0	0	0	0	0	0
NZ_CP120336.1	Salmonella enterica subsp. enterica serovar Muenchen strain PS_Mu_7_2021 plasmi	0	1	0	0	0	0	0	0	0	0	0	0	0	0	0	0	0	0	0	0	0	0	0	0	0	0	0	0	0	0	0	0	0	0	0	0	0	0	0	0	0	0	0	0	0	0	0	0
NZ_CP120338.1	Salmonella enterica subsp. enterica serovar Muenchen strain PS_Mu_6_2021 plasmi	0	1	0	0	0	0	0	0	0	0	0	0	0	0	0	0	0	0	0	0	0	0	0	0	0	0	0	0	0	0	0	0	0	0	0	0	0	0	0	0	0	0	0	0	0	0	0	0
NZ_CP120340.1	Salmonella enterica subsp. enterica serovar Muenchen strain PS_Mu_5_2021 plasmi	0	1	0	0	0	0	0	0	0	0	0	0	0	0	0	0	0	0	0	0	0	0	0	0	0	0	0	0	0	0	0	0	0	0	0	0	0	0	0	0	0	0	0	0	0	0	0	0
NZ_CP120342.1	Salmonella enterica subsp. enterica serovar Paratyphi B strain PS_PB_1_2021 pla	0	0	0	0	0	0	0	0	0	0	0	0	1	0	0	0	0	0	0	0	0	0	0	0	0	0	0	0	0	0	0	0	0	0	0	0	0	0	0	0	0	0	0	0	0	0	0	0
NZ_CP120344.1	Salmonella enterica subsp. enterica serovar Muenchen strain PS_Mu_4_2021 plasmi	0	1	0	0	0	0	0	0	0	0	0	0	0	0	0	0	0	0	0	0	0	0	0	0	0	0	0	0	0	0	0	0	0	0	0	0	0	0	0	0	0	0	0	0	0	0	0	0
NZ_CP120346.1	Salmonella enterica subsp. enterica serovar Muenchen strain PS_Mu_3_2021 plasmi	0	1	0	0	0	0	0	0	0	0	0	0	0	0	0	0	0	0	0	0	0	0	0	0	0	0	0	0	0	0	0	0	0	0	0	0	0	0	0	0	0	0	0	0	0	0	0	0
NZ_CP120348.1	Salmonella enterica subsp. enterica serovar Muenchen strain PS_Mu_2_2021 plasmi	0	1	0	0	0	0	0	0	0	0	0	0	0	0	0	0	0	0	0	0	0	0	0	0	0	0	0	0	0	0	0	0	0	0	0	0	0	0	0	0	0	0	0	0	0	0	0	0
NZ_CP120350.1	Salmonella enterica subsp. enterica serovar Muenchen strain PS_Mu_1_2021 plasmi	0	1	0	0	0	0	0	0	0	0	0	0	0	0	0	0	0	0	0	0	0	0	0	0	0	0	0	0	0	0	0	0	0	0	0	0	0	0	0	0	0	0	0	0	0	0	0	0
NZ_CP120838.1	Salmonella enterica subsp. enterica strain 21A plasmid unnamed1, complete seque	0	0	0	0	0	0	0	0	0	0	0	0	1	0	0	0	0	0	0	0	0	0	0	0	0	0	0	0	0	0	0	0	0	0	0	0	0	0	0	0	0	0	0	0	0	0	0	0
NZ_CP120839.1	Salmonella enterica subsp. enterica strain 21A plasmid unnamed2, complete seque	0	0	0	1	0	0	0	0	0	0	0	0	0	0	0	0	0	0	0	0	0	0	0	0	0	0	0	0	0	0	0	0	0	0	0	0	0	0	0	0	0	0	0	0	0	0	0	0
NZ_CP121004.1	Salmonella enterica strain 31A plasmid unnamed1, complete sequence	0	0	0	0	0	0	0	0	0	0	0	0	1	0	0	0	0	0	0	0	0	0	0	0	0	0	0	0	0	0	0	0	0	0	0	0	0	0	0	0	0	0	0	0	0	0	0	0
NZ_CP121005.1	Salmonella enterica strain 31A plasmid unnamed2, complete sequence	0	0	0	1	0	0	0	0	0	0	0	0	1	0	0	0	0	0	0	0	0	0	0	0	0	0	0	0	0	0	0	0	0	0	0	0	0	0	0	0	0	0	0	0	0	0	0	0
NZ_CP121067.1	Salmonella enterica subsp. enterica serovar Infantis strain R21.0914 plasmid pR	1	0	0	1	0	0	0	0	0	0	0	0	0	0	0	0	0	0	0	0	0	0	0	0	0	0	0	0	0	0	0	0	0	0	0	0	0	0	0	0	0	0	0	0	0	0	0	0
NZ_CP121069.1	Salmonella enterica subsp. enterica serovar Infantis strain R21.1575 plasmid pR	1	0	0	1	0	0	0	0	0	0	0	0	0	0	0	0	0	0	0	0	0	0	0	0	0	0	0	0	0	0	0	0	0	0	0	0	0	0	0	0	0	0	0	0	0	0	0	0
NZ_CP121071.1	Salmonella enterica subsp. enterica serovar Infantis strain R22.0044 plasmid pR	1	0	0	1	0	0	0	0	0	0	0	0	0	0	0	0	0	0	0	0	0	0	0	0	0	0	0	0	0	0	0	0	0	0	0	0	0	0	0	0	0	0	0	0	0	0	0	0
NZ_CP121074.1	Salmonella enterica subsp. enterica serovar Infantis strain R22.2169 plasmid pR	1	0	0	1	0	0	0	0	0	0	0	0	0	0	0	0	0	0	0	0	0	0	0	0	0	0	0	0	0	0	0	0	0	0	0	0	0	0	0	0	0	0	0	0	0	0	0	0
NZ_CP121077.1	Salmonella enterica subsp. enterica serovar Infantis strain R22.3740 plasmid pR	1	0	0	1	0	0	0	0	0	0	0	0	0	0	0	0	0	0	0	0	0	0	0	0	0	0	0	0	0	0	0	0	0	0	0	0	0	0	0	0	0	0	0	0	0	0	0	0
NZ_CP122302.1	Salmonella enterica strain 27A plasmid unnamed1, complete sequence	0	0	0	0	0	0	0	0	0	0	0	0	1	0	0	0	0	0	0	0	0	0	0	0	0	0	0	0	0	0	0	0	0	0	0	0	0	0	0	0	0	0	0	0	0	0	0	0
NZ_CP122303.1	Salmonella enterica strain 27A plasmid unnamed2, complete sequence	0	0	0	1	0	0	0	0	0	0	0	0	0	0	0	0	0	0	0	0	0	0	0	0	0	0	0	0	0	0	0	0	0	0	0	0	0	0	0	0	0	0	0	0	0	0	0	0
NZ_CP123281.1	Salmonella sp. SA17155 plasmid unnamed, complete sequence	1	1	0	1	0	0	0	0	0	0	0	0	1	0	0	0	0	0	0	0	0	0	0	0	0	0	0	0	0	0	0	0	0	0	0	0	0	0	0	0	0	0	0	0	0	0	0	0
NZ_CP123283.1	Salmonella sp. SA14318 plasmid unnamed, complete sequence	0	1	0	0	0	0	0	0	0	0	0	0	1	0	0	0	0	0	0	0	0	0	0	0	0	0	0	0	0	0	0	0	0	0	0	0	0	0	0	0	0	0	0	0	0	0	0	0
NZ_CP123661.1	Salmonella enterica subsp. enterica serovar Kentucky strain CVM N38232 plasmid	0	0	0	1	0	0	0	0	0	0	0	0	0	0	0	0	0	0	0	0	0	0	0	0	0	0	0	0	0	0	0	0	0	0	0	0	0	0	0	0	0	0	0	0	0	0	0	0
NZ_CP123925.1	Salmonella sp. SA15303 plasmid unnamed1, complete sequence	1	1	0	1	0	0	0	0	0	0	0	0	1	0	0	0	0	0	0	0	0	0	0	0	0	0	0	0	0	0	0	0	0	0	0	0	0	0	0	0	0	0	0	0	0	0	0	0
NZ_CP123926.1	Salmonella sp. SA15303 plasmid unnamed2, complete sequence	1	0	0	1	0	0	0	0	0	0	0	0	0	0	0	0	0	0	0	0	0	0	0	0	0	0	0	0	0	0	0	0	0	0	0	0	0	0	0	0	0	0	0	0	0	0	0	0
NZ_CP123927.1	Salmonella sp. SA15303 plasmid unnamed3, complete sequence	0	0	0	0	0	0	0	0	0	0	0	0	0	0	0	0	0	0	0	0	0	0	0	0	0	0	0	0	0	0	0	0	0	0	0	0	0	0	0	0	0	0	0	0	0	0	0	0
NZ_CP125221.1	Salmonella enterica subsp. enterica serovar Enteritidis strain sm140 plasmid un	0	0	0	0	0	0	0	0	0	0	0	0	1	0	0	0	0	0	0	0	0	0	0	0	0	0	0	0	0	0	0	0	0	0	0	0	0	0	0	0	0	0	0	0	0	0	0	0
NZ_CP125222.1	Salmonella enterica subsp. enterica serovar Enteritidis strain sm140 plasmid un	0	0	0	1	0	0	0	0	0	0	0	0	1	0	0	0	0	0	0	0	0	0	0	0	0	0	0	0	0	0	0	0	0	0	0	0	0	0	0	0	0	0	0	0	0	0	0	0
NZ_CP126141.1	Salmonella enterica subsp. enterica serovar Enteritidis strain DSE06 plasmid un	0	0	0	0	0	0	0	0	0	0	0	0	1	0	0	0	0	0	0	0	0	0	0	0	0	0	0	0	0	0	0	0	0	0	0	0	0	0	0	0	0	0	0	0	0	0	0	0
NZ_CP126142.1	Salmonella enterica subsp. enterica serovar Enteritidis strain DSE06 plasmid un	0	0	0	1	0	0	0	0	0	0	0	0	1	0	0	0	0	0	0	0	0	0	0	0	0	0	0	0	0	0	0	0	0	0	0	0	0	0	0	0	0	0	0	0	0	0	0	0
NZ_CP126143.1	Salmonella enterica subsp. enterica serovar Enteritidis strain DSE06 plasmid un	0	0	0	0	0	0	0	0	0	0	0	0	1	0	0	0	0	0	0	0	0	0	0	0	0	0	0	0	0	0	0	0	0	0	0	0	0	0	0	0	0	0	0	0	0	0	0	0
NZ_CP126179.1	Salmonella enterica subsp. enterica serovar 1,4,12:i:- strain BL661 plasmid pBL	1	1	0	0	0	0	0	0	0	0	0	0	1	0	0	0	0	0	0	0	0	0	0	0	0	0	0	0	0	0	0	0	0	0	0	0	0	0	0	0	0	0	0	0	0	0	0	0
NZ_CP128262.1	Salmonella enterica subsp. enterica serovar Heidelberg isolate FT3-7B plasmid p	0	0	0	0	0	0	0	0	0	0	0	0	1	0	0	0	0	0	0	0	0	0	0	0	0	0	0	0	0	0	0	0	0	0	0	0	0	0	0	0	0	0	0	0	0	0	0	0
NZ_CP129386.1	Salmonella enterica subsp. enterica serovar Infantis strain R13.1986 plasmid pR	0	0	0	0	0	0	0	0	0	0	0	0	1	0	0	0	0	0	0	0	0	0	0	0	0	0	0	0	0	0	0	0	0	0	0	0	0	0	0	0	0	0	0	0	0	0	0	0
NZ_CP129631.1	Salmonella enterica subsp. enterica serovar Typhimurium strain ST_F0903R plasmi	0	1	0	0	0	0	0	0	0	0	0	0	1	0	0	0	0	0	0	0	0	0	0	0	0	0	0	0	0	0	0	0	0	0	0	0	0	0	0	0	0	0	0	0	0	0	0	0
NZ_CP129632.1	Salmonella enterica subsp. enterica serovar Typhimurium strain ST_F0903R plasmi	0	0	0	0	0	0	0	0	0	0	0	0	1	0	0	0	0	0	0	0	0	0	0	0	0	0	0	0	0	0	0	0	0	0	0	0	0	0	0	0	0	0	0	0	0	0	0	0
NZ_CP130074.1	Salmonella enterica subsp. enterica serovar Schwarzengrund strain SEWLSH-26 pla	0	0	0	1	0	0	0	0	0	0	0	0	0	0	0	0	0	0	0	0	0	0	0	0	0	0	0	0	0	0	0	0	0	0	0	0	0	0	0	0	0	0	0	0	0	0	0	0
NZ_CP130077.1	Salmonella enterica subsp. enterica serovar Schwarzengrund strain SEWLSH-25 pla	0	0	0	1	0	0	0	0	0	0	0	0	0	0	0	0	0	0	0	0	0	0	0	0	0	0	0	0	0	0	0	0	0	0	0	0	0	0	0	0	0	0	0	0	0	0	0	0
NZ_CP130084.1	Salmonella enterica subsp. enterica serovar Schwarzengrund strain SEWLSH-7 plas	0	0	0	1	0	0	0	0	0	0	0	0	0	0	0	0	0	0	0	0	0	0	0	0	0	0	0	0	0	0	0	0	0	0	0	0	0	0	0	0	0	0	0	0	0	0	0	0
NZ_CP130092.1	Salmonella enterica subsp. enterica serovar Schwarzengrund strain SEMDH-29 plas	0	0	0	1	0	0	0	0	0	0	0	0	0	0	0	0	0	0	0	0	0	0	0	0	0	0	0	0	0	0	0	0	0	0	0	0	0	0	0	0	0	0	0	0	0	0	0	0
NZ_CP130097.1	Salmonella enterica subsp. enterica serovar Schwarzengrund strain SECVM-17 plas	0	0	0	1	0	0	0	0	0	0	0	0	0	0	0	0	0	0	0	0	0	0	0	0	0	0	0	0	0	0	0	0	0	0	0	0	0	0	0	0	0	0	0	0	0	0	0	0
NZ_CP130104.1	Salmonella enterica subsp. enterica serovar Schwarzengrund strain SECVM-15 plas	0	0	0	1	0	0	0	0	0	0	0	0	0	0	0	0	0	0	0	0	0	0	0	0	0	0	0	0	0	0	0	0	0	0	0	0	0	0	0	0	0	0	0	0	0	0	0	0
NZ_CP130107.1	Salmonella enterica subsp. enterica serovar Schwarzengrund strain SECVM-14 plas	0	0	0	1	0	0	0	0	0	0	0	0	0	0	0	0	0	0	0	0	0	0	0	0	0	0	0	0	0	0	0	0	0	0	0	0	0	0	0	0	0	0	0	0	0	0	0	0
NZ_CP130110.1	Salmonella enterica subsp. enterica serovar Schwarzengrund strain SECVM-13 plas	0	0	0	1	0	0	0	0	0	0	0	0	0	0	0	0	0	0	0	0	0	0	0	0	0	0	0	0	0	0	0	0	0	0	0	0	0	0	0	0	0	0	0	0	0	0	0	0
NZ_CP130113.1	Salmonella enterica subsp. enterica serovar Schwarzengrund strain SE CVM-11 pla	0	0	0	1	0	0	0	0	0	0	0	0	0	0	0	0	0	0	0	0	0	0	0	0	0	0	0	0	0	0	0	0	0	0	0	0	0	0	0	0	0	0	0	0	0	0	0	0
NZ_CP130116.1	Salmonella enterica subsp. enterica serovar Schwarzengrund strain SECVM-10 plas	0	0	0	1	0	0	0	0	0	0	0	0	0	0	0	0	0	0	0	0	0	0	0	0	0	0	0	0	0	0	0	0	0	0	0	0	0	0	0	0	0	0	0	0	0	0	0	0
NZ_CP130127.1	Salmonella enterica subsp. enterica serovar Schwarzengrund strain SECVM-5 plasm	0	0	0	1	0	0	0	0	0	0	0	0	0	0	0	0	0	0	0	0	0	0	0	0	0	0	0	0	0	0	0	0	0	0	0	0	0	0	0	0	0	0	0	0	0	0	0	0
NZ_CP130275.1	Salmonella enterica subsp. enterica serovar Schwarzengrund strain SEWLSH-13 pla	0	0	0	1	0	0	0	0	0	0	0	0	0	0	0	0	0	0	0	0	0	0	0	0	0	0	0	0	0	0	0	0	0	0	0	0	0	0	0	0	0	0	0	0	0	0	0	0
NZ_CP133182.1	Salmonella enterica subsp. enterica strain Z1323CSL0015 plasmid pZ1323CSL0015,	1	1	0	1	0	0	0	0	0	0	0	0	1	0	0	0	0	0	0	0	0	0	0	0	0	0	0	0	0	0	0	0	0	0	0	0	0	0	0	0	0	0	0	0	0	0	0	0
NZ_CP133184.1	Salmonella enterica subsp. enterica strain Z1323SSL0063 plasmid pZ1323SSL0063-1	1	1	0	1	0	0	0	0	0	0	0	0	1	0	0	0	0	0	0	0	0	0	0	0	0	0	0	0	0	0	0	0	0	0	0	0	0	0	0	0	0	0	0	0	0	0	0	0
NZ_CP133211.1	Salmonella enterica strain ZZC1 plasmid pZZC1, complete sequence	1	1	0	1	0	0	0	0	0	0	0	0	1	0	0	0	0	0	0	0	0	0	0	0	0	0	0	0	0	0	0	0	0	0	0	0	0	0	0	0	0	0	0	0	0	0	0	0
NZ_CP133213.1	Salmonella enterica strain AJM4 plasmid pAJM4-1, complete sequence	1	1	0	1	0	0	0	0	0	0	0	0	1	0	0	0	0	0	0	0	0	0	0	0	0	0	0	0	0	0	0	0	0	0	0	0	0	0	0	0	0	0	0	0	0	0	0	0
NZ_CP133214.1	Salmonella enterica strain AJM4 plasmid pAJM4-2, complete sequence	1	0	0	0	0	0	0	0	0	0	0	0	1	0	0	0	0	0	0	0	0	0	0	0	0	0	0	0	0	0	0	0	0	0	0	0	0	0	0	0	0	0	0	0	0	0	0	0
NZ_CP133279.1	Salmonella enterica subsp. enterica serovar Panama strain B82 plasmid unnamed2,	0	1	0	0	0	0	0	0	0	0	0	0	0	0	0	0	0	0	0	0	0	0	0	0	0	0	0	0	0	0	0	0	0	0	0	0	0	0	0	0	0	0	0	0	0	0	0	0
NZ_CP133280.1	Salmonella enterica subsp. enterica serovar Panama strain B82 plasmid unnamed3,	0	0	0	0	0	0	0	0	0	0	0	0	1	0	0	0	0	0	0	0	0	0	0	0	0	0	0	0	0	0	0	0	0	0	0	0	0	0	0	0	0	0	0	0	0	0	0	0
NZ_CP133281.1	Salmonella enterica subsp. enterica serovar Panama strain B82 plasmid unnamed4,	0	1	0	0	0	0	0	0	0	0	0	0	0	0	0	0	0	0	0	0	0	0	0	0	0	0	0	0	0	0	0	0	0	0	0	0	0	0	0	0	0	0	0	0	0	0	0	0
NZ_CP133287.1	Salmonella enterica subsp. enterica serovar Rissen strain D7 plasmid p_unname2,	0	1	0	0	0	0	0	0	0	0	0	0	1	0	0	0	0	0	0	0	0	0	0	0	0	0	0	0	0	0	0	0	0	0	0	0	0	0	0	0	0	0	0	0	0	0	0	0
NZ_CP133399.1	Salmonella enterica subsp. enterica serovar Rissen strain D15 plasmid unnamed2,	0	1	0	0	0	0	0	0	0	0	0	0	1	0	0	0	0	0	0	0	0	0	0	0	0	0	0	0	0	0	0	0	0	0	0	0	0	0	0	0	0	0	0	0	0	0	0	0
NZ_CP133420.1	Salmonella enterica subsp. enterica serovar Enteritidis strain SA606 plasmid un	0	0	0	1	0	0	0	0	0	0	0	0	0	0	0	0	0	0	0	0	0	0	0	0	0	0	0	0	0	0	0	0	0	0	0	0	0	0	0	0	0	0	0	0	0	0	0	0
NZ_CP133423.1	Salmonella enterica subsp. enterica serovar Kedougou strain SA613 plasmid unnam	0	1	0	0	0	0	0	0	0	0	0	0	1	0	0	0	0	0	0	0	0	0	0	0	0	0	0	0	0	0	0	0	0	0	0	0	0	0	0	0	0	0	0	0	0	0	0	0
NZ_CP133428.1	Salmonella enterica subsp. enterica serovar Enteritidis strain SA615 plasmid un	0	0	0	0	0	0	0	0	0	0	0	0	1	0	0	0	0	0	0	0	0	0	0	0	0	0	0	0	0	0	0	0	0	0	0	0	0	0	0	0	0	0	0	0	0	0	0	0
NZ_CP133431.1	Salmonella enterica subsp. enterica serovar Enteritidis strain SA616 plasmid un	0	0	0	0	0	0	0	0	0	0	0	0	1	0	0	0	0	0	0	0	0	0	0	0	0	0	0	0	0	0	0	0	0	0	0	0	0	0	0	0	0	0	0	0	0	0	0	0
NZ_CP133434.1	Salmonella enterica subsp. enterica serovar Enteritidis strain SA617 plasmid un	0	0	0	0	0	0	0	0	0	0	0	0	1	0	0	0	0	0	0	0	0	0	0	0	0	0	0	0	0	0	0	0	0	0	0	0	0	0	0	0	0	0	0	0	0	0	0	0
NZ_CP133488.1	Salmonella enterica strain 94 plasmid p94-1, complete sequence	1	1	0	1	0	0	0	0	0	0	0	0	1	0	0	0	0	0	0	0	0	0	0	0	0	0	0	0	0	0	0	0	0	0	0	0	0	0	0	0	0	0	0	0	0	0	0	0
NZ_CP133567.1	Salmonella enterica strain CFIAFB20140150 plasmid unnamed2, complete sequence	0	0	0	0	0	0	0	0	0	0	0	0	1	0	0	0	0	0	0	0	0	0	0	0	0	0	0	0	0	0	0	0	0	0	0	0	0	0	0	0	0	0	0	0	0	0	0	0
NZ_CP136142.1	Salmonella enterica subsp. enterica serovar Enteritidis strain JNQH940 plasmid	0	1	0	1	0	0	0	0	0	0	0	0	1	0	0	0	0	0	0	0	0	0	0	0	0	0	0	0	0	0	0	0	0	0	0	0	0	0	0	0	0	0	0	0	0	0	0	0
NZ_CP136143.1	Salmonella enterica subsp. enterica serovar Enteritidis strain JNQH940 plasmid	0	0	0	0	0	0	0	0	0	0	0	0	1	0	0	0	0	0	0	0	0	0	0	0	0	0	0	0	0	0	0	0	0	0	0	0	0	0	0	0	0	0	0	0	0	0	0	0
NZ_CP136144.1	Salmonella enterica subsp. enterica serovar Enteritidis strain JNQH940 plasmid	0	0	0	1	0	0	0	0	0	0	0	0	1	0	0	0	0	0	0	0	0	0	0	0	0	0	0	0	0	0	0	0	0	0	0	0	0	0	0	0	0	0	0	0	0	0	0	0
NZ_CP136147.1	Salmonella enterica subsp. enterica serovar Thompson strain JNQH950 plasmid pJN	1	1	0	1	0	0	0	0	0	0	0	0	1	0	0	0	0	0	0	0	0	0	0	0	0	0	0	0	0	0	0	0	0	0	0	0	0	0	0	0	0	0	0	0	0	0	0	0
NZ_CP136150.1	Salmonella enterica subsp. enterica serovar Enteritidis strain JNQH952 plasmid	0	0	0	0	0	0	0	0	0	0	0	0	1	0	0	0	0	0	0	0	0	0	0	0	0	0	0	0	0	0	0	0	0	0	0	0	0	0	0	0	0	0	0	0	0	0	0	0
NZ_CP136151.1	Salmonella enterica subsp. enterica serovar Enteritidis strain JNQH952 plasmid	0	0	0	1	0	0	0	0	0	0	0	0	1	0	0	0	0	0	0	0	0	0	0	0	0	0	0	0	0	0	0	0	0	0	0	0	0	0	0	0	0	0	0	0	0	0	0	0
NZ_CP138306.1	Salmonella enterica subsp. enterica serovar Mbandaka strain SM_B30R plasmid pSM	1	0	0	0	0	0	0	0	0	0	0	0	1	0	0	0	0	0	0	0	0	0	0	0	0	0	0	0	0	0	0	0	0	0	0	0	0	0	0	0	0	0	0	0	0	0	0	0
NZ_CP138308.1	Salmonella enterica subsp. enterica serovar Mbandaka strain SM_F28R plasmid pSM	1	0	0	0	0	0	0	0	0	0	0	0	1	0	0	0	0	0	0	0	0	0	0	0	0	0	0	0	0	0	0	0	0	0	0	0	0	0	0	0	0	0	0	0	0	0	0	0
NZ_CP140418.1	Salmonella enterica strain PNUSAS040124 plasmid unnamed1, complete sequence	1	1	0	0	0	0	0	0	0	0	0	0	1	0	0	0	0	0	0	0	0	0	0	0	0	0	0	0	0	0	0	0	1	0	0	0	0	0	0	0	0	0	0	0	0	0	0	0
NZ_CP140779.1	Salmonella enterica strain 21A plasmid p21A_1, complete sequence	0	0	0	1	0	0	0	0	0	0	0	0	1	0	0	0	0	0	0	0	0	0	0	0	0	0	0	0	0	0	0	0	0	0	0	0	0	0	0	0	0	0	0	0	0	0	0	0
NZ_CP140782.1	Salmonella enterica strain 33A plasmid p33A_1, complete sequence	0	0	0	0	0	0	0	0	0	0	0	0	1	0	0	0	0	0	0	0	0	0	0	0	0	0	0	0	0	0	0	0	0	0	0	0	0	0	0	0	0	0	0	0	0	0	0	0
NZ_CP140784.1	Salmonella enterica strain 38A plasmid p38A_1, complete sequence	0	0	0	0	0	0	0	0	0	0	0	0	0	0	0	0	0	0	0	0	0	0	0	0	0	0	0	0	0	0	0	0	0	0	0	0	0	0	0	0	0	0	0	0	0	0	0	0
NZ_CP140785.1	Salmonella enterica strain 38A plasmid p38A_2, complete sequence	0	0	0	0	0	0	0	0	0	0	0	0	1	0	0	0	0	0	0	0	0	0	0	0	0	0	0	0	0	0	0	0	0	0	0	0	0	0	0	0	0	0	0	0	0	0	0	0
NZ_CP140787.1	Salmonella enterica strain 44A plasmid p44A_1, complete sequence	0	0	0	0	0	0	0	0	0	0	0	0	1	0	0	0	0	0	0	0	0	0	0	0	0	0	0	0	0	0	0	0	0	0	0	0	0	0	0	0	0	0	0	0	0	0	0	0
NZ_CP140788.1	Salmonella enterica strain 44A plasmid p44A_2, complete sequence	0	0	0	0	0	0	0	0	0	0	0	0	1	0	0	0	0	0	0	0	0	0	0	0	0	0	0	0	0	0	0	0	0	0	0	0	0	0	0	0	0	0	0	0	0	0	0	0
NZ_CP140789.1	Salmonella enterica strain 44A plasmid p44A_3, complete sequence	0	0	0	1	0	0	0	0	0	0	0	0	0	0	0	0	0	0	0	0	0	0	0	0	0	0	0	0	0	0	0	0	0	0	0	0	0	0	0	0	0	0	0	0	0	0	0	0
NZ_CP141257.1	Salmonella enterica subsp. enterica serovar London strain A132 plasmid pA132-1-	1	1	0	1	0	0	0	0	0	0	0	0	1	0	0	0	0	0	0	0	0	0	0	0	0	0	0	0	0	0	0	0	0	0	0	0	0	0	0	0	0	0	0	0	0	0	0	0
NZ_CP145534.1	Salmonella enterica subsp. enterica serovar 4,[5],12:i:- strain ZC055 plasmid p	0	0	0	1	0	0	0	0	0	0	0	0	0	0	0	0	0	0	0	0	0	0	0	0	0	0	0	0	0	0	0	0	0	0	0	0	0	0	0	0	0	0	0	0	0	0	0	0
NZ_CP145535.1	Salmonella enterica subsp. enterica serovar 4,[5],12:i:- strain ZC055 plasmid p	1	0	0	0	0	0	0	0	0	0	0	0	1	0	0	0	0	0	0	0	0	0	0	0	0	0	0	0	0	0	0	0	0	0	0	0	0	0	0	0	0	0	0	0	0	0	0	0
NZ_CP145805.1	Salmonella enterica subsp. enterica serovar Indiana strain SJTUF14184V2 plasmid	0	0	0	0	0	0	0	0	0	0	0	0	0	0	0	0	0	0	0	0	0	0	0	0	0	0	0	0	0	0	0	0	0	0	0	0	0	0	0	0	0	0	0	0	0	0	0	0
NZ_CP145807.1	Salmonella enterica subsp. enterica serovar Indiana strain SJTUF14173V2 plasmid	0	0	0	0	0	0	0	0	0	0	0	0	0	0	0	0	0	0	0	0	0	0	0	0	0	0	0	0	0	0	0	0	0	0	0	0	0	0	0	0	0	0	0	0	0	0	0	0
NZ_CP148791.1	Salmonella enterica subsp. enterica serovar Infantis strain Z1323HSL0039 plasmi	1	1	0	1	0	0	0	0	0	0	0	0	1	0	0	0	0	0	0	0	0	0	0	0	0	0	0	0	0	0	0	0	0	0	0	0	0	0	0	0	0	0	0	0	0	0	0	0
NZ_CP148795.1	Salmonella enterica subsp. enterica serovar Infantis strain Z1323HSL0030 plasmi	1	1	0	1	0	0	0	0	0	0	0	0	1	0	0	0	0	0	0	0	0	0	0	0	0	0	0	0	0	0	0	0	0	0	0	0	0	0	0	0	0	0	0	0	0	0	0	0
NZ_CP148798.1	Salmonella enterica subsp. enterica serovar Infantis strain Z1323HSL0028 plasmi	1	1	0	1	0	0	0	0	0	0	0	0	1	0	0	0	0	0	0	0	0	0	0	0	0	0	0	0	0	0	0	0	0	0	0	0	0	0	0	0	0	0	0	0	0	0	0	0
NZ_CP148802.1	Salmonella enterica subsp. enterica serovar Infantis strain Z1323HSL0002 plasmi	1	1	0	1	0	0	0	0	0	0	0	0	1	0	0	0	0	0	0	0	0	0	0	0	0	0	0	0	0	0	0	0	0	0	0	0	0	0	0	0	0	0	0	0	0	0	0	0
NZ_CP148803.1	Salmonella enterica subsp. enterica serovar Infantis strain Z1323HSL0002 plasmi	0	0	0	0	0	0	0	0	0	0	0	0	0	0	0	0	0	0	0	0	0	0	0	0	0	0	0	0	0	0	0	0	0	0	0	0	0	0	0	0	0	0	0	0	0	0	0	0
NZ_CP148807.1	Salmonella enterica subsp. enterica serovar Infantis strain Z1323CSL0042 plasmi	1	1	0	1	0	0	0	0	0	0	0	0	1	0	0	0	0	0	0	0	0	0	0	0	0	0	0	0	0	0	0	0	0	0	0	0	0	0	0	0	0	0	0	0	0	0	0	0
NZ_CP148811.1	Salmonella enterica subsp. enterica serovar Infantis strain Z1323CSL0034 plasmi	1	1	0	1	0	0	0	0	0	0	0	0	1	0	0	0	0	0	0	0	0	0	0	0	0	0	0	0	0	0	0	0	0	0	0	0	0	0	0	0	0	0	0	0	0	0	0	0
NZ_CP148815.1	Salmonella enterica subsp. enterica serovar Infantis strain Z1323CSL0027 plasmi	1	1	0	1	0	0	0	0	0	0	0	0	1	0	0	0	0	0	0	0	0	0	0	0	0	0	0	0	0	0	0	0	0	0	0	0	0	0	0	0	0	0	0	0	0	0	0	0
NZ_CP148819.1	Salmonella enterica subsp. enterica serovar Infantis strain Z1323CSL0017 plasmi	0	1	0	0	0	0	0	0	0	0	0	0	0	0	0	0	0	0	0	0	0	0	0	0	0	0	0	0	0	0	0	0	0	0	0	0	0	0	0	0	0	0	0	0	0	0	0	0
NZ_CP148823.1	Salmonella enterica subsp. enterica serovar Infantis strain Z1323CSL0016 plasmi	1	1	0	1	0	0	0	0	0	0	0	0	1	0	0	0	0	0	0	0	0	0	0	0	0	0	0	0	0	0	0	0	0	0	0	0	0	0	0	0	0	0	0	0	0	0	0	0
NZ_CP148827.1	Salmonella enterica subsp. enterica serovar Infantis strain Z1323CSL0015 plasmi	1	1	0	1	0	0	0	0	0	0	0	0	1	0	0	0	0	0	0	0	0	0	0	0	0	0	0	0	0	0	0	0	0	0	0	0	0	0	0	0	0	0	0	0	0	0	0	0
NZ_CP148829.1	Salmonella enterica subsp. enterica serovar Infantis strain Z1323CSL0014 plasmi	1	1	0	1	0	0	0	0	0	0	0	0	1	0	0	0	0	0	0	0	0	0	0	0	0	0	0	0	0	0	0	0	0	0	0	0	0	0	0	0	0	0	0	0	0	0	0	0
NZ_CP148833.1	Salmonella enterica subsp. enterica serovar Infantis strain Z1323CSL0006 plasmi	1	1	0	1	0	0	0	0	0	0	0	0	1	0	0	0	0	0	0	0	0	0	0	0	0	0	0	0	0	0	0	0	0	0	0	0	0	0	0	0	0	0	0	0	0	0	0	0
NZ_CP148837.1	Salmonella enterica subsp. enterica serovar Infantis strain Z1323CSL0002 plasmi	1	1	0	1	0	0	0	0	0	0	0	0	1	0	0	0	0	0	0	0	0	0	0	0	0	0	0	0	0	0	0	0	0	0	0	0	0	0	0	0	0	0	0	0	0	0	0	0
NZ_CP148839.1	Salmonella enterica subsp. enterica serovar Infantis strain Z1323CSL0001 plasmi	1	1	0	1	0	0	0	0	0	0	0	0	1	0	0	0	0	0	0	0	0	0	0	0	0	0	0	0	0	0	0	0	0	0	0	0	0	0	0	0	0	0	0	0	0	0	0	0
NZ_CP148841.1	Salmonella enterica subsp. enterica serovar Infantis strain Z1322PSL0055 plasmi	1	1	0	1	0	0	0	0	0	0	0	0	1	0	0	0	0	0	0	0	0	0	0	0	0	0	0	0	0	0	0	0	0	0	0	0	0	0	0	0	0	0	0	0	0	0	0	0
NZ_CP148845.1	Salmonella enterica subsp. enterica serovar Infantis strain Z1322PSL0049 plasmi	0	1	0	1	0	0	0	0	0	0	0	0	0	0	0	0	0	0	0	0	0	0	0	0	0	0	0	0	0	0	0	0	0	0	0	0	0	0	0	0	0	0	0	0	0	0	0	0
NZ_CP148847.1	Salmonella enterica subsp. enterica serovar Infantis strain Z1322PSL0048 plasmi	1	1	0	1	0	0	0	0	0	0	0	0	1	0	0	0	0	0	0	0	0	0	0	0	0	0	0	0	0	0	0	0	0	0	0	0	0	0	0	0	0	0	0	0	0	0	0	0
NZ_CP148876.1	Salmonella enterica subsp. enterica serovar Infantis strain Z1322HSL0046 plasmi	0	0	0	0	0	0	0	0	0	0	0	0	0	0	0	0	0	0	0	0	0	0	0	0	0	0	0	0	0	0	0	0	0	0	0	0	0	0	0	0	0	0	0	0	0	0	0	0
NZ_CP149137.1	Salmonella enterica subsp. enterica serovar 4,[5],12:i:- strain Z1323SSL0064 pl	1	1	0	1	0	0	0	0	0	0	0	0	1	0	0	0	0	0	0	0	0	0	0	0	0	0	0	0	0	0	0	0	0	0	0	0	0	0	0	0	0	0	0	0	0	0	0	0
NZ_CP149141.1	Salmonella enterica subsp. enterica serovar 4,[5],12:i:- strain Z1323SSL0063 pl	0	1	0	0	0	0	0	0	0	0	0	0	1	0	0	0	0	0	0	0	0	0	0	0	0	0	0	0	0	0	0	0	0	0	0	0	0	0	0	0	0	0	0	0	0	0	0	0
NZ_CP149143.1	Salmonella enterica subsp. enterica serovar 4,[5],12:i:- strain Z1323SSL0062 pl	1	1	0	1	0	0	0	0	0	0	0	0	1	0	0	0	0	0	0	0	0	0	0	0	0	0	0	0	0	0	0	0	0	0	0	0	0	0	0	0	0	0	0	0	0	0	0	0
NZ_CP149147.1	Salmonella enterica subsp. enterica serovar 4,[5],12:i:- strain Z1323SSL0060 pl	1	1	0	1	0	0	0	0	0	0	0	0	1	0	0	0	0	0	0	0	0	0	0	0	0	0	0	0	0	0	0	0	0	0	0	0	0	0	0	0	0	0	0	0	0	0	0	0
NZ_CP149151.1	Salmonella enterica subsp. enterica serovar 4,[5],12:i:- strain Z1323SSL0059 pl	1	1	0	1	0	0	0	0	0	0	0	0	1	0	0	0	0	0	0	0	0	0	0	0	0	0	0	0	0	0	0	0	0	0	0	0	0	0	0	0	0	0	0	0	0	0	0	0
NZ_CP149155.1	Salmonella enterica subsp. enterica serovar 4,[5],12:i:- strain Z1323SSL0056 pl	1	1	0	1	0	0	0	0	0	0	0	0	1	0	0	0	0	0	0	0	0	0	0	0	0	0	0	0	0	0	0	0	0	0	0	0	0	0	0	0	0	0	0	0	0	0	0	0
NZ_CP149158.1	Salmonella enterica subsp. enterica serovar 4,[5],12:i:- strain Z1323SSL0056 pl	0	0	0	1	0	0	0	0	0	0	0	0	0	0	0	0	0	0	0	0	0	0	0	0	0	0	0	0	0	0	0	0	0	0	0	0	0	0	0	0	0	0	0	0	0	0	0	0
NZ_CP149160.1	Salmonella enterica subsp. enterica serovar 4,[5],12:i:- strain Z1323SSL0055 pl	1	1	0	1	0	0	0	0	0	0	0	0	1	0	0	0	0	0	0	0	0	0	0	0	0	0	0	0	0	0	0	0	0	0	0	0	0	0	0	0	0	0	0	0	0	0	0	0
NZ_CP149164.1	Salmonella enterica subsp. enterica serovar 4,[5],12:i:- strain Z1323SSL0054 pl	1	1	0	1	0	0	0	0	0	0	0	0	1	0	0	0	0	0	0	0	0	0	0	0	0	0	0	0	0	0	0	0	0	0	0	0	0	0	0	0	0	0	0	0	0	0	0	0
NZ_CP149168.1	Salmonella enterica subsp. enterica serovar 4,[5],12:i:- strain Z1323SSL0053 pl	1	1	0	1	0	0	0	0	0	0	0	0	1	0	0	0	0	0	0	0	0	0	0	0	0	0	0	0	0	0	0	0	0	0	0	0	0	0	0	0	0	0	0	0	0	0	0	0
NZ_CP149172.1	Salmonella enterica subsp. enterica serovar 4,[5],12:i:- strain Z1323SSL0052 pl	1	1	0	1	0	0	0	0	0	0	0	0	1	0	0	0	0	0	0	0	0	0	0	0	0	0	0	0	0	0	0	0	0	0	0	0	0	0	0	0	0	0	0	0	0	0	0	0
NZ_CP149176.1	Salmonella enterica subsp. enterica serovar 4,[5],12:i:- strain Z1323SSL0051 pl	1	1	0	1	0	0	0	0	0	0	0	0	1	0	0	0	0	0	0	0	0	0	0	0	0	0	0	0	0	0	0	0	0	0	0	0	0	0	0	0	0	0	0	0	0	0	0	0
NZ_CP149181.1	Salmonella enterica subsp. enterica serovar 4,[5],12:i:- strain Z1323SSL0049 pl	0	0	0	0	0	0	0	0	0	0	0	0	0	0	0	0	0	0	0	0	0	0	0	0	0	0	0	0	0	0	0	0	0	0	0	0	0	0	0	0	0	0	0	0	0	0	0	0
NZ_CP149182.1	Salmonella enterica subsp. enterica serovar 4,[5],12:i:- strain Z1323SSL0049 pl	0	0	0	1	0	0	0	0	0	0	0	0	0	0	0	0	0	0	0	0	0	0	0	0	0	0	0	0	0	0	0	0	0	0	0	0	0	0	0	0	0	0	0	0	0	0	0	0
NZ_CP149183.1	Salmonella enterica subsp. enterica serovar 4,[5],12:i:- strain Z1323SSL0049 pl	0	0	0	0	0	0	0	0	0	0	0	0	1	0	0	0	0	0	0	0	0	0	0	0	0	0	0	0	0	0	0	0	0	0	0	0	0	0	0	0	0	0	0	0	0	0	0	0
NZ_CP149188.1	Salmonella enterica subsp. enterica serovar 4,[5],12:i:- strain Z1323SSL0020 pl	1	1	0	0	0	0	0	0	0	0	0	0	0	0	0	0	0	0	0	0	0	0	0	0	0	0	0	0	0	0	0	0	0	0	0	0	0	0	0	0	0	0	0	0	0	0	0	0
NZ_CP149189.1	Salmonella enterica subsp. enterica serovar 4,[5],12:i:- strain Z1323SSL0020 pl	0	0	0	0	0	0	0	0	0	0	0	0	0	0	0	0	0	0	0	0	0	0	0	0	0	0	0	0	0	0	0	0	0	0	0	0	0	0	0	0	0	0	0	0	0	0	0	0
NZ_CP149191.1	Salmonella enterica subsp. enterica serovar 4,[5],12:i:- strain Z1323SSL0019 pl	1	1	0	0	0	0	0	0	0	0	0	0	0	0	0	0	0	0	0	0	0	0	0	0	0	0	0	0	0	0	0	0	0	0	0	0	0	0	0	0	0	0	0	0	0	0	0	0
NZ_CP149193.1	Salmonella enterica subsp. enterica serovar 4,[5],12:i:- strain Z1323SSL0018 pl	1	1	0	0	0	0	0	0	0	0	0	0	0	0	0	0	0	0	0	0	0	0	0	0	0	0	0	0	0	0	0	0	0	0	0	0	0	0	0	0	0	0	0	0	0	0	0	0
NZ_CP149195.1	Salmonella enterica subsp. enterica serovar 4,[5],12:i:- strain Z1323SSL0017 pl	1	1	0	0	0	0	0	0	0	0	0	0	0	0	0	0	0	0	0	0	0	0	0	0	0	0	0	0	0	0	0	0	0	0	0	0	0	0	0	0	0	0	0	0	0	0	0	0
NZ_CP149197.1	Salmonella enterica subsp. enterica serovar 4,[5],12:i:- strain Z1323SSL0016 pl	1	1	0	0	0	0	0	0	0	0	0	0	0	0	0	0	0	0	0	0	0	0	0	0	0	0	0	0	0	0	0	0	0	0	0	0	0	0	0	0	0	0	0	0	0	0	0	0
NZ_CP149199.1	Salmonella enterica subsp. enterica serovar 4,[5],12:i:- strain Z1323SSL0013 pl	1	1	0	0	0	0	0	0	0	0	0	0	0	0	0	0	0	0	0	0	0	0	0	0	0	0	0	0	0	0	0	0	0	0	0	0	0	0	0	0	0	0	0	0	0	0	0	0
NZ_CP149201.1	Salmonella enterica subsp. enterica serovar 4,[5],12:i:- strain Z1323HSL0094 pl	0	0	0	1	0	0	0	0	0	0	0	0	1	0	0	0	0	0	0	0	0	0	0	0	0	0	0	0	0	0	0	0	0	0	0	0	0	0	0	0	0	0	0	0	0	0	0	0
NZ_CP149208.1	Salmonella enterica subsp. enterica serovar 4,[5],12:i:- strain Z1323HSL0072 pl	1	1	0	1	0	0	0	0	0	0	0	0	1	0	0	0	0	0	0	0	0	0	0	0	0	0	0	0	0	0	0	0	0	0	0	0	0	0	0	0	0	0	0	0	0	0	0	0
NZ_CP149215.1	Salmonella enterica subsp. enterica serovar 4,[5],12:i:- strain Z1323HSL0045 pl	0	1	0	0	0	0	0	0	0	0	0	0	1	0	0	0	0	0	0	0	0	0	0	0	0	0	0	0	0	0	0	0	0	0	0	0	0	0	0	0	0	0	0	0	0	0	0	0
NZ_CP149217.1	Salmonella enterica subsp. enterica serovar 4,[5],12:i:- strain Z1323HSL0041 pl	0	0	0	1	0	0	0	0	0	0	0	0	1	0	0	0	0	0	0	0	0	0	0	0	0	0	0	0	0	0	0	0	0	0	0	0	0	0	0	0	0	0	0	0	0	0	0	0
NZ_CP149219.1	Salmonella enterica subsp. enterica serovar 4,[5],12:i:- strain Z1323HSL0022 pl	0	0	0	0	0	0	0	0	0	0	0	0	1	0	0	0	0	0	0	0	0	0	0	0	0	0	0	0	0	0	0	0	0	0	0	0	0	0	0	0	0	0	0	0	0	0	0	0
NZ_CP149222.1	Salmonella enterica subsp. enterica serovar 4,[5],12:i:- strain Z1323HSL0018 pl	0	0	0	0	0	0	0	0	0	0	0	0	0	0	0	0	0	0	0	0	0	0	0	0	0	0	0	0	0	0	0	0	0	0	0	0	0	0	0	0	0	0	0	0	0	0	0	0
NZ_CP149223.1	Salmonella enterica subsp. enterica serovar 4,[5],12:i:- strain Z1323HSL0018 pl	0	0	0	1	0	0	0	0	0	0	0	0	0	0	0	0	0	0	0	0	0	0	0	0	0	0	0	0	0	0	0	0	0	0	0	0	0	0	0	0	0	0	0	0	0	0	0	0
NZ_CP149229.1	Salmonella enterica subsp. enterica serovar 4,[5],12:i:- strain Z1323HSL0013 pl	1	1	0	1	0	0	0	0	0	0	0	0	1	0	0	0	0	0	0	0	0	0	0	0	0	0	0	0	0	0	0	0	0	0	0	0	0	0	0	0	0	0	0	0	0	0	0	0
NZ_CP149230.1	Salmonella enterica subsp. enterica serovar 4,[5],12:i:- strain Z1323HSL0013 pl	0	0	0	1	0	0	0	0	0	0	0	0	1	0	0	0	0	0	0	0	0	0	0	0	0	0	0	0	0	0	0	0	0	0	0	0	0	0	0	0	0	0	0	0	0	0	0	0
NZ_CP149234.1	Salmonella enterica subsp. enterica serovar 4,[5],12:i:- strain Z1323HSL0009 pl	1	1	0	1	0	0	0	0	0	0	0	0	0	0	0	0	0	0	0	0	0	0	0	0	0	0	0	0	0	0	0	0	0	0	0	0	0	0	0	0	0	0	0	0	0	0	0	0
NZ_CP149235.1	Salmonella enterica subsp. enterica serovar 4,[5],12:i:- strain Z1323HSL0009 pl	0	1	0	0	0	0	0	0	0	0	0	0	1	0	0	0	0	0	0	0	0	0	0	0	0	0	0	0	0	0	0	0	0	0	0	0	0	0	0	0	0	0	0	0	0	0	0	0
NZ_CP149238.1	Salmonella enterica subsp. enterica serovar 4,[5],12:i:- strain Z1323HSL0005 pl	0	0	0	0	0	0	0	0	0	0	0	0	1	0	0	0	0	0	0	0	0	0	0	0	0	0	0	0	0	0	0	0	0	0	0	0	0	0	0	0	0	0	0	0	0	0	0	0
NZ_CP149247.1	Salmonella enterica subsp. enterica serovar 4,[5],12:i:- strain Z1322HSL0048 pl	0	1	0	0	0	0	0	0	0	0	0	0	1	0	0	0	0	0	0	0	0	0	0	0	0	0	0	0	0	0	0	0	0	0	0	0	0	0	0	0	0	0	0	0	0	0	0	0
NZ_CP149258.1	Salmonella enterica subsp. enterica serovar 4,[5],12:i:- strain Z1322HSL0042 pl	1	1	0	1	0	0	0	0	0	0	0	0	1	0	0	0	0	0	0	0	0	0	0	0	0	0	0	0	0	0	0	0	0	0	0	0	0	0	0	0	0	0	0	0	0	0	0	0
NZ_CP149259.1	Salmonella enterica subsp. enterica serovar 4,[5],12:i:- strain Z1322HSL0042 pl	0	0	0	1	0	0	0	0	0	0	0	0	1	0	0	0	0	0	0	0	0	0	0	0	0	0	0	0	0	0	0	0	0	0	0	0	0	0	0	0	0	0	0	0	0	0	0	0
NZ_CP149264.1	Salmonella enterica subsp. enterica serovar 4,[5],12:i:- strain Z1322HSL0038 pl	0	1	0	0	0	0	0	0	0	0	0	0	0	0	0	0	0	0	0	0	0	0	0	0	0	0	0	0	0	0	0	0	0	0	0	0	0	0	0	0	0	0	0	0	0	0	0	0
NZ_CP149267.1	Salmonella enterica subsp. enterica serovar 4,[5],12:i:- strain Z1322HSL0037 pl	0	0	0	1	0	0	0	0	0	0	0	0	1	0	0	0	0	0	0	0	0	0	0	0	0	0	0	0	0	0	0	0	0	0	0	0	0	0	0	0	0	0	0	0	0	0	0	0
NZ_CP149271.1	Salmonella enterica subsp. enterica serovar 4,[5],12:i:- strain Z1322HSL0031 pl	0	0	0	1	0	0	0	0	0	0	0	0	1	0	0	0	0	0	0	0	0	0	0	0	0	0	0	0	0	0	0	0	0	0	0	0	0	0	0	0	0	0	0	0	0	0	0	0
NZ_CP149276.1	Salmonella enterica subsp. enterica serovar 4,[5],12:i:- strain Z1322HSL0029 pl	0	1	0	1	0	0	0	0	0	0	0	0	1	0	0	0	0	0	0	0	0	0	0	0	0	0	0	0	0	0	0	0	0	0	0	0	0	0	0	0	0	0	0	0	0	0	0	0
NZ_CP149279.1	Salmonella enterica subsp. enterica serovar 4,[5],12:i:- strain Z1322HSL0026 pl	1	1	0	1	0	0	0	0	0	0	0	0	1	0	0	0	0	0	0	0	0	0	0	0	0	0	0	0	0	0	0	0	0	0	0	0	0	0	0	0	0	0	0	0	0	0	0	0
NZ_CP149280.1	Salmonella enterica subsp. enterica serovar 4,[5],12:i:- strain Z1322HSL0026 pl	0	0	0	1	0	0	0	0	0	0	0	0	1	0	0	0	0	0	0	0	0	0	0	0	0	0	0	0	0	0	0	0	0	0	0	0	0	0	0	0	0	0	0	0	0	0	0	0
NZ_CP149284.1	Salmonella enterica subsp. enterica serovar 4,[5],12:i:- strain Z1322HSL0022 pl	0	0	0	0	0	0	0	0	0	0	0	0	0	0	0	0	0	0	0	0	0	0	0	0	0	0	0	0	0	0	0	0	0	0	0	0	0	0	0	0	0	0	0	0	0	0	0	0
NZ_CP149286.1	Salmonella enterica subsp. enterica serovar 4,[5],12:i:- strain Z1322HSL0011 pl	0	1	0	1	0	0	0	0	0	0	0	0	1	0	0	0	0	0	0	0	0	0	0	0	0	0	0	0	0	0	0	0	0	0	0	0	0	0	0	0	0	0	0	0	0	0	0	0
NZ_CP149288.1	Salmonella enterica subsp. enterica serovar 4,[5],12:i:- strain Z1323SSL0061 pl	1	1	0	1	0	0	0	0	0	0	0	0	1	0	0	0	0	0	0	0	0	0	0	0	0	0	0	0	0	0	0	0	0	0	0	0	0	0	0	0	0	0	0	0	0	0	0	0
NZ_CP149292.1	Salmonella enterica subsp. enterica serovar Typhimurium strain Z1323SSL0073 pla	0	0	0	1	0	0	0	0	0	0	0	0	1	0	0	0	0	0	0	0	0	0	0	0	0	0	0	0	0	0	0	0	0	0	0	0	0	0	0	0	0	0	0	0	0	0	0	0
NZ_CP149293.1	Salmonella enterica subsp. enterica serovar Typhimurium strain Z1323SSL0073 pla	0	0	0	1	0	0	0	0	0	0	0	0	0	0	0	0	0	0	0	0	0	0	0	0	0	0	0	0	0	0	0	0	0	0	0	0	0	0	0	0	0	0	0	0	0	0	0	0
NZ_CP149295.1	Salmonella enterica subsp. enterica serovar Typhimurium strain Z1323SSL0058 pla	1	0	0	1	0	0	0	0	0	0	0	0	1	0	0	0	0	0	0	0	0	0	0	0	0	0	0	0	0	0	0	0	0	0	0	0	0	0	0	0	0	0	0	0	0	0	0	0
NZ_CP149300.1	Salmonella enterica subsp. enterica serovar Typhimurium strain Z1323SSL0046 pla	1	1	0	1	0	0	0	0	0	0	0	0	1	0	0	0	0	0	0	0	0	0	0	0	0	0	0	0	0	0	0	0	0	0	0	0	0	0	0	0	0	0	0	0	0	0	0	0
NZ_CP149304.1	Salmonella enterica subsp. enterica serovar Typhimurium strain Z1323SSL0045 pla	1	1	0	1	0	0	0	0	0	0	0	0	1	0	0	0	0	0	0	0	0	0	0	0	0	0	0	0	0	0	0	0	0	0	0	0	0	0	0	0	0	0	0	0	0	0	0	0
NZ_CP149308.1	Salmonella enterica subsp. enterica serovar Typhimurium strain Z1323SSL0041 pla	1	0	0	1	0	0	0	0	0	0	0	0	1	0	0	0	0	0	0	0	0	0	0	0	0	0	0	0	0	0	0	0	0	0	0	0	0	0	0	0	0	0	0	0	0	0	0	0
NZ_CP149309.1	Salmonella enterica subsp. enterica serovar Typhimurium strain Z1323SSL0041 pla	1	0	0	1	0	0	0	0	0	0	0	0	1	0	0	0	0	0	0	0	0	0	0	0	0	0	0	0	0	0	0	0	0	0	0	0	0	0	0	0	0	0	0	0	0	0	0	0
NZ_CP149313.1	Salmonella enterica subsp. enterica serovar Typhimurium strain Z1323SSL0040 pla	1	0	0	1	0	0	0	0	0	0	0	0	1	0	0	0	0	0	0	0	0	0	0	0	0	0	0	0	0	0	0	0	0	0	0	0	0	0	0	0	0	0	0	0	0	0	0	0
NZ_CP149314.1	Salmonella enterica subsp. enterica serovar Typhimurium strain Z1323SSL0040 pla	1	0	0	1	0	0	0	0	0	0	0	0	1	0	0	0	0	0	0	0	0	0	0	0	0	0	0	0	0	0	0	0	0	0	0	0	0	0	0	0	0	0	0	0	0	0	0	0
NZ_CP149318.1	Salmonella enterica subsp. enterica serovar Typhimurium strain Z1323SSL0039 pla	0	0	0	1	0	0	0	0	0	0	0	0	1	0	0	0	0	0	0	0	0	0	0	0	0	0	0	0	0	0	0	0	0	0	0	0	0	0	0	0	0	0	0	0	0	0	0	0
NZ_CP149319.1	Salmonella enterica subsp. enterica serovar Typhimurium strain Z1323SSL0039 pla	0	0	0	1	0	0	0	0	0	0	0	0	1	0	0	0	0	0	0	0	0	0	0	0	0	0	0	0	0	0	0	0	0	0	0	0	0	0	0	0	0	0	0	0	0	0	0	0
NZ_CP149321.1	Salmonella enterica subsp. enterica serovar Typhimurium strain Z1323SSL0036 pla	0	0	0	1	0	0	0	0	0	0	0	0	1	0	0	0	0	0	0	0	0	0	0	0	0	0	0	0	0	0	0	0	0	0	0	0	0	0	0	0	0	0	0	0	0	0	0	0
NZ_CP149322.1	Salmonella enterica subsp. enterica serovar Typhimurium strain Z1323SSL0036 pla	0	0	0	1	0	0	0	0	0	0	0	0	1	0	0	0	0	0	0	0	0	0	0	0	0	0	0	0	0	0	0	0	0	0	0	0	0	0	0	0	0	0	0	0	0	0	0	0
NZ_CP149323.1	Salmonella enterica subsp. enterica serovar Typhimurium strain Z1323SSL0036 pla	0	0	0	1	0	0	0	0	0	0	0	0	0	0	0	0	0	0	0	0	0	0	0	0	0	0	0	0	0	0	0	0	0	0	0	0	0	0	0	0	0	0	0	0	0	0	0	0
NZ_CP149326.1	Salmonella enterica subsp. enterica serovar Typhimurium strain Z1323SSL0033 pla	0	0	0	1	0	0	0	0	0	0	0	0	0	0	0	0	0	0	0	0	0	0	0	0	0	0	0	0	0	0	0	0	0	0	0	0	0	0	0	0	0	0	0	0	0	0	0	0
NZ_CP149329.1	Salmonella enterica subsp. enterica serovar Typhimurium strain Z1323SSL0026 pla	0	0	0	1	0	0	0	0	0	0	0	0	0	0	0	0	0	0	0	0	0	0	0	0	0	0	0	0	0	0	0	0	0	0	0	0	0	0	0	0	0	0	0	0	0	0	0	0
NZ_CP149333.1	Salmonella enterica subsp. enterica serovar Typhimurium strain Z1323SSL0011 pla	1	1	0	1	0	0	0	0	0	0	0	0	1	0	0	0	0	0	0	0	0	0	0	0	0	0	0	0	0	0	0	0	0	0	0	0	0	0	0	0	0	0	0	0	0	0	0	0
NZ_CP149336.1	Salmonella enterica subsp. enterica serovar Typhimurium strain Z1323SSL0010 pla	0	1	0	0	0	0	0	0	0	0	0	0	1	0	0	0	0	0	0	0	0	0	0	0	0	0	0	0	0	0	0	0	0	0	0	0	0	0	0	0	0	0	0	0	0	0	0	0
NZ_CP149340.1	Salmonella enterica subsp. enterica serovar Typhimurium strain Z1323SSL0002 pla	0	0	0	1	0	0	0	0	0	0	0	0	1	0	0	0	0	0	0	0	0	0	0	0	0	0	0	0	0	0	0	0	0	0	0	0	0	0	0	0	0	0	0	0	0	0	0	0
NZ_CP149341.1	Salmonella enterica subsp. enterica serovar Typhimurium strain Z1323SSL0002 pla	0	0	0	1	0	0	0	0	0	0	0	0	1	0	0	0	0	0	0	0	0	0	0	0	0	0	0	0	0	0	0	0	0	0	0	0	0	0	0	0	0	0	0	0	0	0	0	0
NZ_CP149342.1	Salmonella enterica subsp. enterica serovar Typhimurium strain Z1323SSL0002 pla	0	0	0	1	0	0	0	0	0	0	0	0	0	0	0	0	0	0	0	0	0	0	0	0	0	0	0	0	0	0	0	0	0	0	0	0	0	0	0	0	0	0	0	0	0	0	0	0
NZ_CP149344.1	Salmonella enterica subsp. enterica serovar Typhimurium strain Z1323SSL0001 pla	0	0	0	1	0	0	0	0	0	0	0	0	0	0	0	0	0	0	0	0	0	0	0	0	0	0	0	0	0	0	0	0	0	0	0	0	0	0	0	0	0	0	0	0	0	0	0	0
NZ_CP149345.1	Salmonella enterica subsp. enterica serovar Typhimurium strain Z1323SSL0001 pla	0	0	0	1	0	0	0	0	0	0	0	0	1	0	0	0	0	0	0	0	0	0	0	0	0	0	0	0	0	0	0	0	0	0	0	0	0	0	0	0	0	0	0	0	0	0	0	0
NZ_CP149346.1	Salmonella enterica subsp. enterica serovar Typhimurium strain Z1323SSL0001 pla	0	0	0	1	0	0	0	0	0	0	0	0	0	0	0	0	0	0	0	0	0	0	0	0	0	0	0	0	0	0	0	0	0	0	0	0	0	0	0	0	0	0	0	0	0	0	0	0
NZ_CP149351.1	Salmonella enterica subsp. enterica serovar Typhimurium strain Z1323HSL0082 pla	0	1	0	0	0	0	0	0	0	0	0	0	1	0	0	0	0	0	0	0	0	0	0	0	0	0	0	0	0	0	0	0	0	0	0	0	0	0	0	0	0	0	0	0	0	0	0	0
NZ_CP149354.1	Salmonella enterica subsp. enterica serovar Typhimurium strain Z1323HSL0078 pla	1	1	0	0	0	0	0	0	0	0	0	0	1	0	0	0	0	0	0	0	0	0	0	0	0	0	0	0	0	0	0	0	0	0	0	0	0	0	0	0	0	0	0	0	0	0	0	0
NZ_CP149417.1	Salmonella enterica subsp. enterica serovar Typhimurium strain Z1323SSL0037 pla	0	0	0	1	0	0	0	0	0	0	0	0	0	0	0	0	0	0	0	0	0	0	0	0	0	0	0	0	0	0	0	0	0	0	0	0	0	0	0	0	0	0	0	0	0	0	0	0
NZ_CP149469.1	Salmonella enterica strain 2024CK-1945744 plasmid unnamed1, complete sequence	0	0	0	1	0	0	0	0	0	0	0	0	1	0	0	0	0	0	0	0	0	0	0	0	0	0	0	0	0	0	0	0	0	0	0	0	0	0	0	0	0	0	0	0	0	0	0	0
NZ_CP149470.1	Salmonella enterica strain 2024CK-1945753 plasmid unnamed1, complete sequence	0	0	0	1	0	0	0	0	0	0	0	0	1	0	0	0	0	0	0	0	0	0	0	0	0	0	0	0	0	0	0	0	0	0	0	0	0	0	0	0	0	0	0	0	0	0	0	0
NZ_CP151083.1	Salmonella enterica strain ST.GS36 plasmid unnamed, complete sequence	1	1	0	1	0	0	0	0	0	0	0	0	1	0	0	0	0	0	0	0	0	0	0	0	0	0	0	0	0	0	0	0	0	0	0	0	0	0	0	0	0	0	0	0	0	0	0	0
NZ_CP156714.1	Salmonella enterica subsp. enterica serovar Dublin strain PSUSE00314 plasmid pP	0	0	0	1	0	0	0	0	0	0	0	0	1	0	0	0	0	0	0	0	0	0	0	0	0	0	0	0	0	0	0	0	0	0	0	0	0	0	0	0	0	0	0	0	0	0	0	0
NZ_CP156717.1	Salmonella enterica subsp. enterica serovar Dublin strain PSUSE00191 plasmid pP	0	0	0	1	0	0	0	0	0	0	0	0	1	0	0	0	0	0	0	0	0	0	0	0	0	0	0	0	0	0	0	0	0	0	0	0	0	0	0	0	0	0	0	0	0	0	0	0
NZ_HM070379.1	Salmonella enterica subsp. enterica serovar Infantis strain S20 plasmid pMK100,	0	0	0	0	0	0	0	0	0	0	0	0	0	0	0	0	0	0	0	0	0	0	0	0	0	0	0	0	0	0	0	0	0	0	0	0	0	0	0	0	0	0	0	0	0	0	0	0
NZ_KJ187750.1	Salmonella enterica subsp. enterica serovar Typhimurium strain AC06.010 plasmid	0	0	0	0	0	0	0	0	0	0	0	0	0	0	0	0	0	0	0	0	0	0	0	0	0	0	0	0	0	0	0	0	0	0	0	0	0	0	0	0	0	0	0	0	0	0	0	0
NZ_KM396298.1	Salmonella enterica subsp. enterica serovar Enteritidis strain KUSR18 plasmid p	1	0	0	0	0	0	0	0	0	0	0	0	1	0	0	0	0	0	0	0	0	0	0	0	0	0	0	0	0	0	0	0	0	0	0	0	0	0	0	0	0	0	0	0	0	0	0	0
NZ_KM396299.1	Salmonella enterica subsp. enterica serovar Enteritidis strain SEN112499 plasmi	1	0	0	0	0	0	0	0	0	0	0	0	1	0	0	0	0	0	0	0	0	0	0	0	0	0	0	0	0	0	0	0	0	0	0	0	0	0	0	0	0	0	0	0	0	0	0	0
NZ_KM396300.1	Salmonella enterica subsp. enterica serovar Enteritidis strain SEN110055 plasmi	1	0	0	0	0	0	0	0	0	0	0	0	1	0	0	0	0	0	0	0	0	0	0	0	0	0	0	0	0	0	0	0	0	0	0	0	0	0	0	0	0	0	0	0	0	0	0	0
NZ_KM406488.1	Salmonella enterica subsp. enterica serovar Paratyphi B strain R69 plasmid R69,	0	0	0	1	0	0	0	0	0	0	0	0	1	0	0	0	0	0	0	0	0	0	0	0	0	0	0	0	0	0	0	0	0	0	0	0	0	0	0	0	0	0	0	0	0	0	0	0
NZ_KM406490.1	Salmonella enterica subsp. enterica serovar Typhimurium strain 202 plasmid pSEM	1	1	0	0	0	0	0	0	0	0	0	0	1	0	0	0	0	0	0	0	0	0	0	0	0	0	0	0	0	0	0	0	0	0	0	0	0	0	0	0	0	0	0	0	0	0	0	0
NZ_KM670336.1	Salmonella enterica subsp. enterica serovar Senftenberg strain SRC119 plasmid p	1	1	0	1	0	0	0	0	0	0	0	0	0	0	0	0	0	0	0	0	0	0	0	0	0	0	0	0	0	0	0	0	0	0	0	0	0	0	0	0	0	0	0	0	0	0	0	0
NZ_KP742988.1	Salmonella enterica subsp. enterica serovar Senftenberg strain BCH02406 plasmid	1	0	0	0	0	0	0	0	0	0	0	0	1	0	0	0	0	0	0	0	0	0	0	0	0	0	0	0	0	0	0	0	0	0	0	0	0	0	0	0	0	0	0	0	0	0	0	0
NZ_KP899803.1	Salmonella enterica subsp. enterica serovar Typhimurium strain 21I5 isolate 802	0	1	0	0	0	0	0	0	0	0	0	0	0	0	0	0	0	0	0	0	0	0	0	0	0	0	0	0	0	0	0	0	0	0	0	0	0	0	0	0	0	0	0	0	0	0	0	0
NZ_KP899804.1	Salmonella enterica subsp. enterica serovar Typhimurium strain 21G6 isolate F84	1	1	0	1	0	0	0	0	0	0	0	0	1	0	0	0	0	0	0	0	0	0	0	0	0	0	0	0	0	0	0	0	0	0	0	0	0	0	0	0	0	0	0	0	0	0	0	0
NZ_KP899805.1	Salmonella enterica subsp. enterica serovar Typhimurium strain 21G5 isolate 109	0	0	0	1	0	0	0	0	0	0	0	0	1	0	0	0	0	0	0	0	0	0	0	0	0	0	0	0	0	0	0	0	0	0	0	0	0	0	0	0	0	0	0	0	0	0	0	0
NZ_KP899806.1	Salmonella enterica subsp. enterica serovar Typhimurium strain 21G7 isolate B71	0	1	0	0	0	0	0	0	0	0	0	0	0	0	0	0	0	0	0	0	0	0	0	0	0	0	0	0	0	0	0	0	0	0	0	0	0	0	0	0	0	0	0	0	0	0	0	0
NZ_KR091911.1	Salmonella enterica subsp. enterica serovar Corvallis strain RH-1238 plasmid pR	1	1	0	1	0	0	0	0	0	0	0	0	1	0	0	0	0	0	0	0	0	0	0	0	0	0	0	0	0	0	0	0	0	0	0	0	0	0	0	0	0	0	0	0	0	0	0	0
NZ_KT334335.1	Salmonella enterica subsp. enterica serovar Typhimurium strain ST06-53 plasmid	1	1	0	1	0	0	0	0	0	0	0	0	1	0	0	0	0	0	0	0	0	0	0	0	0	0	0	0	0	0	0	0	0	0	0	0	0	0	0	0	0	0	0	0	0	0	0	0
NZ_KT868530.1	Salmonella enterica subsp. enterica serovar Enteritidis strain SE115 plasmid pS	0	0	0	0	0	0	0	0	0	0	0	0	1	0	0	0	0	0	0	0	0	0	0	0	0	0	0	0	0	0	0	0	0	0	0	0	0	0	0	0	0	0	0	0	0	0	0	0
NZ_KU674895.1	Salmonella enterica subsp. enterica serovar Hadar strain HAD28 plasmid pHAD28,	0	0	0	0	0	0	0	0	0	0	0	0	0	0	0	0	0	0	0	0	0	0	0	0	0	0	0	0	0	0	0	0	0	0	0	0	0	0	0	0	0	0	0	0	0	0	0	0
NZ_KU726616.1	Salmonella enterica subsp. enterica serovar Stanley strain LS001 plasmid pHS36-	0	1	0	0	0	0	1	0	0	0	0	0	1	0	0	0	0	0	0	0	0	0	0	0	0	0	0	0	0	0	0	0	0	0	0	0	0	0	0	0	0	0	0	0	0	0	0	0
NZ_KU852461.1	Salmonella enterica subsp. enterica serovar Typhimurium strain ST1004 plasmid p	0	0	0	1	0	0	0	0	0	0	0	0	0	0	0	0	0	0	0	0	0	0	0	0	0	0	0	0	0	0	0	0	0	0	0	0	0	0	0	0	0	0	0	0	0	0	0	0
NZ_KU934209.1	Salmonella enterica strain SC23 plasmid pSCS23, complete sequence	0	0	0	0	0	0	0	0	0	0	0	0	1	0	0	0	0	0	0	0	0	0	0	0	0	0	0	0	0	0	0	0	0	0	0	0	0	0	0	0	0	0	0	0	0	0	0	0
NZ_KX058576.1	Salmonella enterica strain SJTUF10584 plasmid pS10584, complete sequence	0	0	0	0	0	0	0	0	0	0	0	0	1	0	0	0	0	0	0	0	0	0	0	0	0	0	0	0	0	0	0	0	0	0	0	0	0	0	0	0	0	0	0	0	0	0	0	0
NZ_KX257263.1	Salmonella enterica subsp. enterica serovar Typhimurium strain S2992 plasmid pS	0	0	0	0	0	0	0	0	0	0	0	0	0	0	0	0	0	0	0	0	0	0	0	0	0	0	0	0	0	0	0	0	0	0	0	0	0	0	0	0	0	0	0	0	0	0	0	0
NZ_KX421096.1	Salmonella enterica subsp. enterica serovar Indiana strain A3 plasmid pA3T, com	1	0	0	1	0	0	0	0	0	0	0	0	1	0	0	0	0	0	0	0	0	0	0	0	0	0	0	0	0	0	0	0	0	0	0	0	0	0	0	0	0	0	0	0	0	0	0	0
NZ_KX721511.1	Salmonella enterica subsp. enterica serovar Typhimurium strain SC523 plasmid pS	0	0	0	0	0	0	0	0	0	0	0	0	0	0	0	0	0	0	0	0	0	0	0	0	0	0	0	0	0	0	0	0	0	0	0	0	0	0	0	0	0	0	0	0	0	0	0	0
NZ_KX807610.1	Salmonella enterica subsp. enterica serovar Enteritidis strain CNM4839/03 plasm	0	0	0	1	0	0	0	0	0	0	0	0	1	0	0	0	0	0	0	0	0	0	0	0	0	0	0	0	0	0	0	0	0	0	0	0	0	0	0	0	0	0	0	0	0	0	0	0
NZ_KX810825.1	Salmonella enterica subsp. enterica serovar Typhimurium strain MU1 plasmid pIMP	1	0	0	1	0	0	0	0	0	0	0	0	1	0	0	0	0	0	0	0	0	0	0	0	0	0	0	0	0	0	0	0	0	0	0	0	0	0	0	0	0	0	0	0	0	0	0	0
NZ_KX815983.1	Salmonella enterica subsp. enterica serovar Dublin strain N13-01125 plasmid pN1	0	1	0	1	0	0	0	0	0	0	0	0	1	0	0	0	0	0	0	0	0	0	0	0	0	0	0	0	0	0	0	0	0	0	0	0	0	0	0	0	0	0	0	0	0	0	0	0
NZ_KX856065.1	Salmonella enterica subsp. enterica serovar Typhimurium plasmid pASSD2-MCR1, co	1	1	0	1	0	0	0	0	0	0	0	0	1	0	0	0	0	0	0	0	0	0	0	0	0	0	0	0	0	0	0	0	0	0	0	0	0	0	0	0	0	0	0	0	0	0	0	0
NZ_KX856066.1	Salmonella enterica subsp. enterica serovar Typhimurium plasmid pHSHLJ1-MCR1, c	0	1	0	1	0	0	0	0	0	0	0	0	0	0	0	0	0	0	0	0	0	0	0	0	0	0	0	0	0	0	0	0	0	0	0	0	0	0	0	0	0	0	0	0	0	0	0	0
NZ_KY120363.1	Salmonella enterica subsp. enterica serovar Typhimurium strain C214 plasmid pC2	0	0	0	0	0	0	0	0	0	0	0	0	0	0	0	0	0	0	0	0	0	0	0	0	0	0	0	0	0	0	0	0	0	0	0	0	0	0	0	0	0	0	0	0	0	0	0	0
NZ_KY401053.1	Salmonella enterica subsp. enterica serovar Enteritidis strain SE380 plasmid un	1	0	0	0	0	0	0	0	0	0	0	0	1	0	0	0	0	0	0	0	0	0	0	0	0	0	0	0	0	0	0	0	0	0	0	0	0	0	0	0	0	0	0	0	0	0	0	0
NZ_KY486279.1	Salmonella sp. strain SH-01 plasmid pSH-01, complete sequence	0	0	0	0	0	0	0	0	0	0	0	0	0	0	0	0	0	0	0	0	0	0	0	0	0	0	0	0	0	0	0	0	0	0	0	0	0	0	0	0	0	0	0	0	0	0	0	0
NZ_KY749247.1	Salmonella enterica subsp. enterica serovar Paratyphi B plasmid R1, complete se	0	1	0	1	0	0	0	0	0	0	0	0	1	0	0	0	0	0	0	0	0	0	0	0	0	0	0	0	0	0	0	0	0	0	0	0	0	0	0	0	0	0	0	0	0	0	0	0
NZ_KY807920.1	Salmonella enterica subsp. enterica serovar Paratyphi B isolate 12-02541 plasmi	0	0	0	0	0	0	0	0	0	0	0	0	1	0	0	0	0	0	0	0	0	0	0	0	0	0	0	0	0	0	0	0	0	0	0	0	0	0	0	0	0	0	0	0	0	0	0	0
NZ_KY991368.1	Salmonella enterica subsp. enterica serovar Muenchen strain CVM N44358F plasmid	0	0	0	0	0	0	0	0	0	0	0	0	0	0	0	0	0	0	0	0	0	0	0	0	0	0	0	0	0	0	0	0	0	0	0	0	0	0	0	0	0	0	0	0	0	0	0	0
NZ_KY991369.1	Salmonella enterica subsp. enterica serovar Anatum strain CVM N57952F plasmid N	0	0	0	0	0	0	0	0	0	0	0	0	0	0	0	0	0	0	0	0	0	0	0	0	0	0	0	0	0	0	0	0	0	0	0	0	0	0	0	0	0	0	0	0	0	0	0	0
NZ_LN623683.1	Salmonella enterica strain STH21 plasmid IncI2, complete sequence	0	0	0	0	0	0	0	0	0	0	0	0	1	0	0	0	0	0	0	0	0	0	0	0	0	0	0	0	0	0	0	0	0	0	0	0	0	0	0	0	0	0	0	0	0	0	0	0
NZ_LN794248.1	Salmonella enterica subsp. enterica serovar Typhimurium strain ST313 plasmid in	1	1	0	1	0	0	0	0	0	0	0	0	1	0	0	0	0	0	0	0	0	0	0	0	0	0	0	0	0	0	0	0	0	0	0	0	0	0	0	0	0	0	0	0	0	0	0	0
NZ_LN868944.1	Salmonella enterica subsp. enterica serovar Senftenberg strain NCTC10384 plasmi	0	0	0	0	0	0	0	0	0	0	0	0	0	0	0	0	0	0	0	0	0	0	0	0	0	0	0	0	0	0	0	0	0	0	0	0	0	0	0	0	0	0	0	0	0	0	0	0
NZ_LN868945.1	Salmonella enterica subsp. enterica serovar Senftenberg strain NCTC10384 plasmi	0	0	0	0	0	0	0	0	0	0	0	0	0	0	0	0	0	0	0	0	0	0	0	0	0	0	0	0	0	0	0	0	0	0	0	0	0	0	0	0	0	0	0	0	0	0	0	0
NZ_LN868946.1	Salmonella enterica subsp. enterica serovar Senftenberg strain NCTC10384 plasmi	0	0	0	0	0	0	0	0	0	0	0	0	0	0	0	0	0	0	0	0	0	0	0	0	0	0	0	0	0	0	0	0	0	0	0	0	0	0	0	0	0	0	0	0	0	0	0	0
NZ_LN879484.1	Salmonella enterica subsp. enterica serovar Enteritidis strain D7795 plasmid pS	0	0	0	1	0	0	0	0	0	0	0	0	1	0	0	0	0	0	0	0	0	0	0	0	0	0	0	0	0	0	0	0	0	0	0	0	0	0	0	0	0	0	0	0	0	0	0	0
NZ_LR794377.1	Salmonella enterica subsp. enterica serovar Enteritidis plasmid pSEP, complete	0	0	0	1	0	0	0	0	0	0	0	0	1	0	0	0	0	0	0	0	0	0	0	0	0	0	0	0	0	0	0	0	0	0	0	0	0	0	0	0	0	0	0	0	0	0	0	0
NZ_LT795115.1	Salmonella enterica subsp. enterica serovar Typhimurium isolate VNB151-sc-23152	1	1	0	1	0	0	0	0	0	0	0	0	1	0	0	0	0	0	0	0	0	0	0	0	0	0	0	0	0	0	0	0	0	0	0	0	0	0	0	0	0	0	0	0	0	0	0	0
NZ_LT882487.1	Salmonella enterica subsp. enterica serovar Typhi isolate 4714STDY6831631 plasm	0	0	0	0	0	0	0	0	0	0	0	0	1	0	0	0	0	0	0	0	0	0	0	0	0	0	0	0	0	0	0	0	0	0	0	0	0	0	0	0	0	0	0	0	0	0	0	0
NZ_LT906491.1	Salmonella enterica subsp. enterica serovar Typhi isolate ISP_03_07467_SGB110-s	0	0	0	1	0	0	0	0	0	0	0	0	1	0	0	0	0	0	0	0	0	0	0	0	0	0	0	0	0	0	0	0	0	0	0	0	0	0	0	0	0	0	0	0	0	0	0	0
NZ_MF428416.1	Salmonella enterica subsp. enterica serovar Typhimurium strain ExPB5-59 plasmid	0	0	0	0	0	0	0	0	0	0	0	0	1	0	0	0	0	0	0	0	0	0	0	0	0	0	0	0	0	0	0	0	0	0	0	0	0	0	0	0	0	0	0	0	0	0	0	0
NZ_MG372114.1	Salmonella enterica subsp. enterica serovar Typhimurium strain JZ26 plasmid pJZ	1	0	0	1	0	0	0	0	0	0	0	0	1	0	0	0	0	0	0	0	0	0	0	0	0	0	0	0	0	0	0	0	0	0	0	0	0	0	0	0	0	0	0	0	0	0	0	0
NZ_MG870194.1	Salmonella enterica subsp. enterica serovar London strain Sa128 plasmid pSa128,	1	1	0	1	0	0	0	0	0	0	0	0	1	0	0	0	0	0	0	0	0	0	0	0	0	0	0	0	0	0	0	0	0	0	0	0	0	0	0	0	0	0	0	0	0	0	0	0
NZ_MG874042.1	Salmonella sp. strain Sa4 plasmid pSa4-CIP, complete sequence	0	1	0	0	0	0	0	0	0	0	0	0	1	0	0	0	0	0	0	0	0	0	0	0	0	0	0	0	0	0	0	0	0	0	0	0	0	0	0	0	0	0	0	0	0	0	0	0
NZ_MG874043.1	Salmonella sp. strain Sa63 plasmid pSa63-CIP, complete sequence	1	1	0	1	0	0	0	0	0	0	0	0	1	0	0	0	0	0	0	0	0	0	0	0	0	0	0	0	0	0	0	0	0	0	0	0	0	0	0	0	0	0	0	0	0	0	0	0
NZ_MG874044.1	Salmonella sp. strain Sa76 plasmid pSa76-CIP, complete sequence	1	1	0	1	0	0	0	0	0	0	0	0	1	0	0	0	0	0	0	0	0	0	0	0	0	0	0	0	0	0	0	0	0	0	0	0	0	0	0	0	0	0	0	0	0	0	0	0
NZ_MH105050.1	Salmonella enterica subsp. enterica serovar Lomita strain SL131 plasmid pSL131_	0	1	0	1	0	0	0	0	0	0	0	0	1	0	0	0	0	0	0	0	0	0	0	0	0	0	0	0	0	0	0	0	0	0	0	0	0	0	0	0	0	0	0	0	0	0	0	0
NZ_MH105051.1	Salmonella enterica subsp. enterica serovar Lomita strain SL131 plasmid pSL131_	1	0	0	1	0	0	0	0	0	0	0	0	1	0	0	0	0	0	0	0	0	0	0	0	0	0	0	0	0	0	0	0	0	0	0	0	0	0	0	0	0	0	0	0	0	0	0	0
NZ_MH114596.1	Salmonella enterica subsp. enterica serovar Typhimurium var. monophasic 4,[5],1	0	1	0	0	0	0	0	0	0	0	0	0	0	0	0	0	0	0	0	0	0	0	0	0	0	0	0	0	0	0	0	0	0	0	0	0	0	0	0	0	0	0	0	0	0	0	0	0
NZ_MH179305.1	Salmonella enterica subsp. enterica serovar Indiana strain JT01 plasmid pJT01,	1	1	0	1	0	1	0	0	0	0	0	0	1	0	0	0	0	0	0	0	0	0	0	0	0	0	0	0	0	0	0	0	0	0	0	0	0	0	0	0	0	0	0	0	0	0	0	0
NZ_MH257753.1	Salmonella enterica subsp. enterica serovar Typhimurium strain 1007 plasmid pST	0	1	0	0	0	0	0	0	0	0	0	0	0	0	0	0	0	0	0	0	0	0	0	0	0	0	0	0	0	0	0	0	0	0	0	0	0	0	0	0	0	0	0	0	0	0	0	0
NZ_MH316133.1	Salmonella enterica subsp. enterica serovar Indiana strain GDD25-3 plasmid pGDD	0	0	0	0	0	0	1	0	0	0	0	0	1	0	0	0	0	0	0	0	0	0	0	0	0	0	0	0	0	0	0	0	0	0	0	0	0	0	0	0	0	0	0	0	0	0	0	0
NZ_MH316134.1	Salmonella enterica subsp. enterica serovar Indiana strain GDD25-5 plasmid pGDD	0	0	0	0	0	0	1	0	0	0	0	0	1	0	0	0	0	0	0	0	0	0	0	0	0	0	0	0	0	0	0	0	0	0	0	0	0	0	0	0	0	0	0	0	0	0	0	0
NZ_MH316135.1	Salmonella enterica subsp. enterica serovar Indiana strain GDD25-16 plasmid pGD	0	0	0	0	0	0	1	0	0	0	0	0	1	0	0	0	0	0	0	0	0	0	0	0	0	0	0	0	0	0	0	0	0	0	0	0	0	0	0	0	0	0	0	0	0	0	0	0
NZ_MH316136.1	Salmonella enterica subsp. enterica serovar Indiana strain GDD25-21 plasmid pGD	0	0	0	0	0	0	1	0	0	0	0	0	1	0	0	0	0	0	0	0	0	0	0	0	0	0	0	0	0	0	0	0	0	0	0	0	0	0	0	0	0	0	0	0	0	0	0	0
NZ_MH430883.1	Salmonella enterica subsp. enterica serovar London strain 3-5 plasmid pSa44-CRO	0	0	0	0	0	0	0	0	0	0	0	0	1	0	0	0	0	0	0	0	0	0	0	0	0	0	0	0	0	0	0	0	0	0	0	0	0	0	0	0	0	0	0	0	0	0	0	0
NZ_MH522411.1	Salmonella enterica subsp. enterica serovar Typhimurium strain SH13G841 plasmid	0	0	0	0	0	0	0	0	0	0	0	0	1	0	0	0	0	0	0	0	0	0	0	0	0	0	0	0	0	0	0	0	0	0	0	0	0	0	0	0	0	0	0	0	0	0	0	0
NZ_MH522413.1	Salmonella enterica subsp. enterica serovar Typhimurium strain SH14G1670 plasmi	0	1	0	1	0	0	0	0	0	0	0	0	0	0	0	0	0	0	0	0	0	0	0	0	0	0	0	0	0	0	0	0	0	0	0	0	0	0	0	0	0	0	0	0	0	0	0	0
NZ_MH522418.1	Salmonella enterica subsp. enterica serovar Typhimurium strain SH16G0648 plasmi	1	1	0	1	0	0	0	0	0	0	0	0	0	0	0	0	0	0	0	0	0	0	0	0	0	0	0	0	0	0	0	0	0	0	0	0	0	0	0	0	0	0	0	0	0	0	0	0
NZ_MH522419.1	Salmonella enterica subsp. enterica serovar Typhimurium strain SH16G1369 plasmi	0	1	0	1	0	0	0	0	0	0	0	0	0	0	0	0	0	0	0	0	0	0	0	0	0	0	0	0	0	0	0	0	0	0	0	0	0	0	0	0	0	0	0	0	0	0	0	0
NZ_MH522420.1	Salmonella enterica subsp. enterica serovar Typhimurium strain SH16G1508 plasmi	0	1	0	1	0	0	0	0	0	0	0	0	0	0	0	0	0	0	0	0	0	0	0	0	0	0	0	0	0	0	0	0	0	0	0	0	0	0	0	0	0	0	0	0	0	0	0	0
NZ_MH522421.1	Salmonella enterica subsp. enterica serovar Typhimurium strain SH16G2457 plasmi	1	1	0	1	0	0	0	0	0	0	0	0	1	0	0	0	0	0	0	0	0	0	0	0	0	0	0	0	0	0	0	0	0	0	0	0	0	0	0	0	0	0	0	0	0	0	0	0
NZ_MH522423.1	Salmonella enterica subsp. enterica serovar Typhimurium strain SH16G4498 plasmi	1	1	0	1	0	0	0	0	0	0	0	0	1	0	0	0	0	0	0	0	0	0	0	0	0	0	0	0	0	0	0	0	0	0	0	0	0	0	0	0	0	0	0	0	0	0	0	0
NZ_MH522424.1	Salmonella enterica subsp. enterica serovar Typhimurium strain SH16G4525 plasmi	1	1	0	1	0	0	0	0	0	0	0	0	1	0	0	0	0	0	0	0	0	0	0	0	0	0	0	0	0	0	0	0	0	0	0	0	0	0	0	0	0	0	0	0	0	0	0	0
NZ_MH522425.1	Salmonella enterica subsp. enterica serovar Typhimurium strain SH16G4909 plasmi	0	0	0	0	0	0	0	0	0	0	0	0	1	0	0	0	0	0	0	0	0	0	0	0	0	0	0	0	0	0	0	0	0	0	0	0	0	0	0	0	0	0	0	0	0	0	0	0
NZ_MH522426.1	Salmonella enterica subsp. enterica serovar Typhimurium strain SH16G4928 plasmi	0	0	0	0	0	0	0	0	0	0	0	0	1	0	0	0	0	0	0	0	0	0	0	0	0	0	0	0	0	0	0	0	0	0	0	0	0	0	0	0	0	0	0	0	0	0	0	0
NZ_MH579767.1	Salmonella enterica subsp. enterica serovar Typhi strain SAL-18-0989 isolate B	1	0	0	1	0	0	0	0	0	0	0	0	1	0	0	0	0	0	0	0	0	0	0	0	0	0	0	0	0	0	0	0	0	0	0	0	0	0	0	0	0	0	0	0	0	0	0	0
NZ_MH626558.1	Salmonella enterica subsp. enterica serovar Typhimurium strain ST1007 plasmid p	0	1	0	0	0	0	0	0	0	0	0	0	0	0	0	0	0	0	0	0	0	0	0	0	0	0	0	0	0	0	0	0	0	0	0	0	0	0	0	0	0	0	0	0	0	0	0	0
NZ_MH626559.1	Salmonella enterica subsp. enterica serovar Typhimurium strain ST1007 plasmid p	0	1	0	1	0	0	0	0	0	0	0	0	1	0	0	0	0	0	0	0	0	0	0	0	0	0	0	0	0	0	0	0	0	0	0	0	0	0	0	0	0	0	0	0	0	0	0	0
NZ_MH648141.1	Salmonella enterica subsp. enterica serovar Typhimurium strain ST1007 plasmid p	0	0	0	1	0	0	0	0	0	0	0	0	1	0	0	0	0	0	0	0	0	0	0	0	0	0	0	0	0	0	0	0	0	0	0	0	0	0	0	0	0	0	0	0	0	0	0	0
NZ_MH760469.1	Salmonella enterica strain 2016K-0796 plasmid p2016K-0796, complete sequence	0	1	0	1	0	0	0	0	0	0	0	0	1	0	0	0	0	0	0	0	0	0	0	0	0	0	0	0	0	0	0	0	0	0	0	0	0	0	0	0	0	0	0	0	0	0	0	0
NZ_MH884649.1	Salmonella sp. strain Sa21 plasmid pSa21-IncX1-28K, complete sequence	0	0	0	1	0	0	0	0	0	0	0	0	0	0	0	0	0	0	0	0	0	0	0	0	0	0	0	0	0	0	0	0	0	0	0	0	0	0	0	0	0	0	0	0	0	0	0	0
NZ_MH884651.1	Salmonella sp. strain Sa21 plasmid pSa21-TC-CIP, complete sequence	0	0	0	1	0	0	0	0	0	0	0	0	0	0	0	0	0	0	0	0	0	0	0	0	0	0	0	0	0	0	0	0	0	0	0	0	0	0	0	0	0	0	0	0	0	0	0	0
NZ_MH884652.1	Salmonella sp. strain Sa27 plasmid pSa27-CIP, complete sequence	0	0	0	1	0	0	0	0	0	0	0	0	1	0	0	0	0	0	0	0	0	0	0	0	0	0	0	0	0	0	0	0	0	0	0	0	0	0	0	0	0	0	0	0	0	0	0	0
NZ_MH884653.1	Salmonella sp. strain Sa27 plasmid pSa27-TC-CIP, complete sequence	0	0	0	1	0	0	0	0	0	0	0	0	1	0	0	0	0	0	0	0	0	0	0	0	0	0	0	0	0	0	0	0	0	0	0	0	0	0	0	0	0	0	0	0	0	0	0	0
NZ_MK033500.1	Salmonella enterica subsp. enterica serovar Anatum strain R13.0957_pConj58k pla	0	1	0	0	0	0	0	0	0	0	0	0	1	0	0	0	0	0	0	0	0	0	0	0	0	0	0	0	0	0	0	0	0	0	0	0	0	0	0	0	0	0	0	0	0	0	0	0
NZ_MK033501.1	Salmonella enterica subsp. enterica serovar Anatum strain R13.0957_pConj83k pla	0	1	0	1	0	0	0	0	0	0	0	0	1	0	0	0	0	0	0	0	0	0	0	0	0	0	0	0	0	0	0	0	0	0	0	0	0	0	0	0	0	0	0	0	0	0	0	0
NZ_MK088173.1	Salmonella enterica subsp. enterica strain H-185 plasmid R805a, complete sequen	0	0	0	1	0	0	0	0	0	0	0	0	0	0	0	0	0	0	0	0	0	0	0	0	0	0	0	0	0	0	0	0	0	0	0	0	0	0	0	0	0	0	0	0	0	0	0	0
NZ_MK205416.1	Salmonella enterica subsp. enterica serovar Dublin strain N13-01070 plasmid pN1	0	0	0	1	0	0	0	0	0	0	0	0	1	0	0	0	0	0	0	0	0	0	0	0	0	0	0	0	0	0	0	0	0	0	0	0	0	0	0	0	0	0	0	0	0	0	0	0
NZ_MK205417.1	Salmonella enterica subsp. enterica serovar Dublin strain N13-01141 plasmid pN1	0	0	0	1	0	0	0	0	0	0	0	0	1	0	0	0	0	0	0	0	0	0	0	0	0	0	0	0	0	0	0	0	0	0	0	0	0	0	0	0	0	0	0	0	0	0	0	0
NZ_MK205418.1	Salmonella enterica subsp. enterica serovar Dublin strain 14-1360 plasmid p14-1	0	0	0	1	0	0	0	0	0	0	0	0	1	0	0	0	0	0	0	0	0	0	0	0	0	0	0	0	0	0	0	0	0	0	0	0	0	0	0	0	0	0	0	0	0	0	0	0
NZ_MK238490.1	Salmonella enterica subsp. enterica strain 440915 plasmid pSPA440915, complete	0	0	0	0	0	0	0	0	0	0	0	0	1	0	0	0	0	0	0	0	0	0	0	0	0	0	0	0	0	0	0	0	0	0	0	0	0	0	0	0	0	0	0	0	0	0	0	0
NZ_MK356558.1	Salmonella sp. strain Sa1423 plasmid pSa1423-160k, complete sequence	0	0	0	0	0	0	0	0	0	0	0	0	0	0	0	0	0	0	0	0	0	0	0	0	0	0	0	0	0	0	0	0	0	0	0	0	0	0	0	0	0	0	0	0	0	0	0	0
NZ_MK356559.1	Salmonella sp. strain Sa1423 plasmid pSa1423-10K, complete sequence	0	0	0	0	0	0	0	0	0	0	0	0	0	0	0	0	0	0	0	0	0	0	0	0	0	0	0	0	0	0	0	0	0	0	0	0	0	0	0	0	0	0	0	0	0	0	0	0
NZ_MK356560.1	Salmonella sp. strain Sa1423 plasmid pSa1423-50K, complete sequence	0	0	0	0	0	0	0	0	0	0	0	0	0	0	0	0	0	0	0	0	0	0	0	0	0	0	0	0	0	0	0	0	0	0	0	0	0	0	0	0	0	0	0	0	0	0	0	0
NZ_MK360096.1	Salmonella enterica strain 13-SA02717 plasmid pSE13-SA02717, complete sequence	0	1	0	0	0	0	0	0	0	0	0	0	0	0	0	0	0	0	0	0	0	0	0	0	0	0	0	0	0	0	0	0	0	0	0	0	0	0	0	0	0	0	0	0	0	0	0	0
NZ_MK477602.1	Salmonella enterica strain SH15G1169 plasmid pSH15G1169, complete sequence	0	0	0	0	0	0	0	0	0	0	0	0	1	0	0	0	0	0	0	0	0	0	0	0	0	0	0	0	0	0	0	0	0	0	0	0	0	0	0	0	0	0	0	0	0	0	0	0
NZ_MK477603.1	Salmonella enterica strain SH15G1219 plasmid pSH15G1219, complete sequence	1	0	0	1	0	0	0	0	0	0	0	0	1	0	0	0	0	0	0	0	0	0	0	0	0	0	0	0	0	0	0	0	0	0	0	0	0	0	0	0	0	0	0	0	0	0	0	0
NZ_MK477605.1	Salmonella enterica strain SH15G1428 plasmid pSH15G1428, complete sequence	1	1	0	1	0	0	0	0	0	0	0	0	1	0	0	0	0	0	0	0	0	0	0	0	0	0	0	0	0	0	0	0	0	0	0	0	0	0	0	0	0	0	0	0	0	0	0	0
NZ_MK477606.1	Salmonella enterica strain SH15G1450 plasmid pSH15G1450, complete sequence	1	1	0	1	0	0	0	0	0	0	0	0	1	0	0	0	0	0	0	0	0	0	0	0	0	0	0	0	0	0	0	0	0	0	0	0	0	0	0	0	0	0	0	0	0	0	0	0
NZ_MK477607.1	Salmonella enterica strain SH15G1452 plasmid pSH15G1452, complete sequence	1	0	0	1	0	0	0	0	0	0	0	0	1	0	0	0	0	0	0	0	0	0	0	0	0	0	0	0	0	0	0	0	0	0	0	0	0	0	0	0	0	0	0	0	0	0	0	0
NZ_MK477608.1	Salmonella enterica strain SH15G1571 plasmid pSH15G1571, complete sequence	1	1	0	1	0	0	0	0	0	0	0	0	1	0	0	0	0	0	0	0	0	0	0	0	0	0	0	0	0	0	0	0	0	0	0	0	0	0	0	0	0	0	0	0	0	0	0	0
NZ_MK477609.1	Salmonella enterica strain SH15G1598 plasmid pSH15G1598, complete sequence	1	1	0	1	0	0	0	0	0	0	0	0	1	0	0	0	0	0	0	0	0	0	0	0	0	0	0	0	0	0	0	0	0	0	0	0	0	0	0	0	0	0	0	0	0	0	0	0
NZ_MK477611.1	Salmonella enterica strain SH15G2194 plasmid pSH15G2194, complete sequence	1	1	0	1	0	0	0	0	0	0	0	0	1	0	0	0	0	0	0	0	0	0	0	0	0	0	0	0	0	0	0	0	0	0	0	0	0	0	0	0	0	0	0	0	0	0	0	0
NZ_MK477612.1	Salmonella enterica strain SH16G0600 plasmid pSH16G0600, complete sequence	1	1	0	1	0	0	0	0	0	0	0	0	1	0	0	0	0	0	0	0	0	0	0	0	0	0	0	0	0	0	0	0	0	0	0	0	0	0	0	0	0	0	0	0	0	0	0	0
NZ_MK477613.1	Salmonella enterica strain SH16G0612 plasmid pSH16G0612, complete sequence	0	0	0	0	0	0	0	0	0	0	0	0	1	0	0	0	0	0	0	0	0	0	0	0	0	0	0	0	0	0	0	0	0	0	0	0	0	0	0	0	0	0	0	0	0	0	0	0
NZ_MK477614.1	Salmonella enterica strain SH16G1394 plasmid pSH16G1394, complete sequence	1	1	0	1	0	0	0	0	0	0	0	0	1	0	0	0	0	0	0	0	0	0	0	0	0	0	0	0	0	0	0	0	0	0	0	0	0	0	0	0	0	0	0	0	0	0	0	0
NZ_MK477616.1	Salmonella enterica strain SH16G2456 plasmid pSH16G2456, complete sequence	1	1	0	1	0	0	0	0	0	0	0	0	1	0	0	0	0	0	0	0	0	0	0	0	0	0	0	0	0	0	0	0	0	0	0	0	0	0	0	0	0	0	0	0	0	0	0	0
NZ_MK477617.1	Salmonella enterica strain SH16G4466 plasmid pSH16G4466, complete sequence	1	1	0	1	0	0	0	0	0	0	0	0	1	0	0	0	0	0	0	0	0	0	0	0	0	0	0	0	0	0	0	0	0	0	0	0	0	0	0	0	0	0	0	0	0	0	0	0
NZ_MK477618.1	Salmonella enterica strain SH16G4511 plasmid pSH16G4511, complete sequence	1	1	0	1	0	0	0	0	0	0	0	0	1	0	0	0	0	0	0	0	0	0	0	0	0	0	0	0	0	0	0	0	0	0	0	0	0	0	0	0	0	0	0	0	0	0	0	0
NZ_MK477619.1	Salmonella enterica strain SH16G4918 plasmid pSH16G4918, complete sequence	1	1	0	1	0	0	0	0	0	0	0	0	1	0	0	0	0	0	0	0	0	0	0	0	0	0	0	0	0	0	0	0	0	0	0	0	0	0	0	0	0	0	0	0	0	0	0	0
NZ_MK477620.1	Salmonella enterica strain SH16G4926 plasmid pSH16G4926, complete sequence	0	0	0	0	0	0	0	0	0	0	0	0	1	0	0	0	0	0	0	0	0	0	0	0	0	0	0	0	0	0	0	0	0	0	0	0	0	0	0	0	0	0	0	0	0	0	0	0
NZ_MK625201.1	Salmonella enterica subsp. enterica serovar Pullorum strain S9804 plasmid pSPUR	0	0	0	0	0	0	0	0	0	0	0	0	1	0	0	0	0	0	0	0	0	0	0	0	0	0	0	0	0	0	0	0	0	0	0	0	0	0	0	0	0	0	0	0	0	0	0	0
NZ_MK673546.1	Salmonella enterica subsp. enterica serovar Typhimurium strain GDD27-24 plasmid	0	0	0	1	0	0	0	0	0	0	0	0	1	0	0	0	0	0	0	0	0	0	0	0	0	0	0	0	0	0	0	0	0	0	0	0	0	0	0	0	0	0	0	0	0	0	0	0
NZ_MK673547.1	Salmonella enterica subsp. enterica serovar Typhimurium strain GDP25-25 plasmid	1	1	0	1	0	0	0	0	0	0	0	0	1	0	0	0	0	0	0	0	0	0	0	0	0	0	0	0	0	0	0	0	0	0	0	0	0	0	0	0	0	0	0	0	0	0	0	0
NZ_MK673548.1	Salmonella enterica subsp. enterica serovar Typhimurium strain GDP37-4 plasmid	1	1	0	1	0	0	0	0	0	0	0	0	1	0	0	0	0	0	0	0	0	0	0	0	0	0	0	0	0	0	0	0	0	0	0	0	0	0	0	0	0	0	0	0	0	0	0	0
NZ_MK673549.1	Salmonella enterica subsp. enterica serovar Typhimurium strain JXP9 plasmid pJX	1	1	0	1	0	0	0	0	0	0	0	0	1	0	0	0	0	0	0	0	0	0	0	0	0	0	0	0	0	0	0	0	0	0	0	0	0	0	0	0	0	0	0	0	0	0	0	0
NZ_MK778454.1	Salmonella enterica strain W043 plasmid pYUW043, complete sequence	0	0	0	0	0	0	0	0	0	0	0	0	1	0	0	0	0	0	0	0	0	0	0	0	0	0	0	0	0	0	0	0	0	0	0	0	0	0	0	0	0	0	0	0	0	0	0	0
NZ_MK797990.1	Salmonella enterica subsp. enterica serovar Wien strain ZM3 plasmid pZM3, compl	0	1	0	1	0	0	0	0	0	0	0	0	1	0	0	0	0	0	0	0	0	0	0	0	0	0	0	0	0	0	0	0	0	0	0	0	0	0	0	0	0	0	0	0	0	0	0	0
NZ_MK848866.1	Salmonella enterica subsp. enterica serovar Typhimurium strain W131 plasmid pYZ	0	0	0	0	0	0	0	0	0	0	0	0	1	0	0	0	0	0	0	0	0	0	0	0	0	0	0	0	0	0	0	0	0	0	0	0	0	0	0	0	0	0	0	0	0	0	0	0
NZ_MN097152.1	Salmonella sp. plasmid pYC33-2, complete sequence	0	0	0	0	0	0	0	0	0	0	0	0	1	0	0	0	0	0	0	0	0	0	0	0	0	0	0	0	0	0	0	0	0	0	0	0	0	0	0	0	0	0	0	0	0	0	0	0
NZ_MN125608.1	Salmonella enterica subsp. enterica serovar Enteritidis strain 1.05-1C8 plasmid	0	0	0	1	0	0	0	0	0	0	0	0	1	0	0	0	0	0	0	0	0	0	0	0	0	0	0	0	0	0	0	0	0	0	0	0	0	0	0	0	0	0	0	0	0	0	0	0
NZ_MN125609.1	Salmonella enterica subsp. enterica serovar Enteritidis strain 1.15-2E5 plasmid	0	0	0	1	0	0	0	0	0	0	0	0	1	0	0	0	0	0	0	0	0	0	0	0	0	0	0	0	0	0	0	0	0	0	0	0	0	0	0	0	0	0	0	0	0	0	0	0
NZ_MN125610.1	Salmonella enterica subsp. enterica serovar Enteritidis strain 1.11-3A7 plasmid	0	0	0	0	0	0	0	0	0	0	0	0	1	0	0	0	0	0	0	0	0	0	0	0	0	0	0	0	0	0	0	0	0	0	0	0	0	0	0	0	0	0	0	0	0	0	0	0
NZ_MN241904.1	Salmonella enterica subsp. enterica serovar Typhimurium strain STM3224 plasmid	0	0	0	0	0	0	0	0	0	0	0	0	1	0	0	0	0	0	0	0	0	0	0	0	0	0	0	0	0	0	0	0	0	0	0	0	0	0	0	0	0	0	0	0	0	0	0	0
NZ_MN241905.1	Salmonella enterica subsp. enterica serovar Typhimurium strain STM3224 plasmid	0	0	0	0	0	0	0	0	0	0	0	0	0	0	0	0	0	0	0	0	0	0	0	0	0	0	0	0	0	0	0	0	0	0	0	0	0	0	0	0	0	0	0	0	0	0	0	0
NZ_MN256104.1	Salmonella enterica subsp. enterica serovar Ohio strain SRC22 plasmid pSRC22-2,	0	0	0	0	0	0	0	0	0	0	0	0	0	0	0	0	0	0	0	0	0	0	0	0	0	0	0	0	0	0	0	0	0	0	0	0	0	0	0	0	0	0	0	0	0	0	0	0
NZ_MN328348.1	Salmonella enterica subsp. enterica serovar Enteritidis strain S14 plasmid pTS1	0	0	0	1	0	0	0	0	0	0	0	0	1	0	0	0	0	0	0	0	0	0	0	0	0	0	0	0	0	0	0	0	0	0	0	0	0	0	0	0	0	0	0	0	0	0	0	0
NZ_MN334219.1	Salmonella enterica subsp. enterica serovar Typhimurium strain TW-Stm32 plasmid	0	0	0	0	0	0	0	0	0	0	0	0	1	0	0	0	0	0	0	0	0	0	0	0	0	0	0	0	0	0	0	0	0	0	0	0	0	0	0	0	0	0	0	0	0	0	0	0
NZ_MN334220.1	Salmonella enterica subsp. enterica serovar Typhimurium strain TW-Stm37 plasmid	0	0	0	0	0	0	0	0	0	0	0	0	0	0	0	0	0	0	0	0	0	0	0	0	0	0	0	0	0	0	0	0	0	0	0	0	0	0	0	0	0	0	0	0	0	0	0	0
NZ_MN380440.1	Salmonella enterica subsp. enterica serovar Havana strain Sal_373 plasmid pSEIL	1	1	0	0	0	1	0	0	0	0	0	0	1	0	0	0	0	0	0	0	0	0	0	0	0	0	0	0	0	0	0	0	0	0	0	0	0	0	0	0	0	0	0	0	0	0	0	0
NZ_MN539017.1	Salmonella sp. strain PJM1 plasmid pPJM1, complete sequence	1	0	0	1	0	0	0	0	0	0	0	0	1	0	0	0	0	0	0	0	0	0	0	0	0	0	0	0	0	0	0	0	0	0	0	0	0	0	0	0	0	0	0	0	0	0	0	0
NZ_MN539018.1	Salmonella sp. strain OYZ4 plasmid pOYZ4, complete sequence	1	1	0	1	0	0	0	0	0	0	0	0	1	0	0	0	0	0	0	0	0	0	0	0	0	0	0	0	0	0	0	0	0	0	0	0	0	0	0	0	0	0	0	0	0	0	0	0
NZ_MN577015.1	Salmonella enterica plasmid p0085-NDM, complete sequence	1	1	0	1	0	0	0	0	0	0	0	0	1	0	0	0	0	0	0	0	0	0	0	0	0	0	0	0	0	0	0	0	0	0	0	0	0	0	0	0	0	0	0	0	0	0	0	0
NZ_MN604267.1	Salmonella enterica subsp. enterica serovar London strain SAL-19-0623 plasmid p	1	1	0	1	0	0	0	0	0	0	0	0	1	0	0	0	0	0	0	0	0	0	0	0	0	0	0	0	0	0	0	0	0	0	0	0	0	0	0	0	0	0	0	0	0	0	0	0
NZ_MN647787.1	Salmonella enterica subsp. enterica serovar Typhimurium strain 16E067 plasmid p	1	0	0	1	0	0	0	0	0	0	0	0	0	0	0	0	0	0	0	0	0	0	0	0	0	0	0	0	0	0	0	0	0	0	0	0	0	0	0	0	0	0	0	0	0	0	0	0
NZ_MN647788.1	Salmonella enterica subsp. enterica strain 16E080 plasmid p16E080, complete seq	1	0	0	1	0	0	0	0	0	0	0	0	1	0	0	0	0	0	0	0	0	0	0	0	0	0	0	0	0	0	0	0	0	0	0	0	0	0	0	0	0	0	0	0	0	0	0	0
NZ_MN647789.1	Salmonella enterica subsp. enterica strain 15E434 plasmid p15E434, complete seq	0	0	0	1	0	0	0	0	0	0	0	0	1	0	0	0	0	0	0	0	0	0	0	0	0	0	0	0	0	0	0	0	0	0	0	0	0	0	0	0	0	0	0	0	0	0	0	0
NZ_MN651559.1	Salmonella enterica subsp. enterica serovar Napoli plasmid p16-174478-1, comple	0	0	0	0	0	0	0	0	0	0	0	0	1	0	0	0	0	0	0	0	0	0	0	0	0	0	0	0	0	0	0	0	0	0	0	0	0	0	0	0	0	0	0	0	0	0	0	0
NZ_MT246861.1	Salmonella sp. strain N46855 plasmid pZJ18, complete sequence	0	0	0	0	0	0	0	0	0	0	0	0	0	0	0	0	0	0	0	0	0	0	0	0	0	0	0	0	0	0	0	0	0	0	0	0	0	0	0	0	0	0	0	0	0	0	0	0
NZ_MT316184.1	Salmonella enterica strain s21 plasmid pS21, complete sequence	1	0	0	0	0	0	0	0	0	0	0	0	1	0	0	0	0	0	0	0	0	0	0	0	0	0	0	0	0	0	0	0	0	0	0	0	0	0	0	0	0	0	0	0	0	0	0	0
NZ_MT507877.1	Salmonella enterica subsp. enterica serovar Typhimurium plasmid pST1030-1A, com	0	1	0	0	0	0	0	0	0	0	0	0	0	0	0	0	0	0	0	0	0	0	0	0	0	0	0	0	0	0	0	0	0	0	0	0	0	0	0	0	0	0	0	0	0	0	0	0
NZ_MT507879.1	Salmonella enterica subsp. enterica serovar Typhimurium plasmid pST1030-1C, com	0	1	0	1	0	0	0	0	0	0	0	0	1	0	0	0	0	0	0	0	0	0	0	0	0	0	0	0	0	0	0	0	0	0	0	0	0	0	0	0	0	0	0	0	0	0	0	0
NZ_MT507880.1	Salmonella enterica subsp. enterica serovar Typhimurium plasmid pST1030-1B, com	0	1	0	0	0	0	0	0	0	0	0	0	0	0	0	0	0	0	0	0	0	0	0	0	0	0	0	0	0	0	0	0	0	0	0	0	0	0	0	0	0	0	0	0	0	0	0	0
NZ_MT507883.1	Salmonella enterica subsp. enterica serovar Typhimurium plasmid pST1030-2B, com	0	1	0	0	0	0	0	0	0	0	0	0	0	0	0	0	0	0	0	0	0	0	0	0	0	0	0	0	0	0	0	0	0	0	0	0	0	0	0	0	0	0	0	0	0	0	0	0
NZ_MT513102.1	Salmonella enterica subsp. enterica serovar Derby strain SA1982 plasmid unnamed	1	1	0	1	0	0	0	0	0	0	0	0	1	0	0	0	0	0	0	0	0	0	0	0	0	0	0	0	0	0	0	0	0	0	0	0	0	0	0	0	0	0	0	0	0	0	0	0
NZ_MT560003.1	Salmonella enterica subsp. enterica serovar Thompson plasmid pSC1-1/2a, complet	0	1	0	1	0	0	0	0	0	0	0	0	1	0	0	0	0	0	0	0	0	0	0	0	0	0	0	0	0	0	0	0	0	0	0	0	0	0	0	0	0	0	0	0	0	0	0	0
NZ_MT657397.1	Salmonella sp. S13 strain DS13 plasmid pS13D, complete sequence	0	1	0	0	0	0	0	0	0	0	0	0	1	0	0	0	0	0	0	0	0	0	0	0	0	0	0	0	0	0	0	0	0	0	0	0	0	0	0	0	0	0	0	0	0	0	0	0
NZ_MT742153.1	Salmonella sp. S13 plasmid pS13F, complete sequence	0	0	0	0	0	0	0	0	0	0	0	0	1	0	0	0	0	0	0	0	0	0	0	0	0	0	0	0	0	0	0	0	0	0	0	0	0	0	0	0	0	0	0	0	0	0	0	0
NZ_MT859309.1	Salmonella sp. strain Sa1735 plasmid pSa1753, complete sequence	1	1	0	1	0	0	0	0	0	0	0	0	1	0	0	0	0	0	0	0	0	0	0	0	0	0	0	0	0	0	0	0	0	0	0	0	0	0	0	0	0	0	0	0	0	0	0	0
NZ_MW025958.1	Salmonella enterica strain 2-65 plasmid p2-65, complete sequence	1	1	0	1	0	0	1	0	0	0	0	0	1	0	0	0	0	0	0	0	0	0	0	0	0	0	0	0	0	0	0	0	0	0	0	0	0	0	0	0	0	0	0	0	0	0	0	0
NZ_MW025959.1	Salmonella enterica strain AH18 plasmid pAH18, complete sequence	0	0	0	0	0	0	0	0	0	0	0	0	1	0	0	0	0	0	0	0	0	0	0	0	0	0	0	0	0	0	0	0	0	0	0	0	0	0	0	0	0	0	0	0	0	0	0	0
NZ_MW025960.1	Salmonella enterica strain S1-9 plasmid pS1-9, complete sequence	1	0	0	1	0	0	0	0	0	0	0	0	1	0	0	0	0	0	0	0	0	0	0	0	0	0	0	0	0	0	0	0	0	0	0	0	0	0	0	0	0	0	0	0	0	0	0	0
NZ_MW025961.1	Salmonella enterica strain X1-13 plasmid pX1-13, complete sequence	1	0	0	1	0	0	0	0	0	0	0	0	1	0	0	0	0	0	0	0	0	0	0	0	0	0	0	0	0	0	0	0	0	0	0	0	0	0	0	0	0	0	0	0	0	0	0	0
NZ_MW025962.1	Salmonella enterica strain X2-15 plasmid pX2-15, complete sequence	0	0	0	0	0	0	0	0	0	0	0	0	1	0	0	0	0	0	0	0	0	0	0	0	0	0	0	0	0	0	0	0	0	0	0	0	0	0	0	0	0	0	0	0	0	0	0	0
NZ_MW025963.1	Salmonella enterica strain X1-88 plasmid pX1-88, complete sequence	0	1	0	0	0	0	0	0	0	0	0	0	1	0	0	0	0	0	0	0	0	0	0	0	0	0	0	0	0	0	0	0	0	0	0	0	0	0	0	0	0	0	0	0	0	0	0	0
NZ_MW025964.1	Salmonella enterica strain S1-27 plasmid pS1-27, complete sequence	1	0	0	1	0	0	0	0	0	0	0	0	1	0	0	0	0	0	0	0	0	0	0	0	0	0	0	0	0	0	0	0	0	0	0	0	0	0	0	0	0	0	0	0	0	0	0	0
NZ_MW025965.1	Salmonella enterica strain 1-B7 plasmid p1-B7, complete sequence	1	1	0	1	0	0	0	0	0	0	0	0	1	0	0	0	0	0	0	0	0	0	0	0	0	0	0	0	0	0	0	0	0	0	0	0	0	0	0	0	0	0	0	0	0	0	0	0
NZ_MW025966.1	Salmonella enterica strain X1-67 plasmid X1-67, complete sequence	1	1	0	1	0	0	0	0	0	0	0	0	1	0	0	0	0	0	0	0	0	0	0	0	0	0	0	0	0	0	0	0	0	0	0	0	0	0	0	0	0	0	0	0	0	0	0	0
NZ_MW025967.1	Salmonella enterica strain X2-20 plasmid X2-20, complete sequence	1	1	0	1	0	0	0	0	0	0	0	0	1	0	0	0	0	0	0	0	0	0	0	0	0	0	0	0	0	0	0	0	0	0	0	0	0	0	0	0	0	0	0	0	0	0	0	0
NZ_MW030687.1	Salmonella enterica subsp. enterica serovar Newport strain ARS # 574 plasmid pS	0	0	0	1	0	0	0	0	0	0	0	0	0	0	0	0	0	0	0	0	0	0	0	0	0	0	0	0	0	0	0	0	0	0	0	0	0	0	0	0	0	0	0	0	0	0	0	0
NZ_MW052847.1	Salmonella enterica subsp. enterica serovar Albany strain A17-KCI-MNK-002-2S pl	0	0	0	0	0	0	0	0	0	0	0	0	1	0	0	0	0	0	0	0	0	0	0	0	0	0	0	0	0	0	0	0	0	0	0	0	0	0	0	0	0	0	0	0	0	0	0	0
NZ_MW082014.1	Salmonella enterica subsp. enterica serovar Typhimurium strain R8-SH12G1005 pla	0	0	0	0	0	0	0	0	0	0	0	0	1	0	0	0	0	0	0	0	0	0	0	0	0	0	0	0	0	0	0	0	0	0	0	0	0	0	0	0	0	0	0	0	0	0	0	0
NZ_MW244439.1	Salmonella enterica subsp. enterica serovar Newport plasmid p_0307-213, complet	0	0	0	1	0	0	0	0	0	0	0	0	0	0	0	0	0	0	0	0	0	0	0	0	0	0	0	0	0	0	0	0	0	0	0	0	0	0	0	0	0	0	0	0	0	0	0	0
NZ_MW264504.1	Salmonella enterica subsp. enterica serovar Typhimurium strain S52 plasmid pS52	1	1	0	1	0	0	0	0	0	0	0	0	1	0	0	0	0	0	0	0	0	0	0	0	0	0	0	0	0	0	0	0	0	0	0	0	0	0	0	0	0	0	0	0	0	0	0	0
NZ_MW264505.1	Salmonella enterica subsp. enterica serovar Typhimurium strain S54 plasmid pS54	1	0	0	1	0	0	0	0	0	0	0	0	1	0	0	0	0	0	0	0	0	0	0	0	0	0	0	0	0	0	0	0	0	0	0	0	0	0	0	0	0	0	0	0	0	0	0	0
NZ_MW264510.1	Salmonella enterica subsp. enterica serovar Typhimurium strain S70 plasmid pS70	1	0	0	1	0	0	0	0	0	0	0	0	1	0	0	0	0	0	0	0	0	0	0	0	0	0	0	0	0	0	0	0	0	0	0	0	0	0	0	0	0	0	0	0	0	0	0	0
NZ_MW264511.1	Salmonella enterica subsp. enterica serovar Typhimurium strain S49 plasmid pS49	0	0	0	0	0	0	0	0	0	0	0	0	0	0	0	0	0	0	0	0	0	0	0	0	0	0	0	0	0	0	0	0	0	0	0	0	0	0	0	0	0	0	0	0	0	0	0	0
NZ_MW264512.1	Salmonella enterica subsp. enterica serovar Typhimurium strain S49 plasmid pSH4	1	0	0	1	0	0	0	0	0	0	0	0	1	0	0	0	0	0	0	0	0	0	0	0	0	0	0	0	0	0	0	0	0	0	0	0	0	0	0	0	0	0	0	0	0	0	0	0
NZ_MW264513.1	Salmonella enterica subsp. enterica serovar Typhimurium strain S53 plasmid pS53	1	0	0	1	0	0	0	0	0	0	0	0	1	0	0	0	0	0	0	0	0	0	0	0	0	0	0	0	0	0	0	0	0	0	0	0	0	0	0	0	0	0	0	0	0	0	0	0
NZ_MW264514.1	Salmonella enterica subsp. enterica serovar Typhimurium strain S53 plasmid pS53	0	1	0	0	0	0	0	0	0	0	0	0	0	0	0	0	0	0	0	0	0	0	0	0	0	0	0	0	0	0	0	0	0	0	0	0	0	0	0	0	0	0	0	0	0	0	0	0
NZ_MW356909.1	Salmonella enterica subsp. enterica serovar Typhimurium strain S51 plasmid pS51	1	1	0	1	0	0	0	0	0	0	0	0	1	0	0	0	0	0	0	0	0	0	0	0	0	0	0	0	0	0	0	0	0	0	0	0	0	0	0	0	0	0	0	0	0	0	0	0
NZ_MW553858.1	Salmonella enterica strain 15E444 plasmid p15E444, complete sequence	0	0	0	0	0	0	0	0	0	0	0	0	1	0	0	0	0	0	0	0	0	0	0	0	0	0	0	0	0	0	0	0	0	0	0	0	0	0	0	0	0	0	0	0	0	0	0	0
NZ_MW567497.1	Salmonella enterica subsp. enterica serovar Meleagridis strain Sa42 plasmid pSa	0	0	0	0	0	0	0	0	0	0	0	0	1	0	0	0	0	0	0	0	0	0	0	0	0	0	0	0	0	0	0	0	0	0	0	0	0	0	0	0	0	0	0	0	0	0	0	0
NZ_MW567498.1	Salmonella enterica subsp. enterica serovar Meleagridis strain Sa42-T4 plasmid	0	0	0	1	0	0	0	0	0	0	0	0	1	0	0	0	0	0	0	0	0	0	0	0	0	0	0	0	0	0	0	0	0	0	0	0	0	0	0	0	0	0	0	0	0	0	0	0
NZ_MW590592.1	Salmonella enterica subsp. enterica serovar Typhimurium strain ATCC 14028 plasm	0	0	0	0	0	0	0	0	0	0	0	0	1	0	0	0	0	0	0	0	0	0	0	0	0	0	0	0	0	0	0	0	0	0	0	0	0	0	0	0	0	0	0	0	0	0	0	0
NZ_MW655523.1	Salmonella enterica subsp. enterica serovar Typhimurium strain ATCC 14028 plasm	0	0	0	0	0	0	0	0	0	0	0	0	1	0	0	0	0	0	0	0	0	0	0	0	0	0	0	0	0	0	0	0	0	0	0	0	0	0	0	0	0	0	0	0	0	0	0	0
NZ_MW881230.1	Salmonella enterica subsp. enterica serovar Meleagridis strain Sa42 plasmid pSa	0	0	0	1	0	0	0	0	0	0	0	0	1	0	0	0	0	0	0	0	0	0	0	0	0	0	0	0	0	0	0	0	0	0	0	0	0	0	0	0	0	0	0	0	0	0	0	0
NZ_MW881231.1	Salmonella enterica subsp. enterica serovar Meleagridis strain Sa42 plasmid pSa	0	0	0	1	0	0	0	0	0	0	0	0	1	0	0	0	0	0	0	0	0	0	0	0	0	0	0	0	0	0	0	0	0	0	0	0	0	0	0	0	0	0	0	0	0	0	0	0
NZ_MW881232.1	Salmonella enterica subsp. enterica serovar Meleagridis strain Sa42 plasmid Sa4	0	0	0	0	0	0	0	0	0	0	0	0	1	0	0	0	0	0	0	0	0	0	0	0	0	0	0	0	0	0	0	0	0	0	0	0	0	0	0	0	0	0	0	0	0	0	0	0
NZ_MZ004973.1	Salmonella enterica subsp. enterica serovar Kottbus strain AMA003584 plasmid pA	0	0	0	0	0	0	0	0	0	0	0	0	1	0	0	0	0	0	0	0	0	0	0	0	0	0	0	0	0	0	0	0	0	0	0	0	0	0	0	0	0	0	0	0	0	0	0	0
NZ_MZ666126.1	Salmonella enterica subsp. enterica serovar 1,4,[5],12:i:- strain 77_84_18 plas	1	0	0	1	0	0	0	0	0	0	0	0	1	0	0	0	0	0	0	0	0	0	0	0	0	0	0	0	0	0	0	0	0	0	0	0	0	0	0	0	0	0	0	0	0	0	0	0
NZ_OL598600.1	Salmonella sp. strain PJM1 plasmid pPJ-T7-250kb, complete sequence	1	0	0	1	0	0	0	0	0	0	0	0	1	0	0	0	0	0	0	0	0	0	0	0	0	0	0	0	0	0	0	0	0	0	0	0	0	0	0	0	0	0	0	0	0	0	0	0
NZ_OL598601.1	Salmonella sp. strain PJM1 plasmid pPJ-T16-250kb, complete sequence	1	0	0	1	0	0	0	0	0	0	0	0	1	0	0	0	0	0	0	0	0	0	0	0	0	0	0	0	0	0	0	0	0	0	0	0	0	0	0	0	0	0	0	0	0	0	0	0
NZ_OL598602.1	Salmonella sp. strain PJM1 plasmid pPJ-T17-213kb, complete sequence	0	0	0	0	0	0	0	0	0	0	0	0	1	0	0	0	0	0	0	0	0	0	0	0	0	0	0	0	0	0	0	0	0	0	0	0	0	0	0	0	0	0	0	0	0	0	0	0
NZ_OL689363.1	Salmonella enterica subsp. enterica serovar Heidelberg strain 26-4507 isolate 2	0	0	0	0	0	0	0	0	0	0	0	0	1	0	0	0	0	0	0	0	0	0	0	0	0	0	0	0	0	0	0	0	0	0	0	0	0	0	0	0	0	0	0	0	0	0	0	0
NZ_OM048933.1	Salmonella enterica subsp. enterica serovar Derby strain S1330 plasmid pS1330-1	1	1	0	0	0	0	0	0	0	0	0	0	0	0	0	0	0	0	0	0	0	0	0	0	0	0	0	0	0	0	0	0	0	0	0	0	0	0	0	0	0	0	0	0	0	0	0	0
NZ_OM048934.1	Salmonella enterica subsp. enterica serovar Typhimurium strain S1380 plasmid pS	1	1	0	0	0	0	0	0	0	0	0	0	0	0	0	0	0	0	0	0	0	0	0	0	0	0	0	0	0	0	0	0	0	0	0	0	0	0	0	0	0	0	0	0	0	0	0	0
NZ_OM048935.1	Salmonella enterica subsp. enterica serovar Typhimurium strain S1380 plasmid pS	0	1	0	1	0	0	0	0	0	0	0	0	0	0	0	0	0	0	0	0	0	0	0	0	0	0	0	0	0	0	0	0	0	0	0	0	0	0	0	0	0	0	0	0	0	0	0	0
NZ_OM179752.1	Salmonella enterica subsp. enterica serovar Typhimurium strain YT2-4-4 plasmid	0	0	0	1	0	0	0	0	0	0	0	0	1	0	0	0	0	0	0	0	0	0	0	0	0	0	0	0	0	0	0	0	0	0	0	0	0	0	0	0	0	0	0	0	0	0	0	0
NZ_OM317740.1	Salmonella sp. strain PJM1 plasmid pPJT15-330kb, complete sequence	1	0	0	1	0	0	0	0	0	0	0	0	1	0	0	0	0	0	0	0	0	0	0	0	0	0	0	0	0	0	0	0	0	0	0	0	0	0	0	0	0	0	0	0	0	0	0	0
NZ_OM317741.1	Salmonella sp. strain PJM1 plasmid pPJT1-452kb, complete sequence	1	0	0	1	0	0	0	0	0	0	0	0	1	0	0	0	0	0	0	0	0	0	0	0	0	0	0	0	0	0	0	0	0	0	0	0	0	0	0	0	0	0	0	0	0	0	0	0
NZ_ON960346.1	Salmonella sp. strain AH228 plasmid pSE_AH228, complete sequence	1	0	0	1	0	0	0	0	0	0	0	0	0	0	0	0	0	0	0	0	0	0	0	0	0	0	0	0	0	0	0	0	0	0	0	0	0	0	0	0	0	0	0	0	0	0	0	0
NZ_ON960347.1	Salmonella sp. strain 1.6E+243 plasmid pSI_16E242, complete sequence	1	1	0	1	0	0	0	0	0	0	0	0	1	0	0	0	0	0	0	0	0	0	0	0	0	0	0	0	0	0	0	0	0	0	0	0	0	0	0	0	0	0	0	0	0	0	0	0
NZ_ON960348.1	Salmonella sp. strain 16ESS0300 plasmid pSI_16ESS0300, complete sequence	1	1	0	1	0	0	0	0	0	0	0	0	1	0	0	0	0	0	0	0	0	0	0	0	0	0	0	0	0	0	0	0	0	0	0	0	0	0	0	0	0	0	0	0	0	0	0	0
NZ_ON960349.1	Salmonella sp. strain 17E557 plasmid pSI_17E557, complete sequence	1	1	0	0	0	0	0	0	0	0	0	0	1	0	0	0	0	0	0	0	0	0	0	0	0	0	0	0	0	0	0	0	0	0	0	0	0	0	0	0	0	0	0	0	0	0	0	0
NZ_ON960350.1	Salmonella sp. strain 13ESS0111 plasmid pSIn_13ESS0111, complete sequence	1	1	0	1	0	0	0	0	0	0	0	0	1	0	0	0	0	0	0	0	0	0	0	0	0	0	0	0	0	0	0	0	0	0	0	0	0	0	0	0	0	0	0	0	0	0	0	0
NZ_ON960351.1	Salmonella sp. strain a114 plasmid pSIn_a114, complete sequence	1	1	0	0	0	0	0	0	0	0	0	0	1	0	0	0	0	0	0	0	0	0	0	0	0	0	0	0	0	0	0	0	0	0	0	0	0	0	0	0	0	0	0	0	0	0	0	0
NZ_ON960352.1	Salmonella sp. strain quan12 plasmid pSIn_quan12, complete sequence	1	1	0	1	0	0	0	0	0	0	0	0	1	0	0	0	0	0	0	0	0	0	0	0	0	0	0	0	0	0	0	0	0	0	0	0	0	0	0	0	0	0	0	0	0	0	0	0
NZ_OP019024.1	Salmonella enterica subsp. enterica serovar Typhimurium strain SA1850 plasmid p	1	1	0	1	0	0	0	0	0	0	0	0	1	0	0	0	0	0	0	0	0	0	0	0	0	0	0	0	0	0	0	0	0	0	0	0	0	0	0	0	0	0	0	0	0	0	0	0
NZ_OP290545.1	Salmonella enterica subsp. enterica serovar Typhimurium strain LS002 plasmid pN	1	0	0	0	0	0	0	0	0	0	0	0	1	0	0	0	0	0	0	0	0	0	0	0	0	0	0	0	0	0	0	0	0	0	0	0	0	0	0	0	0	0	0	0	0	0	0	0
NZ_OP328419.1	Salmonella enterica subsp. enterica serovar Rissen strain SA535 plasmid pSA535-	0	0	0	0	0	0	0	0	0	0	0	0	0	0	0	0	0	0	0	0	0	1	0	0	0	0	0	0	0	0	0	0	0	0	0	0	0	0	0	0	0	0	0	0	0	0	0	0
NZ_OP894079.1	Salmonella enterica subsp. enterica serovar Corvallis strain SA663 plasmid pSA6	1	1	0	0	0	0	0	0	0	0	0	0	1	0	0	0	0	0	0	0	0	0	0	0	0	0	0	0	0	0	0	0	0	0	0	0	0	0	0	0	0	0	0	0	0	0	0	0
NZ_OP905631.1	Salmonella enterica subsp. enterica serovar Typhimurium plasmid pSH11G993-1, co	1	1	0	1	0	0	0	0	0	0	0	0	1	0	0	0	0	0	0	0	0	0	0	0	0	0	0	0	0	0	0	0	0	0	0	0	0	0	0	0	0	0	0	0	0	0	0	0
NZ_OP905632.1	Salmonella enterica subsp. enterica serovar Typhimurium plasmid pSH11G993-2, co	1	0	0	0	0	0	0	0	0	0	0	0	0	0	0	0	0	0	0	0	0	0	0	0	0	0	0	0	0	0	0	0	0	0	0	0	0	0	0	0	0	0	0	0	0	0	0	0
NZ_OP927715.1	Salmonella sp. strain CHC plasmid unnamed1, complete sequence	1	0	0	1	0	0	0	0	0	0	0	0	0	0	0	0	0	0	0	0	0	0	0	0	0	0	0	0	0	0	0	0	0	0	0	0	0	0	0	0	0	0	0	0	0	0	0	0
NZ_OP927719.1	Salmonella sp. strain CYX plasmid unnamed1, complete sequence	0	0	0	0	0	0	0	0	0	0	0	0	1	0	0	0	0	0	0	0	0	0	0	0	0	0	0	0	0	0	0	0	0	0	0	0	0	0	0	0	0	0	0	0	0	0	0	0
NZ_OP927720.1	Salmonella sp. strain CYX plasmid unnamed2, complete sequence	0	0	0	1	0	0	0	0	0	0	0	0	1	0	0	0	0	0	0	0	0	0	0	0	0	0	0	0	0	0	0	0	0	0	0	0	0	0	0	0	0	0	0	0	0	0	0	0
NZ_OP927722.1	Salmonella sp. strain FFL plasmid unnamed2, complete sequence	1	1	0	1	0	0	0	0	0	0	0	0	1	0	0	0	0	0	0	0	0	0	0	0	0	0	0	0	0	0	0	0	0	0	0	0	0	0	0	0	0	0	0	0	0	0	0	0
NZ_OP927724.1	Salmonella sp. strain ZCX plasmid unnamed1, complete sequence	0	1	0	0	0	0	0	0	0	0	0	0	1	0	0	0	0	0	0	0	0	0	0	0	0	0	0	0	0	0	0	0	0	0	0	0	0	0	0	0	0	0	0	0	0	0	0	0
NZ_OP927725.1	Salmonella sp. strain ZCX plasmid unnamed2, complete sequence	0	0	0	0	0	0	0	0	0	0	0	0	0	0	0	0	0	0	0	0	0	0	0	0	0	0	0	0	0	0	0	0	0	0	0	0	0	0	0	0	0	0	0	0	0	0	0	0
NZ_OP927727.1	Salmonella sp. strain ZYX plasmid unnamed1, complete sequence	0	0	0	0	0	0	0	0	0	0	0	0	0	0	0	0	0	0	0	0	0	0	0	0	0	0	0	0	0	0	0	0	0	0	0	0	0	0	0	0	0	0	0	0	0	0	0	0
NZ_OP927729.1	Salmonella sp. strain ZYX plasmid unnamed3, complete sequence	0	0	0	0	0	0	0	0	0	0	0	0	0	0	0	0	0	0	0	0	0	0	0	0	0	0	0	0	0	0	0	0	0	0	0	0	0	0	0	0	0	0	0	0	0	0	0	0
NZ_OP970992.1	Salmonella enterica subsp. enterica serovar Typhimurium var. monophasic 4,[5],1	1	1	0	1	0	0	0	0	0	0	0	0	1	0	0	0	0	0	0	0	0	0	0	0	0	0	0	0	0	0	0	0	0	0	0	0	0	0	0	0	0	0	0	0	0	0	0	0
NZ_OP970993.1	Salmonella enterica subsp. enterica serovar Typhimurium var. monophasic 4,[5],1	1	1	0	1	0	0	0	0	0	0	0	0	1	0	0	0	0	0	0	0	0	0	0	0	0	0	0	0	0	0	0	0	0	0	0	0	0	0	0	0	0	0	0	0	0	0	0	0
NZ_OP970994.1	Salmonella enterica subsp. enterica serovar Typhimurium var. monophasic 4,[5],1	1	1	0	1	0	0	0	0	0	0	0	0	1	0	0	0	0	0	0	0	0	0	0	0	0	0	0	0	0	0	0	0	0	0	0	0	0	0	0	0	0	0	0	0	0	0	0	0
NZ_OQ658820.1	Salmonella enterica subsp. enterica serovar Typhimurium var. monophasic 4,[5],1	1	0	0	1	0	0	0	0	0	0	0	0	1	0	0	0	0	0	0	0	0	0	0	0	0	0	0	0	0	0	0	0	0	0	0	0	0	0	0	0	0	0	0	0	0	0	0	0
NZ_OQ658821.1	Salmonella enterica subsp. enterica serovar Typhimurium var. monophasic 4,[5],1	1	1	0	1	0	0	0	0	0	0	0	0	1	0	0	0	0	0	0	0	0	0	0	0	0	0	0	0	0	0	0	0	0	0	0	0	0	0	0	0	0	0	0	0	0	0	0	0
NZ_OQ658822.1	Salmonella enterica subsp. enterica serovar Typhimurium strain 02_1206 plasmid	1	0	0	1	0	0	0	0	0	0	0	0	0	0	0	0	0	0	0	0	0	0	0	0	0	0	0	0	0	0	0	0	0	0	0	0	0	0	0	0	0	0	0	0	0	0	0	0
NZ_OQ658823.1	Salmonella enterica subsp. enterica serovar Typhimurium var. monophasic 4,[5],1	0	1	0	0	0	0	0	0	0	0	0	0	1	0	0	0	0	0	0	0	0	0	0	0	0	0	0	0	0	0	0	0	0	0	0	0	0	0	0	0	0	0	0	0	0	0	0	0
NZ_OQ658824.1	Salmonella enterica subsp. enterica serovar Typhimurium var. monophasic 4,[5],1	1	1	0	0	0	0	0	0	0	0	0	0	0	0	0	0	0	0	0	0	0	0	0	0	0	0	0	0	0	0	0	0	0	0	0	0	0	0	0	0	0	0	0	0	0	0	0	0
NZ_OR060874.1	Salmonella enterica subsp. enterica serovar Enteritidis strain DY35 plasmid pDY	0	0	0	0	0	0	0	0	0	0	0	0	1	0	0	0	0	0	0	0	0	0	0	0	0	0	0	0	0	0	0	0	0	0	0	0	0	0	0	0	0	0	0	0	0	0	0	0
NZ_OR060875.1	Salmonella enterica subsp. enterica serovar Enteritidis strain HN31 plasmid pHN	0	0	0	0	0	0	0	0	0	0	0	0	1	0	0	0	0	0	0	0	0	0	0	0	0	0	0	0	0	0	0	0	0	0	0	0	0	0	0	0	0	0	0	0	0	0	0	0
NZ_OR095745.1	Salmonella enterica isolate R10-SAl2 plasmid pR1041-Sal2-167k, complete sequenc	1	1	0	1	0	0	0	0	0	0	0	0	1	0	0	0	0	0	0	0	0	0	0	0	0	0	0	0	0	0	0	0	0	0	0	0	0	0	0	0	0	0	0	0	0	0	0	0
NZ_OR126577.1	Salmonella enterica subsp. enterica serovar Rissen strain 4_29_19 plasmid pKPC_	1	1	0	0	0	0	0	0	0	0	0	0	1	0	0	0	0	0	0	0	0	0	0	0	0	0	0	0	0	0	0	0	0	0	0	0	0	0	0	0	0	0	0	0	0	0	0	0
NZ_OR497833.1	Salmonella enterica subsp. enterica serovar Typhimurium strain 2023JX045 plasmi	1	1	0	1	0	0	0	0	0	0	0	0	1	0	0	0	0	0	0	0	0	0	0	0	0	0	0	0	0	0	0	0	0	0	0	0	0	0	0	0	0	0	0	0	0	0	0	0
NZ_OR782950.1	Salmonella enterica subsp. enterica serovar Paratyphi B strain SA22019 plasmid	1	1	0	1	0	0	0	0	0	0	0	0	1	0	0	0	0	0	0	0	0	1	0	0	0	0	0	0	0	0	0	0	0	0	0	0	0	0	0	1	0	0	0	0	0	0	0	0
NZ_OR797031.1	Salmonella enterica subsp. enterica serovar Panama strain Pan61 plasmid pPan61-	0	0	0	0	0	0	0	0	0	0	0	0	1	0	0	0	0	0	0	0	0	0	0	0	0	0	0	0	0	0	0	0	0	0	0	0	0	0	0	0	0	0	0	0	0	0	0	0
NZ_OR797032.1	Salmonella enterica subsp. enterica serovar Panama strain Pan61 plasmid pPan61-	0	0	0	0	0	0	0	0	0	0	0	0	1	0	0	0	0	0	0	0	0	0	0	0	0	0	0	0	0	0	0	0	0	0	0	0	0	0	0	0	0	0	0	0	0	0	0	0
NZ_OR797033.1	Salmonella enterica subsp. enterica serovar Panama strain Pan86 plasmid pPan86,	0	0	0	0	0	0	0	0	0	0	0	0	0	0	0	0	0	0	0	0	0	0	0	0	0	0	0	0	0	0	0	0	0	0	0	0	0	0	0	0	0	0	0	0	0	0	0	0
NZ_OR797034.1	Salmonella enterica subsp. enterica serovar Panama strain Pan376 plasmid pPan37	0	0	0	0	0	0	0	0	0	0	0	0	0	0	0	0	0	0	0	0	0	0	0	0	0	0	0	0	0	0	0	0	0	0	0	0	0	0	0	0	0	0	0	0	0	0	0	0
NZ_OU015324.1	Salmonella enterica subsp. enterica serovar Typhimurium strain AUSMDU00004549 i	0	0	0	1	0	0	0	0	0	0	0	0	1	0	0	0	0	0	0	0	0	0	0	0	0	0	0	0	0	0	0	0	0	0	0	0	0	0	0	0	0	0	0	0	0	0	0	0
NZ_OU015329.1	Salmonella enterica subsp. enterica serovar Typhimurium strain AUSMDU00027951 i	1	1	0	1	0	0	0	0	0	0	0	0	0	0	0	0	0	0	0	0	0	0	0	0	0	0	0	0	0	0	0	0	0	0	0	0	0	0	0	0	0	0	0	0	0	0	0	0
NZ_OU015341.1	Salmonella enterica subsp. enterica serovar Typhimurium strain AUSMDU00027944 i	1	0	0	1	0	0	0	0	0	0	0	0	1	0	0	0	0	0	0	0	0	0	0	0	0	0	0	0	0	0	0	0	0	0	0	0	0	0	0	0	0	0	0	0	0	0	0	0
NZ_OW849779.1	Salmonella enterica subsp. enterica serovar Infantis isolate 12037823-11 plasmi	0	1	0	1	0	0	0	0	0	0	0	0	1	0	0	0	0	0	0	0	0	0	0	0	0	0	0	0	0	0	0	0	0	0	0	0	0	0	0	0	0	0	0	0	0	0	0	0
NZ_OW849833.1	Salmonella enterica subsp. enterica serovar Infantis isolate 16092401-41 plasmi	0	0	0	1	0	0	0	0	0	0	0	0	1	0	0	0	0	0	0	0	0	0	0	0	0	0	0	0	0	0	0	0	0	0	0	0	0	0	0	0	0	0	0	0	0	0	0	0
NZ_OW849855.1	Salmonella enterica subsp. enterica serovar Infantis isolate 13065790-183 plasm	0	1	0	1	0	0	0	0	0	0	0	0	1	0	0	0	0	0	0	0	0	0	0	0	0	0	0	0	0	0	0	0	0	0	0	0	0	0	0	0	0	0	0	0	0	0	0	0
NZ_OW849859.1	Salmonella enterica subsp. enterica serovar Infantis isolate 14026835 plasmid p	1	1	0	1	0	0	0	0	0	0	0	0	1	0	0	0	0	0	0	0	0	0	0	0	0	0	0	0	0	0	0	0	0	0	0	0	0	0	0	0	0	0	0	0	0	0	0	0
NZ_OX442404.1	Salmonella enterica subsp. enterica serovar Agona isolate pure strain plasmid 2	0	1	0	0	0	0	0	0	0	0	0	0	1	0	0	0	0	0	0	0	0	0	0	0	0	0	0	0	0	0	0	0	0	0	0	0	0	0	0	0	0	0	0	0	0	0	0	0
NZ_OY754830.1	Salmonella enterica subsp. enterica serovar Typhimurium isolate Reference plasm	0	0	0	0	0	0	0	0	0	0	0	0	0	0	0	0	0	0	0	0	0	0	0	0	0	0	0	0	0	0	0	0	0	0	0	0	0	0	0	0	0	0	0	0	0	0	0	0
NZ_OY754831.1	Salmonella enterica subsp. enterica serovar Typhimurium isolate Reference plasm	0	1	0	1	0	0	0	0	0	0	0	0	1	0	0	0	0	0	0	0	0	0	0	0	0	0	0	0	0	0	0	0	0	0	0	0	0	0	0	0	0	0	0	0	0	0	0	0
NZ_OY754840.1	Salmonella enterica subsp. enterica serovar Infantis isolate Reference plasmid	0	1	0	0	0	0	0	0	0	0	0	0	1	0	0	0	0	0	0	0	0	0	0	0	0	0	0	0	0	0	0	0	0	0	0	0	0	0	0	0	0	0	0	0	0	0	0	0
NZ_PP024953.1	Salmonella enterica subsp. enterica serovar Paratyphi B strain TY20019 plasmid	0	1	0	1	0	0	0	0	0	0	0	0	1	0	0	0	0	0	0	0	0	0	0	0	0	0	0	0	0	0	0	0	0	0	0	0	0	0	0	0	0	0	0	0	0	0	0	0
NZ_PP024954.1	Salmonella enterica subsp. enterica serovar Paratyphi B strain TY21021 plasmid	1	1	0	1	0	0	0	0	0	0	0	0	1	0	0	0	0	0	0	0	0	0	0	0	0	0	0	0	0	0	0	0	0	0	0	0	0	0	0	0	0	0	0	0	0	0	0	0
NZ_PP024955.1	Salmonella enterica subsp. enterica serovar Paratyphi B strain TY21030 plasmid	1	1	0	1	0	0	0	0	0	0	0	0	1	0	0	0	0	0	0	0	0	0	0	0	0	0	0	0	0	0	0	0	0	0	0	0	0	0	0	0	0	0	0	0	0	0	0	0
OU015326.1	Salmonella enterica subsp. enterica serovar Typhimurium strain AUSMDU00005182 g	0	0	0	0	0	0	0	0	0	0	0	0	0	0	0	0	0	0	0	0	0	0	0	0	0	0	0	0	0	0	0	0	0	0	0	0	0	0	0	0	0	0	0	0	0	0	0	0
OU015327.1	Salmonella enterica subsp. enterica serovar Typhimurium strain AUSMDU00005182 g	0	0	0	0	0	0	0	0	0	0	0	0	1	0	0	0	0	0	0	0	0	0	0	0	0	0	0	0	0	0	0	0	0	0	0	0	0	0	0	0	0	0	0	0	0	0	0	0
OU015335.1	Salmonella enterica subsp. enterica serovar Typhimurium strain AUSMDU00005124 g	0	0	0	1	0	0	0	0	0	0	0	0	1	0	0	0	0	0	0	0	0	0	0	0	0	0	0	0	0	0	0	0	0	0	0	0	0	0	0	0	0	0	0	0	0	0	0	0
OU015336.1	Salmonella enterica subsp. enterica serovar Typhimurium strain AUSMDU00005124 g	0	0	0	0	0	0	0	0	0	0	0	0	1	0	0	0	0	0	0	0	0	0	0	0	0	0	0	0	0	0	0	0	0	0	0	0	0	0	0	0	0	0	0	0	0	0	0	0
OU015338.1	Salmonella enterica subsp. enterica serovar Typhimurium strain AUSMDU00018340 g	1	1	0	1	0	0	0	0	0	0	0	0	1	0	0	0	0	0	0	0	0	0	0	0	0	0	0	0	0	0	0	0	0	0	0	0	0	0	0	0	0	0	0	0	0	0	0	0
OU015339.1	Salmonella enterica subsp. enterica serovar Typhimurium strain AUSMDU00018340 g	0	0	0	0	0	0	0	0	0	0	0	0	0	0	0	0	0	0	0	0	0	0	0	0	0	0	0	0	0	0	0	0	0	0	0	0	0	0	0	0	0	0	0	0	0	0	0	0
OX345448.1	Salmonella enterica subsp. enterica strain SV10193 genome assembly, plasmid: 11	0	0	0	0	0	0	0	0	0	0	0	0	0	0	0	0	0	0	0	0	0	0	0	0	0	0	0	0	0	0	0	0	0	0	0	0	0	0	0	0	0	0	0	0	0	0	0	0
AF128883.1	Staphylococcus aureus 21kb plasmid, complete sequence	0	0	0	0	0	0	0	0	0	0	0	0	1	0	0	0	0	0	0	0	0	0	0	0	0	0	0	0	0	0	0	0	0	0	0	0	0	0	0	0	0	0	0	0	0	0	0	0
AJ297913.2	Uncultured bacterium plasmid pIPO2T, complete sequence	0	0	0	0	0	0	0	0	0	0	0	0	0	0	0	0	0	0	0	0	0	0	0	0	0	0	0	0	0	0	0	0	0	0	0	0	0	0	0	0	0	0	0	0	0	0	0	0
AJ639924.1	Uncultured bacterium plasmid pB3 complete genome	0	1	0	0	0	0	0	0	0	0	0	0	0	0	0	0	0	0	0	0	0	0	0	0	0	0	0	0	0	0	0	0	0	0	0	0	0	0	0	0	0	0	0	0	0	0	0	0
AJ863570.1	Uncultured bacterium IncP-1beta multiresistance plasmid pB8	0	1	0	0	0	0	0	0	0	0	0	0	1	0	0	0	0	0	0	0	0	0	0	0	0	0	0	0	0	0	0	0	0	0	0	0	0	0	0	0	0	0	0	0	0	0	0	0
AM261282.1	Uncultured bacterium IncP-1 plasmid pKJK5 complete sequence	0	1	0	0	0	0	0	0	0	0	0	0	0	0	0	0	0	0	0	0	0	0	0	0	0	0	0	0	0	0	0	0	0	0	0	0	0	0	0	0	0	0	0	0	0	0	0	0
AP014579.1	Burkholderia sp. RPE67 plasmid p1 DNA, complete genome	0	0	0	0	0	0	0	0	0	0	0	0	0	0	0	0	0	0	0	0	0	0	0	0	0	0	0	0	0	0	0	0	0	0	0	0	0	0	0	0	0	0	0	0	0	0	0	0
AP017309.1	Leptolyngbya sp. NIES-3755 plasmid plasmid1 DNA, complete genome	0	0	0	0	0	0	0	0	0	0	0	0	0	0	0	0	0	0	0	0	0	0	0	0	0	0	0	0	0	0	0	0	0	0	0	0	0	0	0	0	0	0	0	0	0	0	0	0
AP018204.1	Leptolyngbya boryana NIES-2135 plasmid plasmid1 DNA, complete genome	0	0	0	0	0	0	0	0	0	0	0	0	0	0	0	0	0	0	0	0	0	0	0	0	0	0	0	0	0	0	0	0	0	0	0	0	0	0	0	0	0	0	0	0	0	0	0	0
AP018264.1	Scytonema sp. NIES-4073 plasmid plasmid1 DNA, complete genome	0	0	0	0	0	0	0	0	0	0	0	0	0	0	0	0	0	0	0	0	0	0	0	0	0	0	0	0	0	0	0	0	0	0	0	0	0	0	0	0	0	0	0	0	0	0	0	0
AP018304.1	Fischerella sp. NIES-4106 plasmid plasmid6 DNA, complete genome	0	0	0	0	0	0	0	0	0	0	0	0	0	0	0	0	0	0	0	0	0	0	0	0	0	0	0	0	0	0	0	0	0	0	0	0	0	0	0	0	0	0	0	0	0	0	0	0
AP018310.1	Aulosira laxa NIES-50 plasmid plasmid3 DNA, complete genome	0	0	0	0	0	0	0	0	0	0	0	0	0	0	0	0	0	0	0	0	0	0	0	0	0	0	0	0	0	0	0	0	0	0	0	0	0	0	0	0	0	0	0	0	0	0	0	0
AP018566.2	Proteus mirabilis MH13-009N plasmid pMH13-009N_1 DNA, complete genome	0	0	0	0	0	0	1	0	0	0	0	0	1	0	0	0	0	0	0	0	0	0	0	0	0	0	0	0	0	0	0	0	0	0	0	0	0	0	0	0	0	0	0	0	0	0	0	0
AP018567.2	Citrobacter freundii MH17-012N plasmid pMH17-012N_1 DNA, complete genome	0	0	0	0	0	0	0	0	0	0	0	0	1	0	0	0	0	0	0	0	0	0	0	0	0	0	0	0	0	0	0	0	0	0	0	0	0	0	0	0	0	0	0	0	0	0	0	0
AP018569.2	Citrobacter freundii MH17-012N plasmid pMH17-012N_3 DNA, complete genome	1	1	0	0	0	0	0	0	0	0	0	0	1	0	0	0	0	0	0	0	0	0	0	0	0	0	0	0	0	0	0	0	0	0	0	0	0	0	0	0	0	0	0	0	0	0	0	0
AP018570.2	Citrobacter freundii MH17-012N plasmid pMH17-012N_4 DNA, complete genome	1	1	0	0	0	0	0	0	0	0	0	0	1	0	0	0	0	0	0	0	0	0	0	0	0	0	0	0	0	0	0	0	0	0	0	0	0	0	0	0	0	0	0	0	0	0	0	0
AP018571.2	Citrobacter freundii MH16-522D plasmid pMH16-522D_1 DNA, complete genome	0	0	0	0	0	0	0	0	0	0	0	0	1	0	0	0	0	0	0	0	0	0	0	0	0	0	0	0	0	0	0	0	0	0	0	0	0	0	0	0	0	0	0	0	0	1	0	0
AP018579.2	Klebsiella pneumoniae MH15-258M plasmid pMH15-258M_1 DNA, complete genome	1	0	0	0	0	0	1	0	0	0	0	0	1	0	0	0	0	0	0	0	0	0	1	0	0	0	0	0	0	0	0	0	0	0	0	0	0	0	0	0	0	0	0	0	0	0	0	0
AP018581.2	Klebsiella pneumoniae MH15-191M plasmid pMH15-191M_1 DNA, complete genome	0	0	0	0	0	0	1	0	0	0	0	0	1	0	0	0	0	0	0	0	0	0	0	0	0	0	0	0	0	0	0	0	0	0	0	0	0	0	0	0	0	0	0	0	0	0	0	0
AP019385.1	Enterobacter cloacae NUH15_ECL011 plasmid pNUH15_ECL011_1 DNA, complete sequenc	0	0	0	0	0	0	0	0	0	0	0	0	0	0	0	0	0	0	0	0	0	0	0	0	0	0	0	0	0	0	0	0	0	0	0	1	0	0	0	0	0	0	0	0	0	0	0	0
AP019386.1	Enterobacter cloacae NUH15_ECL020 plasmid pNUH15_ECL020_1 DNA, complete sequenc	1	0	0	0	0	0	0	0	0	0	0	0	1	0	0	0	0	0	0	0	0	0	0	0	0	0	0	0	0	0	0	0	0	0	0	0	0	0	0	0	0	0	0	0	0	0	0	0
AP019705.1	Escherichia coli O145:H28 10942 plasmid pO145_10942_2 DNA, complete genome	0	0	0	1	0	0	0	0	0	0	0	0	1	0	0	0	0	0	0	0	0	0	0	0	0	0	0	0	0	0	0	0	0	0	0	0	0	0	0	0	0	0	0	0	0	0	0	0
AP021941.1	Aeromonas veronii plasmid pWP2-S18-CRE-03_1 DNA, complete genome, strain: WP2-S	0	0	0	0	0	0	0	0	0	0	0	0	1	0	0	0	0	0	0	0	0	0	0	0	0	0	0	0	0	0	0	0	0	0	0	0	0	0	0	0	0	0	0	0	0	0	0	0
AP021942.1	Aeromonas veronii plasmid pWP2-S18-CRE-03_2 DNA, complete genome, strain: WP2-S	1	1	0	0	0	0	0	0	0	0	0	0	1	0	0	0	0	0	0	0	0	0	0	0	0	0	0	0	0	0	0	0	0	0	0	0	0	0	0	0	0	0	0	0	0	0	0	0
AP021970.1	Raoultella ornithinolytica plasmid pWP3-W18-ESBL-01_1 DNA, complete genome, str	1	0	0	0	0	0	0	0	0	0	0	0	1	0	0	0	0	0	0	0	0	0	0	0	0	0	0	0	0	0	0	0	0	0	0	0	0	0	0	0	0	0	0	0	0	0	0	0
AP021971.1	Raoultella ornithinolytica plasmid pWP3-W18-ESBL-01_2 DNA, complete genome, str	0	0	0	1	0	0	0	0	0	0	0	0	0	0	0	0	0	0	0	0	0	0	0	0	0	0	0	0	0	0	0	0	0	0	0	0	0	0	0	0	0	0	0	0	0	0	0	0
AP022086.1	Klebsiella quasipneumoniae plasmid pWP4-S18-ESBL-06_1 DNA, complete genome, str	0	0	0	1	0	0	0	0	0	0	0	0	1	0	0	0	0	0	0	0	0	0	0	0	0	0	0	0	0	0	0	0	0	0	0	0	0	0	0	0	0	0	0	0	0	0	0	0
AP022134.1	Enterobacter cloacae plasmid pWP5-S18-ESBL-01_1 DNA, complete genome, strain: W	0	1	0	0	0	0	0	0	0	0	0	0	1	0	0	0	0	0	0	0	0	0	0	0	0	0	0	0	0	0	0	0	0	0	0	0	0	0	0	0	0	0	0	0	0	0	0	0
AP022158.1	Klebsiella pneumoniae plasmid pWP5-S18-ESBL-06_1 DNA, complete genome, strain:	0	0	0	0	0	0	0	0	0	0	0	0	1	0	0	0	0	0	0	0	0	0	0	0	0	0	0	0	0	0	0	0	0	0	0	0	0	0	0	0	0	0	0	0	0	0	0	0
AP022229.1	Enterobacter cloacae plasmid pWP8-W18-CRE-04_1 DNA, complete genome, strain: WP	1	0	0	0	0	0	0	0	0	0	0	0	1	0	0	0	0	0	0	0	0	0	0	0	0	0	0	0	0	0	0	0	0	0	0	0	0	0	0	0	0	0	0	0	0	0	0	0
AP022276.1	Enterobacter cloacae plasmid pWP8-W19-CRE-02_2 DNA, complete genome, strain: WP	0	0	0	1	0	0	0	0	0	0	0	0	0	0	0	0	0	0	0	0	0	0	0	0	0	0	0	0	0	0	0	0	0	0	0	0	0	0	0	0	0	0	0	0	0	0	0	0
AP022277.1	Enterobacter cloacae plasmid pWP8-W19-CRE-02_3 DNA, complete genome, strain: WP	0	0	0	0	0	0	0	0	0	0	0	0	1	0	0	0	0	0	0	0	0	0	0	0	0	0	0	0	0	0	0	0	0	0	0	0	0	0	0	0	0	0	0	0	0	0	0	0
AP022278.1	Enterobacter cloacae plasmid pWP8-W19-CRE-02_4 DNA, complete genome, strain: WP	1	0	0	0	0	0	0	0	0	0	0	0	0	0	0	0	0	0	0	0	0	0	0	0	0	0	0	0	0	0	0	0	0	0	0	0	0	0	0	0	0	0	0	0	0	0	0	0
AP022308.1	Burkholderia sp. SFA1 plasmid BSFA1_p1 DNA, complete genome	0	0	0	0	0	0	0	0	0	0	0	0	0	0	0	0	0	0	0	0	0	0	0	0	0	0	0	0	0	0	0	0	0	0	0	0	0	0	0	0	0	0	0	0	0	0	0	0
AP022381.1	Citrobacter freundii STW0522-01 plasmid pSTW0522-01-1 DNA, complete sequence	0	1	0	1	0	0	0	0	0	0	0	0	1	0	0	0	0	0	0	0	0	0	0	0	0	0	0	0	0	0	0	0	0	0	0	0	0	0	0	0	0	0	0	0	0	0	0	0
AP022385.1	Citrobacter freundii STW0522-19 plasmid pSTW0522-19-1 DNA, complete sequence	0	1	0	1	0	0	0	0	0	0	0	0	1	0	0	0	0	0	0	0	0	0	0	0	0	0	0	0	0	0	0	0	0	0	0	0	0	0	0	0	0	0	0	0	0	0	0	0
AP022387.1	Citrobacter freundii STW0522-19 plasmid pSTW0522-19-3 DNA, complete sequence	0	1	0	1	0	0	0	0	0	0	0	0	1	0	0	0	0	0	0	0	0	0	0	0	0	0	0	0	0	0	0	0	0	0	0	0	0	0	0	0	0	0	0	0	0	0	0	0
AP022421.1	Klebsiella sp. STW0522-44 STW0522-44 plasmid pSTW0522-44-2 DNA, complete sequen	0	0	0	0	0	0	0	0	0	0	0	0	0	0	0	0	0	0	0	0	0	0	0	0	0	0	0	0	0	0	0	0	0	0	0	0	0	0	0	0	0	0	0	0	0	0	0	0
AP022422.1	Klebsiella sp. STW0522-44 STW0522-44 plasmid pSTW0522-44-3 DNA, complete sequen	0	0	0	0	0	0	0	0	0	0	0	0	1	0	0	0	0	0	0	0	0	0	0	0	0	0	0	0	0	0	0	0	0	0	0	0	0	0	0	0	0	0	0	0	0	0	0	0
AP022439.1	Raoultella planticola STW0522-56 plasmid pSTW0522-56-1 DNA, complete sequence	1	1	0	0	0	0	0	0	0	0	0	0	1	0	0	0	0	0	0	0	0	0	0	0	0	0	0	0	0	0	0	0	0	0	0	0	0	0	0	0	0	0	0	0	0	0	0	0
AP022520.1	Enterobacter cloacae STN0717-73 plasmid pSTN0717-73-1 DNA, complete sequence	1	1	0	0	0	0	0	0	0	0	0	0	1	0	0	0	0	0	0	0	0	0	0	0	0	0	0	0	0	0	0	0	0	0	0	0	0	0	0	0	0	0	0	0	0	0	0	0
AP022554.1	Klebsiella pneumoniae THO-017 plasmid pTHO-017-1 DNA, complete sequence	0	0	0	1	0	0	0	0	0	0	0	0	1	0	0	0	0	0	0	0	0	0	0	0	0	0	0	0	0	0	0	0	0	0	0	0	0	0	0	0	0	0	0	0	0	0	0	0
AP022644.1	Bacillus wiedmannii PL1 plasmid pBwiPL1-1 DNA, complete sequence	0	0	0	0	0	0	0	0	0	0	0	0	1	0	0	0	0	0	0	0	0	0	0	0	0	0	0	0	0	0	0	0	0	0	0	0	0	0	0	0	0	0	0	0	0	0	0	0
AP022896.1	Bacillus cereus MRY14-0075 plasmid pMRY14-0075_2 DNA, complete sequence	0	0	0	0	0	0	0	0	0	0	0	0	0	0	0	0	0	0	0	0	0	0	0	0	0	0	0	0	0	0	0	0	0	0	0	0	0	0	0	0	0	0	0	0	0	0	0	0
AP023007.1	Bacillus cereus 30090 plasmid p30090_2 DNA, complete sequence	0	0	0	0	0	0	0	0	0	0	0	0	0	0	0	0	0	0	0	0	0	0	0	0	0	0	0	0	0	0	0	0	0	0	0	0	0	0	0	0	0	0	0	0	0	0	0	0
AP023008.1	Bacillus cereus 30090 plasmid p30090_3 DNA, complete sequence	0	0	0	0	0	0	0	0	0	0	0	0	0	0	0	0	0	0	0	0	0	0	0	0	0	0	0	0	0	0	0	0	0	0	0	0	0	0	0	0	0	0	0	0	0	0	0	0
AP023019.1	Bacillus cereus 30102 plasmid p30102_5 DNA, complete sequence	0	0	0	0	0	0	0	0	0	0	0	0	0	0	0	0	0	0	0	0	0	0	0	0	0	0	0	0	0	0	0	0	0	0	0	0	0	0	0	0	0	0	0	0	0	0	0	0
AP023266.1	Klebsiella pneumoniae KAM260 plasmid pKAM260_2 DNA, complete sequence	1	1	0	0	0	0	0	0	0	0	0	0	1	0	0	0	0	0	0	0	0	0	0	0	0	0	0	0	0	0	0	0	0	0	0	0	0	0	0	0	0	0	0	0	0	0	0	0
AP024098.1	Ralstonia solanacearum MAFF 211471 plasmid pMAFF211471 DNA, complete sequence	0	0	0	0	0	0	0	0	0	0	0	0	0	0	0	0	0	0	0	0	0	0	0	0	0	0	0	0	0	0	0	0	0	0	0	0	0	0	0	0	0	0	0	0	0	0	0	0
AP024100.1	Ralstonia solanacearum MAFF 211479 plasmid pMAFF211479 DNA, complete sequence	0	0	0	0	0	0	0	0	0	0	0	0	0	0	0	0	0	0	0	0	0	0	0	0	0	0	0	0	0	0	0	0	0	0	0	0	0	0	0	0	0	0	0	0	0	0	0	0
AP024102.1	Ralstonia solanacearum MAFF 211491 plasmid pMAFF211491 DNA, complete sequence	0	0	0	0	0	0	0	0	0	0	0	0	0	0	0	0	0	0	0	0	0	0	0	0	0	0	0	0	0	0	0	0	0	0	0	0	0	0	0	0	0	0	0	0	0	0	0	0
AP024104.1	Ralstonia solanacearum MAFF 301560 plasmid pMAFF301560 DNA, complete sequence	0	0	0	0	0	0	0	0	0	0	0	0	0	0	0	0	0	0	0	0	0	0	0	0	0	0	0	0	0	0	0	0	0	0	0	0	0	0	0	0	0	0	0	0	0	0	0	0
AP024106.1	Ralstonia solanacearum MAFF 241647 plasmid pMAFF241647 DNA, complete sequence	0	0	0	0	0	0	0	0	0	0	0	0	0	0	0	0	0	0	0	0	0	0	0	0	0	0	0	0	0	0	0	0	0	0	0	0	0	0	0	0	0	0	0	0	0	0	0	0
AP024108.1	Ralstonia solanacearum MAFF 241648 plasmid pMAFF241648 DNA, complete sequence	0	0	0	0	0	0	0	0	0	0	0	0	0	0	0	0	0	0	0	0	0	0	0	0	0	0	0	0	0	0	0	0	0	0	0	0	0	0	0	0	0	0	0	0	0	0	0	0
AP024132.2	Escherichia coli SP15 plasmid SP15_P1 DNA, complete sequence	0	1	0	0	0	0	0	0	0	0	0	0	0	0	0	0	0	0	0	0	0	0	0	0	0	0	0	0	0	0	0	0	0	0	0	0	0	0	0	0	0	0	0	0	0	0	0	0
AP024158.1	Ralstonia solanacearum MAFF 211472 plasmid pM211472 DNA, complete sequence	0	0	0	0	0	0	0	0	0	0	0	0	0	0	0	0	0	0	0	0	0	0	0	0	0	0	0	0	0	0	0	0	0	0	0	0	0	0	0	0	0	0	0	0	0	0	0	0
AP024160.1	Ralstonia solanacearum MAFF 211479 plasmid pM211479 DNA, complete sequence	0	0	0	0	0	0	0	0	0	0	0	0	0	0	0	0	0	0	0	0	0	0	0	0	0	0	0	0	0	0	0	0	0	0	0	0	0	0	0	0	0	0	0	0	0	0	0	0
AP024162.1	Ralstonia solanacearum MAFF 311693 plasmid pM311693 DNA, complete sequence	0	0	0	0	0	0	0	0	0	0	0	0	0	0	0	0	0	0	0	0	0	0	0	0	0	0	0	0	0	0	0	0	0	0	0	0	0	0	0	0	0	0	0	0	0	0	0	0
AP024411.1	Staphylococcus argenteus SARG0275 plasmid pSARG0275 DNA, complete sequence	0	0	0	0	0	0	0	0	0	0	0	0	0	0	0	0	0	0	0	0	0	0	0	0	0	0	0	0	0	0	0	0	0	0	0	0	0	0	0	0	0	0	0	0	0	0	0	0
AP024492.1	Providencia vermicola strain N3 plasmid pPRVEN3-2 DNA, complete genome	0	0	0	0	0	0	0	0	0	0	0	0	1	0	0	0	0	0	0	0	0	0	0	0	0	0	0	0	0	0	0	0	0	0	0	0	0	0	0	0	0	0	0	0	0	0	0	0
AP024494.1	Providencia vermicola strain N3 plasmid pPRVEN3-4 DNA, complete genome	0	0	0	0	0	0	0	0	0	0	0	0	0	0	0	0	0	0	0	0	0	0	0	0	0	0	0	0	0	0	0	0	0	0	0	0	0	0	0	0	0	0	0	0	0	0	0	0
AP024695.1	Escherichia coli FUJ80155 plasmid pFUJ80155-1 DNA, complete sequence	0	1	0	0	0	0	0	0	0	0	0	0	1	0	0	0	0	0	0	0	0	0	0	0	0	0	0	0	0	0	0	0	0	0	0	0	0	0	0	0	0	0	0	0	0	0	0	0
AP024696.1	Escherichia coli FUJ80155 plasmid pFUJ80155-2 DNA, complete sequence	0	1	0	0	0	0	0	0	0	0	0	0	0	0	0	0	0	0	0	0	0	0	0	0	0	0	0	0	0	0	0	0	0	0	0	0	0	0	0	0	0	0	0	0	0	0	0	0
AP024844.2	Enterobacter cloacae 0102-4P-1 plasmid pEC0102-4P-1 DNA, complete genome	0	1	0	0	0	0	0	0	0	0	0	0	1	0	0	0	0	0	0	0	0	0	0	0	0	0	0	0	0	0	0	0	0	0	0	0	0	0	0	0	0	0	0	0	0	0	0	0
AP024914.1	Enterobacter cloacae SL264 plasmid pSL264 DNA, complete sequence	1	0	0	0	0	0	0	0	0	0	0	0	1	0	0	0	0	0	0	0	0	0	0	0	0	0	0	0	0	0	0	0	0	0	0	0	0	0	0	0	0	0	0	0	0	0	0	0
AP024919.1	Klebsiella aerogenes SL269 plasmid pSL269 DNA, complete sequence	1	0	0	0	0	0	0	0	0	0	0	0	1	0	0	0	0	0	0	0	0	0	0	0	0	0	0	0	0	0	0	0	0	0	0	0	0	0	0	0	0	0	0	0	0	0	0	0
AP024978.1	Clostridium perfringens O13-19 plasmid pCP-O13-19-2 DNA, complete sequence	0	0	0	0	0	0	0	0	0	0	0	0	0	0	0	0	0	0	0	0	0	0	0	0	0	0	0	0	0	0	0	0	0	0	0	0	0	0	0	0	0	0	0	0	0	0	0	0
AP024981.1	Clostridium perfringens A18-256 plasmid pCP-A18-256-2 DNA, complete sequence	0	0	0	0	0	0	0	0	0	0	0	0	0	0	0	0	0	0	0	0	0	0	0	0	0	0	0	0	0	0	0	0	0	0	0	0	0	0	0	0	0	0	0	0	0	0	0	0
AP025276.1	Pseudomonas sp. MRCP1333 MRCP1333 plasmid pMRCP1333 DNA, complete sequence	1	0	0	0	0	0	0	0	0	0	0	0	1	0	0	0	0	0	0	0	0	0	0	0	0	0	0	0	0	0	0	0	0	0	0	0	0	0	0	0	0	0	0	0	0	0	0	0
AP025537.1	Acinetobacter baumannii OCU-Ac20 plasmid pOCUAc20-2 DNA, complete sequence	0	0	0	0	0	0	0	0	0	0	0	0	1	0	0	0	0	0	0	0	0	0	0	0	0	0	0	0	0	0	0	0	0	0	0	0	0	0	0	0	0	0	0	0	0	0	0	0
AP025555.1	Cutibacterium acnes TP-CU411 plasmid pTP-CU411 DNA, complete sequence	0	0	0	0	0	0	0	0	0	0	0	0	0	0	0	0	0	0	0	0	0	0	0	0	0	0	0	0	0	0	0	0	0	0	0	0	0	0	0	0	0	0	0	0	0	0	0	0
AP025670.1	Providencia rettgeri NR1418 plasmid pNR1418-1 DNA, complete genome	0	0	0	0	0	0	0	0	0	0	0	0	1	0	0	0	0	0	0	0	0	1	0	0	0	0	0	0	0	0	0	0	0	0	0	0	0	0	0	0	0	0	0	0	0	0	0	0
AP025671.1	Providencia rettgeri NR1418 plasmid pNR1418-2 DNA, complete genome	1	0	0	0	0	0	0	0	0	0	0	0	1	0	0	0	0	0	0	0	0	0	0	0	0	0	0	0	0	0	0	0	0	0	0	1	0	0	0	0	0	0	0	0	0	0	0	0
AP025950.1	Campylobacter jejuni THJ001 plasmid pTHJ001_1 DNA, complete sequence	0	0	0	0	0	0	0	0	0	0	0	0	0	0	0	0	0	0	0	0	0	0	0	0	0	0	0	0	0	0	0	0	0	0	0	0	0	0	0	0	0	0	0	0	0	0	0	0
AP025952.1	Campylobacter jejuni THJ003 plasmid pTHJ003_1 DNA, complete sequence	0	0	0	0	0	0	0	0	0	0	0	0	0	0	0	0	0	0	0	0	0	0	0	0	0	0	0	0	0	0	0	0	0	0	0	0	0	0	0	0	0	0	0	0	0	0	0	0
AP025954.1	Campylobacter jejuni THJ004 plasmid pTHJ004_1 DNA, complete sequence	0	0	0	0	0	0	0	0	0	0	0	0	0	0	0	0	0	0	0	0	0	0	0	0	0	0	0	0	0	0	0	0	0	0	0	0	0	0	0	0	0	0	0	0	0	0	0	0
AP025956.1	Campylobacter jejuni THJ007 plasmid pTHJ007_1 DNA, complete sequence	0	0	0	0	0	0	0	0	0	0	0	0	0	0	0	0	0	0	0	0	0	0	0	0	0	0	0	0	0	0	0	0	0	0	0	0	0	0	0	0	0	0	0	0	0	0	0	0
AP025958.1	Campylobacter jejuni THJ014 plasmid pTHJ014_1 DNA, complete sequence	0	0	0	0	0	0	0	0	0	0	0	0	0	0	0	0	0	0	0	0	0	0	0	0	0	0	0	0	0	0	0	0	0	0	0	0	0	0	0	0	0	0	0	0	0	0	0	0
AP025960.1	Campylobacter jejuni THJ016 plasmid pTHJ016_1 DNA, complete sequence	0	0	0	0	0	0	0	0	0	0	0	0	0	0	0	0	0	0	0	0	0	0	0	0	0	0	0	0	0	0	0	0	0	0	0	0	0	0	0	0	0	0	0	0	0	0	0	0
AP025962.1	Campylobacter jejuni THJ017 plasmid pTHJ017_1 DNA, complete sequence	0	0	0	0	0	0	0	0	0	0	0	0	0	0	0	0	0	0	0	0	0	0	0	0	0	0	0	0	0	0	0	0	0	0	0	0	0	0	0	0	0	0	0	0	0	0	0	0
AP025964.1	Campylobacter jejuni THJ019 plasmid pTHJ019_1 DNA, complete sequence	0	0	0	0	0	0	0	0	0	0	0	0	0	0	0	0	0	0	0	0	0	0	0	0	0	0	0	0	0	0	0	0	0	0	0	0	0	0	0	0	0	0	0	0	0	0	0	0
AP025967.1	Campylobacter jejuni THJ022 plasmid pTHJ022_1 DNA, complete sequence	0	0	0	0	0	0	0	0	0	0	0	0	0	0	0	0	0	0	0	0	0	0	0	0	0	0	0	0	0	0	0	0	0	0	0	0	0	0	0	0	0	0	0	0	0	0	0	0
AP025969.1	Campylobacter jejuni THJ026 plasmid pTHJ026_1 DNA, complete sequence	0	0	0	0	0	0	0	0	0	0	0	0	0	0	0	0	0	0	0	0	0	0	0	0	0	0	0	0	0	0	0	0	0	0	0	0	0	0	0	0	0	0	0	0	0	0	0	0
AP025971.1	Campylobacter jejuni THJ028 plasmid pTHJ028_1 DNA, complete sequence	0	0	0	0	0	0	0	0	0	0	0	0	0	0	0	0	0	0	0	0	0	0	0	0	0	0	0	0	0	0	0	0	0	0	0	0	0	0	0	0	0	0	0	0	0	0	0	0
AP025973.1	Campylobacter jejuni THJ033 plasmid pTHJ033_1 DNA, complete sequence	0	0	0	0	0	0	0	0	0	0	0	0	0	0	0	0	0	0	0	0	0	0	0	0	0	0	0	0	0	0	0	0	0	0	0	0	0	0	0	0	0	0	0	0	0	0	0	0
AP025975.1	Campylobacter jejuni THJ037 plasmid pTHJ037_1 DNA, complete sequence	0	0	0	0	0	0	0	0	0	0	0	0	0	0	0	0	0	0	0	0	0	0	0	0	0	0	0	0	0	0	0	0	0	0	0	0	0	0	0	0	0	0	0	0	0	0	0	0
AP025978.1	Campylobacter jejuni THJ047 plasmid pTHJ047_1 DNA, complete sequence	0	0	0	0	0	0	0	0	0	0	0	0	0	0	0	0	0	0	0	0	0	0	0	0	0	0	0	0	0	0	0	0	0	0	0	0	0	0	0	0	0	0	0	0	0	0	0	0
AP025980.1	Campylobacter jejuni THJ048 plasmid pTHJ048_1 DNA, complete sequence	0	0	0	0	0	0	0	0	0	0	0	0	0	0	0	0	0	0	0	0	0	0	0	0	0	0	0	0	0	0	0	0	0	0	0	0	0	0	0	0	0	0	0	0	0	0	0	0
AP025982.1	Campylobacter jejuni THJ056 plasmid pTHJ056_1 DNA, complete sequence	0	1	0	0	0	0	0	0	0	0	0	0	0	0	0	0	0	0	0	0	0	0	0	0	0	0	0	0	0	0	0	0	0	0	0	0	0	0	0	0	0	0	0	0	0	0	0	0
AP025984.1	Campylobacter jejuni THJ057 plasmid pTHJ057_1 DNA, complete sequence	0	0	0	1	0	0	0	0	0	0	0	0	0	0	0	0	0	0	0	0	0	0	0	0	0	0	0	0	0	0	0	0	0	0	0	0	0	0	0	0	0	0	0	0	0	0	0	0
AP025986.1	Campylobacter jejuni THJ059 plasmid pTHJ059_1 DNA, complete sequence	0	0	0	0	0	0	0	0	0	0	0	0	0	0	0	0	0	0	0	0	0	0	0	0	0	0	0	0	0	0	0	0	0	0	0	0	0	0	0	0	0	0	0	0	0	0	0	0
AP025988.1	Campylobacter jejuni THJ065 plasmid pTHJ065_1 DNA, complete sequence	0	0	0	0	0	0	0	0	0	0	0	0	0	0	0	0	0	0	0	0	0	0	0	0	0	0	0	0	0	0	0	0	0	0	0	0	0	0	0	0	0	0	0	0	0	0	0	0
AP025991.1	Campylobacter jejuni THJ067 plasmid pTHJ067_1 DNA, complete sequence	0	0	0	0	0	0	0	0	0	0	0	0	0	0	0	0	0	0	0	0	0	0	0	0	0	0	0	0	0	0	0	0	0	0	0	0	0	0	0	0	0	0	0	0	0	0	0	0
AP025993.1	Campylobacter jejuni THJ094 plasmid pTHJ094_1 DNA, complete sequence	0	0	0	0	0	0	0	0	0	0	0	0	0	0	0	0	0	0	0	0	0	0	0	0	0	0	0	0	0	0	0	0	0	0	0	0	0	0	0	0	0	0	0	0	0	0	0	0
AP025997.1	Campylobacter jejuni THJ096 plasmid pTHJ096_1 DNA, complete sequence	0	0	0	0	0	0	0	0	0	0	0	0	0	0	0	0	0	0	0	0	0	0	0	0	0	0	0	0	0	0	0	0	0	0	0	0	0	0	0	0	0	0	0	0	0	0	0	0
AP026000.1	Campylobacter jejuni THJ097 plasmid pTHJ097_1 DNA, complete sequence	0	0	0	0	0	0	0	0	0	0	0	0	0	0	0	0	0	0	0	0	0	0	0	0	0	0	0	0	0	0	0	0	0	0	0	0	0	0	0	0	0	0	0	0	0	0	0	0
AP026002.1	Campylobacter jejuni THJ099 plasmid pTHJ099_1 DNA, complete sequence	0	0	0	0	0	0	0	0	0	0	0	0	0	0	0	0	0	0	0	0	0	0	0	0	0	0	0	0	0	0	0	0	0	0	0	0	0	0	0	0	0	0	0	0	0	0	0	0
AP026004.1	Campylobacter jejuni THJ101 plasmid pTHJ101_1 DNA, complete sequence	0	0	0	0	0	0	0	0	0	0	0	0	0	0	0	0	0	0	0	0	0	0	0	0	0	0	0	0	0	0	0	0	0	0	0	0	0	0	0	0	0	0	0	0	0	0	0	0
AP026006.1	Campylobacter jejuni THJ108 plasmid pTHJ108_1 DNA, complete sequence	0	0	0	0	0	0	0	0	0	0	0	0	0	0	0	0	0	0	0	0	0	0	0	0	0	0	0	0	0	0	0	0	0	0	0	0	0	0	0	0	0	0	0	0	0	0	0	0
AP026008.1	Campylobacter jejuni THJ109 plasmid pTHJ109_1 DNA, complete sequence	0	0	0	0	0	0	0	0	0	0	0	0	0	0	0	0	0	0	0	0	0	0	0	0	0	0	0	0	0	0	0	0	0	0	0	0	0	0	0	0	0	0	0	0	0	0	0	0
AP026010.1	Campylobacter jejuni THJ111 plasmid pTHJ111_1 DNA, complete sequence	0	0	0	0	0	0	0	0	0	0	0	0	0	0	0	0	0	0	0	0	0	0	0	0	0	0	0	0	0	0	0	0	0	0	0	0	0	0	0	0	0	0	0	0	0	0	0	0
AP026012.1	Campylobacter jejuni THJ112 plasmid pTHJ112_1 DNA, complete sequence	0	0	0	0	0	0	0	0	0	0	0	0	0	0	0	0	0	0	0	0	0	0	0	0	0	0	0	0	0	0	0	0	0	0	0	0	0	0	0	0	0	0	0	0	0	0	0	0
AP026015.1	Campylobacter jejuni THJ114 plasmid pTHJ114_1 DNA, complete sequence	0	0	0	0	0	0	0	0	0	0	0	0	0	0	0	0	0	0	0	0	0	0	0	0	0	0	0	0	0	0	0	0	0	0	0	0	0	0	0	0	0	0	0	0	0	0	0	0
AP026449.1	Escherichia coli TUM1881 plasmid pMTY1881_IncI1-I(Alpha) DNA, complete sequence	0	0	0	1	0	0	0	0	0	0	0	0	1	0	0	0	0	0	0	0	0	0	0	0	0	0	0	0	0	0	0	0	0	0	0	0	0	0	0	0	0	0	0	0	0	0	0	0
AP026450.1	Escherichia coli TUM1881 plasmid pMTY1881_IncN DNA, complete sequence	0	1	0	0	0	0	0	0	0	0	0	0	1	0	0	0	0	0	0	0	0	0	0	0	0	0	0	0	0	0	0	0	0	0	0	0	0	0	0	0	0	0	0	0	0	0	0	0
AP026458.1	Escherichia coli TUM1886 plasmid pMTY1886_IncN DNA, complete sequence	0	1	0	0	0	0	0	0	0	0	0	0	1	0	0	0	0	0	0	0	0	0	0	0	0	0	0	0	0	0	0	0	0	0	0	0	0	0	0	0	0	0	0	0	0	0	0	0
AP026467.1	Escherichia coli TUM1887 plasmid pMTY1887_IncN DNA, complete sequence	0	1	0	0	0	0	0	0	0	0	0	0	1	0	0	0	0	0	0	0	0	0	0	0	0	0	0	0	0	0	0	0	0	0	0	0	0	0	0	0	0	0	0	0	0	0	0	0
AP026473.1	Escherichia coli TUM2330 plasmid pMTY2330_IncFII DNA, complete sequence	0	0	0	1	0	0	0	0	0	0	0	0	1	0	0	0	0	0	0	0	0	0	0	0	0	0	0	0	0	0	0	0	0	0	0	0	0	0	0	0	0	0	0	0	0	0	0	0
AP026474.1	Escherichia coli TUM2330 plasmid pMTY2330_IncN DNA, complete sequence	0	1	0	0	0	0	0	0	0	0	0	0	1	0	0	0	0	0	0	0	0	0	0	0	0	0	0	0	0	0	0	0	0	0	0	0	0	0	0	0	0	0	0	0	0	0	0	0
AP026477.1	Escherichia coli TUM2798 plasmid pMTY2798_IncF DNA, complete sequence	1	1	0	1	0	0	0	0	0	0	0	0	1	0	0	0	0	0	0	0	0	0	0	0	0	0	0	0	0	0	0	0	0	0	0	0	0	0	0	0	0	0	0	0	0	0	0	0
AP026478.1	Escherichia coli TUM2798 plasmid pMTY2798_IncN DNA, complete sequence	0	1	0	0	0	0	0	0	0	0	0	0	1	0	0	0	0	0	0	0	0	0	0	0	0	0	0	0	0	0	0	0	0	0	0	0	0	0	0	0	0	0	0	0	0	0	0	0
AP026480.1	Escherichia coli TUM2809 plasmid pMTY2809_IncF DNA, complete sequence	0	1	0	1	0	0	0	0	0	0	0	0	1	0	0	0	0	0	0	0	0	0	0	0	0	0	0	0	0	0	0	0	0	0	0	0	0	0	0	0	0	0	0	0	0	0	0	0
AP026481.1	Escherichia coli TUM2809 plasmid pMTY2809_IncN DNA, complete sequence	0	1	0	0	0	0	0	0	0	0	0	0	1	0	0	0	0	0	0	0	0	0	0	0	0	0	0	0	0	0	0	0	0	0	0	0	0	0	0	0	0	0	0	0	0	0	0	0
AP026485.1	Escherichia coli TUM2826 plasmid pMTY2826_IncN DNA, complete sequence	0	0	0	0	0	0	0	0	0	0	0	0	1	0	0	0	0	0	0	0	0	0	0	0	0	0	0	0	0	0	0	0	0	0	0	0	0	0	0	0	0	0	0	0	0	0	0	0
AP026489.1	Escherichia coli TUM9754 plasmid pMTY9754_p0111 DNA, complete sequence	0	0	0	0	0	0	0	0	0	0	0	0	1	0	0	0	0	0	0	0	0	0	0	0	0	0	0	0	0	0	0	0	0	0	0	0	0	0	0	0	0	0	0	0	0	0	0	0
AP026490.1	Escherichia coli TUM9754 plasmid pMTY9754_IncX1 DNA, complete sequence	0	1	0	0	0	0	0	0	0	0	0	0	1	0	0	0	0	0	0	0	0	0	0	0	0	0	0	0	0	0	0	0	0	0	0	0	0	0	0	0	0	0	0	0	0	0	0	0
AP026491.1	Escherichia coli TUM9754 plasmid pMTY9754_IncN DNA, complete sequence	0	1	0	0	0	0	0	0	0	0	0	0	1	0	0	0	0	0	0	0	0	0	0	0	0	0	0	0	0	0	0	0	0	0	0	0	0	0	0	0	0	0	0	0	0	0	0	0
AP026492.1	Escherichia coli TUM9754 plasmid pMTY9754_NA2 DNA, complete sequence	0	0	0	1	0	0	0	0	0	0	0	0	0	0	0	0	0	0	0	0	0	0	0	0	0	0	0	0	0	0	0	0	0	0	0	0	0	0	0	0	0	0	0	0	0	0	0	0
AP026496.1	Escherichia coli TUM9757 plasmid pMTY9757_IncHI2 DNA, complete sequence	0	0	0	1	0	0	0	0	0	0	0	0	1	0	0	0	0	0	0	0	0	0	0	0	0	0	0	0	0	0	0	0	0	0	0	0	0	0	0	0	0	0	0	0	0	0	0	0
AP026497.1	Escherichia coli TUM9757 plasmid pMTY9757_IncFII DNA, complete sequence	0	0	0	0	0	0	0	0	0	0	0	0	0	0	0	0	0	0	0	0	0	0	0	0	0	0	0	0	0	0	0	0	0	0	0	0	0	0	0	0	0	0	0	0	0	0	0	0
AP026499.1	Escherichia coli TUM9757 plasmid pMTY9757_IncN DNA, complete sequence	0	1	0	0	0	0	0	0	0	0	0	0	1	0	0	0	0	0	0	0	0	0	0	0	0	0	0	0	0	0	0	0	0	0	0	0	0	0	0	0	0	0	0	0	0	0	0	0
AP026504.1	Escherichia coli TUM9812 plasmid pMTY9812_p0111 DNA, complete sequence	0	0	0	0	0	0	0	0	0	0	0	0	0	0	0	0	0	0	0	0	0	0	0	0	0	0	0	0	0	0	0	0	0	0	0	0	0	0	0	0	0	0	0	0	0	0	0	0
AP026506.1	Escherichia coli TUM9812 plasmid pMTY9812_IncN DNA, complete sequence	0	1	0	0	0	0	0	0	0	0	0	0	1	0	0	0	0	0	0	0	0	0	0	0	0	0	0	0	0	0	0	0	0	0	0	0	0	0	0	0	0	0	0	0	0	0	0	0
AP026508.1	Escherichia coli TUM9868 plasmid pMTY9868_IncHI2 DNA, complete sequence	0	1	0	0	0	0	0	0	0	0	0	0	1	0	0	0	0	0	0	0	0	0	0	0	0	0	0	0	0	0	0	0	0	0	0	0	0	0	0	0	0	0	0	0	0	0	0	0
AP026509.1	Escherichia coli TUM9868 plasmid pMTY9868_IncN DNA, complete sequence	0	1	0	0	0	0	0	0	0	0	0	0	1	0	0	0	0	0	0	0	0	0	0	0	0	0	0	0	0	0	0	0	0	0	0	0	0	0	0	0	0	0	0	0	0	0	0	0
AP026512.1	Escherichia coli TUM13066 plasmid pMTY13066_IncN DNA, complete sequence	0	1	0	0	0	0	0	0	0	0	0	0	1	0	0	0	0	0	0	0	0	0	0	0	0	0	0	0	0	0	0	0	0	0	0	0	0	0	0	0	0	0	0	0	0	0	0	0
AP026516.1	Escherichia coli TUM13735 plasmid pMTY13735_IncN DNA, complete sequence	0	1	0	0	0	0	0	0	0	0	0	0	1	0	0	0	0	0	0	0	0	0	0	0	0	0	0	0	0	0	0	0	0	0	0	0	0	0	0	0	0	0	0	0	0	0	0	0
AP026519.1	Escherichia coli TUM13926 plasmid pMTY13926_IncF DNA, complete sequence	1	1	0	1	0	0	0	0	0	0	0	0	1	0	0	0	0	0	0	0	0	0	0	0	0	0	0	0	0	0	0	0	0	0	0	0	0	0	0	0	0	0	0	0	0	0	0	0
AP026522.1	Escherichia coli TUM13926 plasmid pMTY13926_IncN DNA, complete sequence	0	1	0	0	0	0	0	0	0	0	0	0	1	0	0	0	0	0	0	0	0	0	0	0	0	0	0	0	0	0	0	0	0	0	0	0	0	0	0	0	0	0	0	0	0	0	0	0
AP026530.1	Escherichia coli TUM2805 plasmid pMTY2805_NA1 DNA, complete sequence	0	0	0	0	0	0	0	0	0	0	0	0	1	1	0	0	0	0	0	0	0	0	0	0	0	0	0	0	0	1	0	0	0	0	0	0	0	0	0	0	0	0	0	0	0	0	0	0
AP026531.1	Escherichia coli TUM2805 plasmid pMTY2805_IncF DNA, complete sequence	1	1	0	0	0	0	0	0	0	0	0	0	1	0	0	0	0	0	0	0	0	0	0	0	0	0	0	0	0	0	0	0	0	0	0	0	0	0	0	0	0	0	0	0	0	0	0	0
AP026532.1	Escherichia coli TUM2805 plasmid pMTY2805_IncB/O/K/Z DNA, complete sequence	0	0	0	0	0	0	0	0	0	0	0	0	1	0	0	0	0	0	0	0	0	0	0	0	0	0	0	0	0	0	0	0	0	0	0	0	0	0	0	0	0	0	0	0	0	0	0	0
AP026533.1	Escherichia coli TUM2805 plasmid pMTY2805_IncN DNA, complete sequence	0	0	0	0	0	0	0	0	0	0	0	0	0	0	0	0	0	0	0	0	0	0	0	0	0	0	0	0	0	0	0	0	0	0	0	0	0	0	0	0	0	0	0	0	0	0	0	0
AP026557.1	Vibrio alginolyticus VA20-8B-3 plasmid pVA20-8B-3 DNA, complete sequence	0	0	0	0	0	0	0	0	0	0	0	0	1	0	0	0	0	0	0	0	0	0	0	0	0	0	0	0	0	0	0	0	0	0	0	0	0	0	0	0	0	0	0	0	0	0	0	0
AP026576.1	Enterococcus faecium JHP10 plasmid pJHP10_2 DNA, complete sequence	0	0	0	0	0	0	0	0	0	0	0	0	0	0	0	0	0	0	0	0	0	0	0	0	0	0	0	0	0	0	0	0	0	0	0	0	0	0	0	0	0	0	0	0	0	0	0	0
AP026577.1	Enterococcus faecium JHP10 plasmid pJHP10_3 DNA, complete sequence	0	1	1	1	0	0	0	0	0	0	0	0	0	0	0	0	0	0	0	0	0	0	0	0	0	0	0	0	0	0	0	0	0	0	0	0	0	0	0	0	0	0	0	0	0	0	0	0
AP026581.1	Enterococcus faecium JHP35 plasmid pELF_JHP35 DNA, complete sequence	0	0	0	0	0	0	0	0	0	0	0	0	0	0	0	0	0	0	0	0	0	0	0	0	0	0	0	0	0	0	0	0	0	0	0	0	0	0	0	0	0	0	0	0	0	0	0	0
AP026582.1	Enterococcus faecium JHP35 plasmid pJHP35_2 DNA, complete sequence	0	0	0	0	0	0	0	0	0	0	0	0	0	0	0	0	0	0	0	0	0	0	0	0	0	0	0	0	0	0	0	0	0	0	0	0	0	0	0	0	0	0	0	0	0	0	0	0
AP026589.1	Enterococcus faecium JHP36 plasmid pJHP36_2 DNA, complete sequence	0	0	0	0	0	0	0	0	0	0	0	0	0	0	0	0	0	0	0	0	0	0	0	0	0	0	0	0	0	0	0	0	0	0	0	0	0	0	0	0	0	0	0	0	0	0	0	0
AP026596.1	Enterococcus faecium JHP38 plasmid pJHP38_2 DNA, complete sequence	0	0	0	0	0	0	0	0	0	0	0	0	0	0	0	0	0	0	0	0	0	0	0	0	0	0	0	0	0	0	0	0	0	0	0	0	0	0	0	0	0	0	0	0	0	0	0	0
AP026608.1	Enterococcus faecium AA55 plasmid pAA55_3 DNA, complete sequence	0	0	0	0	0	0	0	0	0	0	0	0	0	0	0	0	0	0	0	0	0	0	0	0	0	0	0	0	0	0	0	0	0	0	0	0	0	0	0	0	0	0	0	0	0	0	0	0
AP026609.1	Enterococcus faecium AA55 plasmid pAA55_4 DNA, complete sequence	0	0	0	1	0	0	0	0	0	0	0	0	0	0	0	0	0	0	0	0	0	0	0	0	0	0	0	0	0	0	0	0	0	0	0	0	0	0	0	0	0	0	0	0	0	0	0	0
AP026613.1	Enterococcus faecium AA94 plasmid pAA94_1 DNA, complete sequence	0	0	0	0	0	0	0	0	0	0	0	0	0	0	0	0	0	0	0	0	0	0	0	0	0	0	0	0	0	0	0	0	0	0	0	0	0	0	0	0	0	0	0	0	0	0	0	0
AP026618.1	Enterococcus faecium AA96 plasmid pAA96_1 DNA, complete sequence	0	0	0	0	0	0	0	0	0	0	0	0	0	0	0	0	0	0	0	0	0	0	0	0	0	0	0	0	0	0	0	0	0	0	0	0	0	0	0	0	0	0	0	0	0	0	0	0
AP026621.1	Enterococcus faecium AA96 plasmid pAA96_3 DNA, complete sequence	0	0	0	1	0	0	0	0	0	0	0	0	0	0	0	0	0	0	0	0	0	0	0	0	0	0	0	0	0	0	0	0	0	0	0	0	0	0	0	0	0	0	0	0	0	0	0	0
AP026630.1	Enterococcus faecium AA242 plasmid pELF_AA242 DNA, complete sequence	0	0	1	0	0	0	0	0	0	0	0	0	0	0	0	0	0	0	0	0	0	0	0	0	0	0	0	0	0	0	0	0	0	0	0	0	0	0	0	0	0	0	0	0	0	0	0	0
AP026636.1	Enterococcus faecium AA290 plasmid pAA290_3 DNA, complete sequence	0	1	1	1	0	0	0	0	0	0	0	0	0	0	0	0	0	0	0	0	0	0	0	0	0	0	0	0	0	0	0	0	0	0	0	0	0	0	0	0	0	0	0	0	0	0	0	0
AP026642.1	Enterococcus faecium AA610 plasmid pAA610_1 DNA, complete sequence	0	0	0	0	0	0	0	0	0	0	0	0	0	0	0	0	0	0	0	0	0	0	0	0	0	0	0	0	0	0	0	0	0	0	0	0	0	0	0	0	0	0	0	0	0	0	0	0
AP026645.1	Enterococcus faecium AA610 plasmid pAA610_3 DNA, complete sequence	0	0	0	1	0	0	0	0	0	0	0	0	0	0	0	0	0	0	0	0	0	0	0	0	0	0	0	0	0	0	0	0	0	0	0	0	0	0	0	0	0	0	0	0	0	0	0	0
AP026651.1	Enterococcus faecium AA818 plasmid pAA818_1 DNA, complete sequence	0	0	0	0	0	0	0	0	0	0	0	0	0	0	0	0	0	0	0	0	0	0	0	0	0	0	0	0	0	0	0	0	0	0	0	0	0	0	0	0	0	0	0	0	0	0	0	0
AP026653.1	Enterococcus faecium AA818 plasmid pAA818_2 DNA, complete sequence	0	0	0	1	0	0	0	0	0	0	0	0	0	0	0	0	0	0	0	0	0	0	0	0	0	0	0	0	0	0	0	0	0	0	0	0	0	0	0	0	0	0	0	0	0	0	0	0
AP026747.1	Escherichia coli PV06-71 plasmid pO165_PV06-71_1 O165:H25 DNA, complete sequenc	0	0	0	1	0	0	0	0	0	0	0	0	0	0	0	0	0	0	0	0	0	0	0	0	0	0	0	0	0	0	0	0	0	0	0	0	0	0	0	0	0	0	0	0	0	0	0	0
AP027222.1	Enterococcus faecium JARB-OU2352 plasmid pJAOU2352_1 DNA, complete sequence	0	1	1	1	0	0	0	0	0	0	0	0	0	0	0	0	0	0	0	0	0	0	0	0	0	0	0	0	0	0	0	0	0	0	0	0	0	0	0	0	0	0	0	0	0	0	0	0
AP027223.1	Enterococcus faecium JARB-OU2352 plasmid pJAOU2352_2 DNA, complete sequence	1	0	0	0	0	0	0	0	0	0	0	0	0	0	0	0	0	0	0	0	0	0	0	0	0	0	0	0	0	0	0	0	0	0	0	0	0	0	0	0	0	0	0	0	0	0	0	0
AP027228.1	Enterococcus faecium JARB-OU2377 plasmid pJAOU2377_1 DNA, complete sequence	0	1	1	1	0	0	0	0	0	0	0	0	0	0	0	0	0	0	0	0	0	0	0	0	0	0	0	0	0	0	0	0	0	0	0	0	0	0	0	0	0	0	0	0	0	0	0	0
AP027229.1	Enterococcus faecium JARB-OU2377 plasmid pJAOU2377_2 DNA, complete sequence	1	0	0	0	0	0	0	0	0	0	0	0	0	0	0	0	0	0	0	0	0	0	0	0	0	0	0	0	0	0	0	0	0	0	0	0	0	0	0	0	0	0	0	0	0	0	0	0
AP027230.1	Enterococcus faecium JARB-OU2377 plasmid pJAOU2377_3 DNA, complete sequence	0	0	1	0	0	0	0	0	0	0	0	0	0	0	0	0	0	0	0	0	0	0	0	0	0	0	0	0	0	0	0	0	0	0	0	0	0	0	0	0	0	0	0	0	0	0	0	0
AP027234.1	Enterococcus faecium JARB-OU2402 plasmid pJAOU2402_1 DNA, complete sequence	0	1	1	1	0	0	0	0	0	0	0	0	0	0	0	0	0	0	0	0	0	0	0	0	0	0	0	0	0	0	0	0	0	0	0	0	0	0	0	0	0	0	0	0	0	0	0	0
AP027235.1	Enterococcus faecium JARB-OU2402 plasmid pJAOU2402_2 DNA, complete sequence	0	0	0	0	0	0	0	0	0	0	0	0	0	0	0	0	0	0	0	0	0	0	0	0	0	0	0	0	0	0	0	0	0	0	0	0	0	0	0	0	0	0	0	0	0	0	0	0
AP027331.1	Sphingobium sp. TomTYG65 plasmid pTomTYG65a DNA, complete genome	0	0	0	0	0	0	0	0	0	0	0	0	0	0	0	0	0	0	0	0	0	0	0	0	0	0	0	0	0	0	0	0	0	0	0	0	0	0	0	0	0	0	0	0	0	0	0	0
AP027405.1	Escherichia coli EC507 plasmid pEC507_3 DNA, complete sequence	0	0	0	1	0	0	0	0	0	0	0	0	1	0	0	0	0	0	0	0	0	0	0	0	0	0	0	0	0	0	0	0	0	0	0	0	0	0	0	0	0	0	0	0	0	0	0	0
AP027409.1	Escherichia coli EC521 plasmid pEC521_2 DNA, complete sequence	0	1	0	0	0	0	0	0	0	0	0	0	0	0	0	0	0	0	0	0	0	0	0	0	0	0	0	0	0	0	0	0	0	0	0	0	0	0	0	0	0	0	0	0	0	0	0	0
AP027447.1	Escherichia coli SME98 plasmid pSME98_1 DNA, complete sequence	0	0	0	1	0	0	0	0	0	0	0	0	0	0	0	0	0	0	0	0	0	0	0	0	0	0	0	0	0	0	0	0	0	0	0	0	0	0	0	0	0	0	0	0	0	0	0	0
AP027449.1	Escherichia coli SME173 plasmid pSME173_1 DNA, complete sequence	0	0	0	0	0	0	0	0	0	0	0	0	0	0	0	0	0	0	0	0	0	1	0	0	0	0	0	0	0	0	0	0	0	0	0	0	0	0	0	0	0	0	0	0	0	0	0	0
AP027468.1	Escherichia coli 15.01CC plasmid p15.01CC_2 DNA, complete sequence	1	1	0	1	0	0	0	0	0	0	0	0	1	0	0	0	0	0	0	0	0	0	0	0	0	0	0	0	0	0	0	0	0	0	0	0	0	0	0	0	0	0	0	0	0	0	0	0
AP027469.1	Escherichia coli 15.01CC plasmid p15.01CC_3 DNA, complete sequence	0	1	0	0	0	0	0	0	0	0	0	0	0	0	0	0	0	0	0	0	0	0	0	0	0	0	0	0	0	0	0	0	0	0	0	0	0	0	0	0	0	0	0	0	0	0	0	0
AP027478.1	Escherichia coli LR-13 plasmid pLR-13_1 DNA, complete sequence	0	1	0	0	0	0	0	0	0	0	0	0	1	0	0	0	0	0	0	0	0	0	0	0	0	0	0	0	0	0	0	0	0	0	0	0	0	0	0	0	0	0	0	0	0	0	0	0
AP027530.1	Escherichia coli LR-41 plasmid pLR-41_2 DNA, complete sequence	0	1	0	1	0	0	0	0	0	0	0	0	0	0	0	0	0	0	0	0	0	0	0	0	0	0	0	0	0	0	0	0	0	0	0	0	0	0	0	0	0	0	0	0	0	0	0	0
AP027717.1	Escherichia coli TBU0218_10-1CC plasmid pTBU0218_10-1CC_1 DNA, complete sequenc	1	1	0	1	0	0	0	0	0	0	0	0	1	0	0	0	0	0	0	0	0	0	0	0	0	0	0	0	0	0	0	0	0	0	0	0	0	0	0	0	0	0	0	0	0	0	0	0
AP027755.1	Escherichia coli 2017.02.04CC plasmid p2017.02.04CC_1 DNA, complete sequence	0	1	0	1	0	0	0	0	0	0	0	0	1	0	0	0	0	0	0	0	0	0	0	0	0	0	0	0	0	0	0	0	0	0	0	0	0	0	0	0	0	0	0	0	0	0	0	0
AP027770.1	Escherichia coli 2017.03.02CC plasmid p2017.03.02CC_1 DNA, complete sequence	1	1	0	1	0	0	0	0	0	0	0	0	1	0	0	0	0	0	0	0	0	0	0	0	0	0	0	0	0	0	0	0	0	0	0	0	0	0	0	0	0	0	0	0	0	0	0	0
AP027771.1	Escherichia coli 2017.03.02CC plasmid p2017.03.02CC_2 DNA, complete sequence	0	1	0	0	0	0	0	0	0	0	0	0	1	0	0	0	0	0	0	0	0	0	0	0	0	0	0	0	0	0	0	0	0	0	0	0	0	0	0	0	0	0	0	0	0	0	0	0
AP027847.1	Escherichia coli 2017.18.03CC plasmid p2017.18.03CC_1 DNA, complete sequence	1	1	0	1	0	0	0	0	0	0	0	0	0	0	0	0	0	0	0	0	0	0	0	0	0	0	0	0	0	0	0	0	0	0	0	0	0	0	0	0	0	0	0	0	0	0	0	0
AP027849.1	Escherichia coli 2017.18.03CC plasmid p2017.18.03CC_2 DNA, complete sequence	0	0	0	1	0	0	0	0	0	0	0	0	0	0	0	0	0	0	0	0	0	0	0	0	0	0	0	0	0	0	0	0	0	0	0	0	0	0	0	0	0	0	0	0	0	0	0	0
AP027896.1	Escherichia coli 2018-09-2CC plasmid p2018-09-2CC_3 DNA, complete sequence	0	0	0	0	0	0	0	0	0	0	0	0	1	0	0	0	0	0	0	0	0	0	0	0	0	0	0	0	0	0	0	0	0	0	0	0	0	0	0	0	0	0	0	0	0	0	0	0
AP027898.1	Escherichia coli 2018-09-2CC plasmid p2018-09-2CC_4 DNA, complete sequence	0	1	0	0	0	0	0	0	0	0	0	0	0	0	0	0	0	0	0	0	0	0	0	0	0	0	0	0	0	0	0	0	0	0	0	0	0	0	0	0	0	0	0	0	0	0	0	0
AP028202.1	Paraburkholderia sp. F2 plasmid PPGUF2_p1 DNA, complete genome	0	0	0	0	0	0	0	0	0	0	0	0	0	0	0	0	0	0	0	0	0	0	0	0	0	0	0	0	0	0	0	0	0	0	0	0	0	0	0	0	0	0	0	0	0	0	0	0
AP028203.1	Paraburkholderia sp. F2 plasmid PPGUF2_p2 DNA, complete genome	0	0	0	0	0	0	0	0	0	0	0	0	0	0	0	0	0	0	0	0	0	1	0	0	0	0	0	0	0	0	0	0	0	0	0	0	0	0	0	0	0	0	0	0	0	0	0	0
AP028327.1	Staphylococcus epidermidis KSE124-2 plasmid pKSE124-2-5 DNA, complete sequence	0	0	0	0	0	0	0	0	0	0	0	0	0	0	0	0	0	0	0	0	0	0	0	0	0	0	0	0	0	0	0	0	0	0	0	0	0	0	0	0	0	0	0	0	0	0	0	0
AP028354.1	Campylobacter jejuni BCH-10525 plasmid pTet_BCH-10525 DNA, complete sequence	0	0	0	0	0	0	0	0	0	0	0	0	0	0	0	0	0	0	0	0	0	0	0	0	0	0	0	0	0	0	0	0	0	0	0	0	0	0	0	0	0	0	0	0	0	0	0	0
AP028463.1	Serratia marcescens 10VA1 plasmid p10VA1 DNA, complete sequence	1	0	0	0	0	0	0	0	0	0	0	0	1	0	0	0	0	0	0	0	0	0	0	0	0	0	0	0	0	0	0	0	0	0	0	0	0	0	0	0	0	0	0	0	0	0	0	0
AP028471.1	Serratia marcescens 12BL3 plasmid p12BL3_4 DNA, complete sequence	0	0	0	0	0	0	0	0	0	0	0	0	0	0	0	0	0	0	0	0	0	0	0	0	0	0	0	0	0	0	0	0	0	0	0	0	0	0	0	0	0	0	0	0	0	0	0	0
AP028486.1	Serratia marcescens 14VA7 plasmid p14VA7 DNA, complete sequence	1	0	0	0	0	0	0	0	0	0	0	0	1	0	0	0	0	0	0	0	0	0	0	0	0	0	0	0	0	0	0	0	0	0	0	0	0	0	0	0	0	0	0	0	0	0	0	0
AP028489.1	Serratia marcescens CM5 plasmid pCM5_2 DNA, complete sequence	0	0	0	0	0	0	0	0	0	0	0	0	0	0	0	0	0	0	0	0	0	0	0	0	0	0	0	0	0	0	0	0	0	0	0	0	0	0	0	0	0	0	0	0	0	0	0	0
AP028528.1	Serratia marcescens KC004 plasmid pKC004_3 DNA, complete sequence	0	0	0	0	0	0	0	0	0	0	0	0	0	0	0	0	0	0	0	0	0	0	0	0	0	0	0	0	0	0	0	0	0	0	0	0	0	0	0	0	0	0	0	0	0	0	0	0
AP028551.1	Serratia marcescens QC07 plasmid pQC07_2 DNA, complete sequence	1	1	0	0	0	0	0	0	0	0	0	0	1	0	0	0	0	0	0	0	0	0	0	0	0	0	0	0	0	0	0	0	0	0	0	0	0	0	0	0	0	0	0	0	0	0	0	0
AP028554.1	Serratia marcescens QC07 plasmid pQC07_5 DNA, complete sequence	0	0	0	0	0	0	0	0	0	0	0	0	0	0	0	0	0	0	0	0	0	0	0	0	0	0	0	0	0	0	0	0	0	0	0	0	0	0	0	0	0	0	0	0	0	0	0	0
AP028559.1	Serratia marcescens QC08 plasmid pQC08_3 DNA, complete sequence	1	1	0	0	0	0	0	0	0	0	0	0	1	0	0	0	0	0	0	0	0	0	0	0	0	0	0	0	0	0	0	0	0	0	0	0	0	0	0	0	0	0	0	0	0	0	0	0
AP028560.1	Serratia marcescens QC08 plasmid pQC08_4 DNA, complete sequence	0	0	0	0	0	0	0	0	0	0	0	0	0	0	0	0	0	0	0	0	0	0	0	0	0	0	0	0	0	0	0	0	0	0	0	0	0	0	0	0	0	0	0	0	0	0	0	0
AP028565.1	Serratia marcescens QC11 plasmid pQC11_4 DNA, complete sequence	1	1	0	0	0	0	0	0	0	0	0	0	1	0	0	0	0	0	0	0	0	0	0	0	0	0	0	0	0	0	0	0	0	0	0	0	0	0	0	0	0	0	0	0	0	0	0	0
AP028573.1	Serratia marcescens QC13 plasmid pQC13_2 DNA, complete sequence	0	0	0	0	0	0	0	0	0	0	0	0	0	0	0	0	0	0	0	0	0	0	0	0	0	0	0	0	0	0	0	0	0	0	0	0	0	0	0	0	0	0	0	0	0	0	0	0
AP028575.1	Serratia marcescens QC15 plasmid pQC15 DNA, complete sequence	1	1	0	0	0	0	0	0	0	0	0	0	1	0	0	0	0	0	0	0	0	0	0	0	0	0	0	0	0	0	0	0	0	0	0	0	0	0	0	0	0	0	0	0	0	0	0	0
AP028811.1	Escherichia fergusonii 18B006LT plasmid p18B006LT1 DNA, complete sequence	0	1	0	0	0	0	0	0	0	0	0	0	1	0	0	0	0	0	0	0	0	0	0	0	0	0	0	0	0	0	0	0	0	0	0	0	0	0	0	0	0	0	0	0	0	0	0	0
AP028864.1	Staphylococcus aureus C005F04R plasmid pTD02A DNA, complete sequence	0	0	0	0	0	0	0	0	0	0	0	0	1	0	0	0	0	0	0	0	0	0	0	0	0	0	0	0	0	0	0	0	0	0	0	0	0	0	0	0	0	0	0	0	0	0	0	0
AP028866.1	Staphylococcus aureus C089F64Rb plasmid pTD02A DNA, complete sequence	0	0	0	0	0	0	0	0	0	0	0	0	1	0	0	0	0	0	0	0	0	0	0	0	0	0	0	0	0	0	0	0	0	0	0	0	0	0	0	0	0	0	0	0	0	0	0	0
AP028958.1	Atlantibacter hermannii VNF293 plasmid pVNF293-1 DNA, complete sequence	0	0	0	0	0	0	0	0	0	0	0	0	1	0	0	0	0	0	0	0	0	0	0	0	0	0	0	0	0	0	0	0	0	0	0	0	0	0	0	0	0	0	0	0	0	0	0	0
AP029164.1	Escherichia coli KA0011 plasmid pKA0011-1 DNA, complete sequence	0	0	0	0	0	0	0	0	0	0	0	0	1	0	0	0	0	0	0	0	0	0	0	0	0	0	0	0	0	0	0	0	0	0	0	0	0	0	0	0	0	0	0	0	0	0	0	0
AP029230.1	Staphylococcus epidermidis KUHPSE03 plasmid pKUHPSE03-3 DNA, complete sequence	0	0	0	0	0	0	0	0	0	0	0	0	0	0	0	0	0	0	0	0	0	0	0	0	0	0	0	0	0	0	0	0	0	0	0	0	0	0	0	0	0	0	0	0	0	0	0	0
AP029232.1	Staphylococcus epidermidis KUHPSE08 plasmid pKUHPSE08-1 DNA, complete sequence	0	1	1	0	0	0	0	0	0	0	0	0	0	0	0	0	0	0	0	0	0	0	0	0	0	0	0	0	0	0	0	0	0	0	0	0	0	0	0	0	0	0	0	0	0	0	0	0
AP029234.1	Staphylococcus epidermidis KUHPSE08 plasmid pKUHPSE08-3 DNA, complete sequence	0	0	0	0	0	0	0	0	0	0	0	0	1	0	0	0	0	0	0	0	0	0	0	0	0	0	0	0	0	0	0	0	0	0	0	0	0	0	0	0	0	0	0	0	0	0	0	0
AP029236.1	Staphylococcus epidermidis KUHPSE08 plasmid pKUHPSE08-5 DNA, complete sequence	0	0	0	0	0	0	0	0	0	0	0	0	0	0	0	0	0	0	0	0	0	0	0	0	0	0	0	0	0	0	0	0	0	0	0	0	0	0	0	0	0	0	0	0	0	0	0	0
AP029241.1	Staphylococcus epidermidis KUHPSE09 plasmid pKUHPSE09-4 DNA, complete sequence	0	0	0	0	0	0	0	0	0	0	0	0	0	0	0	0	0	0	0	0	0	0	0	0	0	0	0	0	0	0	0	0	0	0	0	0	0	0	0	0	0	0	0	0	0	0	0	0
AP031219.1	Enterococcus faecalis EF01 plasmid pEF01-1 DNA, complete sequence	0	0	0	0	0	0	0	0	0	0	0	0	0	0	0	0	0	0	0	0	0	0	0	0	0	0	0	0	0	0	0	0	0	0	0	0	0	0	0	0	0	0	0	0	0	0	0	0
AP031224.1	Enterococcus faecium NUITM-VRE3 plasmid pNUITMV13_2 DNA, complete sequence	0	1	1	1	0	0	0	0	0	1	0	0	0	0	0	0	0	0	0	0	0	0	0	0	0	0	0	0	0	0	0	0	0	0	0	0	0	0	0	0	0	0	0	0	0	0	0	0
AP031225.1	Enterococcus faecium NUITM-VRE3 plasmid pNUITMV13_3 DNA, complete sequence	0	0	0	0	0	0	0	0	0	0	0	0	0	0	0	0	0	0	0	0	0	0	0	0	0	0	0	0	0	0	0	0	0	0	0	0	0	0	0	0	0	0	0	0	0	0	0	0
AP031233.1	Enterococcus faecium NUITM-VRE6 plasmid pNUITMV6_1 DNA, complete sequence	1	0	0	0	0	0	0	0	0	0	0	0	0	0	0	0	0	0	0	0	0	0	0	0	0	0	0	0	0	0	0	0	0	0	0	0	0	0	0	0	0	0	0	0	0	0	0	0
AP031235.1	Enterococcus faecium NUITM-VRE6 plasmid pNUITMV6_2 DNA, complete sequence	0	1	1	1	0	0	0	0	0	1	0	0	0	0	0	0	0	0	0	0	0	0	0	0	0	0	0	0	0	0	0	0	0	0	0	0	0	0	0	0	0	0	0	0	0	0	0	0
AP031236.1	Enterococcus faecium NUITM-VRE6 plasmid pNUITMV6_3 DNA, complete sequence	0	0	0	0	0	0	0	0	0	0	0	0	0	0	0	0	0	0	0	0	0	0	0	0	0	0	0	0	0	0	0	0	0	0	0	0	0	0	0	0	0	0	0	0	0	0	0	0
AP031247.1	Enterococcus faecium NUITM-VRE12 plasmid pNUITMV12_3 DNA, complete sequence	0	1	1	1	0	0	0	0	0	0	0	0	0	0	0	0	0	0	0	0	0	0	0	0	0	0	0	0	0	0	0	0	0	0	0	0	0	0	0	0	0	0	0	0	0	0	0	0
AP031248.1	Enterococcus faecium NUITM-VRE12 plasmid pNUITMV12_4 DNA, complete sequence	0	0	0	0	0	0	0	0	0	0	0	0	0	0	0	0	0	0	0	0	0	0	0	0	0	0	0	0	0	0	0	0	0	0	0	0	0	0	0	0	0	0	0	0	0	0	0	0
AP031256.1	Enterococcus faecium NUITM-VRE19 plasmid pNUITM-V19_1 DNA, complete sequence	1	0	0	0	0	0	0	0	0	0	0	0	0	0	0	0	0	0	0	0	0	0	0	0	0	0	0	0	0	0	0	0	0	0	0	0	0	0	0	0	0	0	0	0	0	0	0	0
AP031260.1	Enterococcus faecium NUITM-VRE19 plasmid pNUITMV19_4 DNA, complete sequence	0	0	1	0	0	0	0	0	0	0	0	0	0	0	0	0	0	0	0	0	0	0	0	0	0	0	0	0	0	0	0	0	0	0	0	0	0	0	0	0	0	0	0	0	0	0	0	0
AP031269.1	Enterococcus faecium NUITM-VRE30 plasmid pNUITMV30_2 DNA, complete sequence	0	1	1	1	0	0	0	0	0	0	0	0	0	0	0	0	0	0	0	0	0	0	0	0	0	0	0	0	0	0	0	0	0	0	0	0	0	0	0	0	0	0	0	0	0	0	0	0
AP031270.1	Enterococcus faecium NUITM-VRE30 plasmid pNUITMV30_3 DNA, complete sequence	0	1	1	1	0	0	0	0	0	0	0	0	0	0	0	0	0	0	0	0	0	0	0	0	0	0	0	0	0	0	0	0	0	0	0	0	0	0	0	0	0	0	0	0	0	0	0	0
AP031277.1	Enterococcus faecium NUITM-VRE32 plasmid pNUITMV32_1 DNA, complete sequence	1	0	0	0	0	0	0	0	0	0	0	0	0	0	0	0	0	0	0	0	0	0	0	0	0	0	0	0	0	0	0	0	0	0	0	0	0	0	0	0	0	0	0	0	0	0	0	0
AP031280.1	Enterococcus faecium NUITM-VRE32 plasmid pNUITMV32_4 DNA, complete sequence	0	0	0	0	0	0	0	0	0	0	0	0	0	0	0	0	0	0	0	0	0	0	0	0	0	0	0	0	0	0	0	0	0	0	0	0	0	0	0	0	0	0	0	0	0	0	0	0
AP031567.1	Acinetobacter towneri PT23-B2 plasmid pPT23-B2_1 DNA, complete sequence	1	0	0	0	0	0	0	0	0	0	0	0	1	0	0	0	0	0	0	0	0	0	0	0	0	0	0	0	0	0	0	0	0	0	0	0	0	0	0	0	0	0	0	0	0	0	0	0
AQPP01000018.1	Lactobacillus paracasei strain LcA plasmid pACT, complete sequence, whole genom	0	0	0	1	0	0	0	0	0	0	0	0	0	0	0	0	0	0	0	0	0	0	0	0	0	0	0	0	0	0	0	0	0	0	0	0	0	0	0	0	0	0	0	0	0	0	0	0
AY123047.1	Erwinia amylovora plasmid pEA2.8 complete sequence	0	0	0	0	0	0	0	0	0	0	0	0	1	0	0	0	0	0	0	0	0	0	0	0	0	0	0	0	0	0	0	0	0	0	0	0	0	0	0	0	0	0	0	0	0	0	0	0
CM001862.1	Lactobacillus paracasei strain LcA plasmid pACT, complete sequence, whole genom	0	0	0	1	0	0	0	0	0	0	0	0	0	0	0	0	0	0	0	0	0	0	0	0	0	0	0	0	0	0	0	0	0	0	0	0	0	0	0	0	0	0	0	0	0	0	0	0
CM003352.1	Sphingomonas sp. MEA3-1 plasmid pMEA01, complete sequence, whole genome shotgun	0	0	0	0	0	0	0	0	0	0	0	0	0	0	0	0	0	0	0	0	0	0	0	0	0	0	0	0	0	0	0	0	0	0	0	0	0	0	0	0	0	0	0	0	0	0	0	0
CM003619.1	Staphylococcus aureus subsp. aureus strain MRSA_S2 plasmid pHUGS2, complete seq	0	0	0	0	0	0	0	0	0	0	0	0	1	0	0	0	0	0	0	0	0	0	0	0	0	0	0	0	0	0	0	0	0	0	0	0	0	0	0	0	0	0	0	0	0	0	0	0
CM008884.1	Serratia marcescens strain 9580 plasmid pNDM_9580, complete sequence, whole gen	0	0	0	0	0	0	1	0	0	0	0	0	1	0	0	0	0	0	0	0	0	0	0	0	0	0	0	0	0	0	0	0	0	0	0	0	0	0	0	0	0	0	0	0	0	0	0	0
CM009032.1	Klebsiella pneumoniae strain Kp06-2017 plasmid pOXA-232, complete sequence, who	0	0	0	0	0	0	0	0	0	0	0	0	1	0	0	0	0	0	0	0	0	0	0	0	0	0	0	0	0	0	0	0	0	0	0	0	0	0	0	0	0	0	0	0	0	0	0	0
CM017776.1	Klebsiella pneumoniae strain HEE2017 plasmid pOXA48, complete sequence, whole g	0	0	0	0	0	0	0	0	0	0	0	0	1	0	0	0	0	0	0	0	0	0	0	0	0	0	0	0	0	0	0	0	0	0	0	0	0	0	0	0	0	0	0	0	0	0	0	0
CP000229.1	Bacillus cereus Q1 plasmid pBc53, complete sequence	0	0	0	0	0	0	0	0	0	0	0	0	0	0	0	0	0	0	0	0	0	0	0	0	0	0	0	0	0	0	0	0	0	0	0	0	0	0	0	0	0	0	0	0	0	0	0	0
CP001136.1	Edwardsiella piscicida strain EIB202 plasmid pEIB202, complete sequence	0	0	0	1	0	0	0	0	0	0	0	0	0	0	0	0	0	0	0	0	0	0	0	0	0	0	0	0	0	0	0	0	0	0	0	0	0	0	0	0	0	0	0	0	0	0	0	0
CP001180.1	Bacillus cereus AH187 plasmid pAH187_45, complete sequence	0	0	0	0	0	0	0	0	0	0	0	0	0	0	0	0	0	0	0	0	0	0	0	0	0	0	0	0	0	0	0	0	0	0	0	0	0	0	0	0	0	0	0	0	0	0	0	0
CP002030.1	Campylobacter jejuni subsp. jejuni ICDCCJ07001 plasmid pTet, complete sequence	0	0	0	0	0	0	0	0	0	0	0	0	0	0	0	0	0	0	0	0	0	0	0	0	0	0	0	0	0	0	0	0	0	0	0	0	0	0	0	0	0	0	0	0	0	0	0	0
CP002151.1	Uncultured bacterium plasmid PB5, complete sequence	1	0	0	1	0	0	0	0	0	0	0	0	0	0	0	0	0	0	0	0	0	0	0	0	0	0	0	0	0	0	0	0	0	0	0	0	0	0	0	0	0	0	0	0	0	0	0	0
CP002152.1	Uncultured bacterium plasmid PB11, complete sequence	0	0	0	1	0	0	0	0	0	0	0	0	0	0	0	0	0	0	0	0	0	0	0	0	0	0	0	0	0	0	0	0	0	0	0	0	0	0	0	0	0	0	0	0	0	0	0	0
CP002153.1	Uncultured bacterium plasmid PSP21, complete sequence	1	1	0	1	0	0	0	0	0	0	0	0	1	0	0	0	0	0	0	0	0	0	0	0	0	0	0	0	0	0	0	0	0	0	0	0	0	0	0	0	0	0	0	0	0	0	0	0
CP003090.1	Burkholderia sp. YI23 plasmid byi_1p, complete sequence	0	0	0	0	0	0	0	0	0	0	0	0	0	0	0	0	0	0	0	0	0	0	0	0	0	0	0	0	0	0	0	0	0	0	0	0	0	0	0	0	0	0	0	0	0	0	0	0
CP003223.1	Klebsiella pneumoniae subsp. pneumoniae HS11286 plasmid pKPHS1, complete sequen	0	0	0	0	0	0	0	0	0	0	0	0	1	0	0	0	0	0	0	0	0	0	0	0	0	0	0	0	0	0	0	0	0	0	0	0	0	0	0	0	0	0	0	0	0	0	0	0
CP003224.1	Klebsiella pneumoniae subsp. pneumoniae HS11286 plasmid pKPHS2, complete sequen	0	0	0	0	0	0	0	0	0	0	0	0	1	0	0	0	0	0	0	0	0	0	0	0	0	0	0	0	0	0	0	0	0	0	0	0	0	0	0	0	0	0	0	0	0	0	0	0
CP003225.1	Klebsiella pneumoniae subsp. pneumoniae HS11286 plasmid pKPHS3, complete sequen	0	1	0	1	0	0	1	0	0	0	0	0	1	0	0	0	0	0	0	0	0	0	0	0	0	0	0	0	0	0	0	0	0	0	0	0	0	0	0	0	0	0	0	0	0	0	0	0
CP003404.1	Rahnella aquatilis HX2 plasmid PRA1, complete sequence	0	0	0	0	0	0	0	0	0	0	0	0	1	0	0	0	0	0	0	0	0	0	0	0	0	0	0	0	0	0	0	0	0	0	0	0	0	0	0	0	0	0	0	0	0	0	0	0
CP003748.1	Bacillus cereus FRI-35 plasmid p01, complete sequence	0	0	0	0	0	0	0	0	0	0	0	0	0	0	0	0	0	0	0	0	0	0	0	0	0	0	0	0	0	0	0	0	0	0	0	0	0	0	0	0	0	0	0	0	0	0	0	0
CP003957.1	Rhodococcus opacus PD630 plasmid 8, complete sequence	0	0	0	0	0	0	0	0	0	0	0	0	0	0	0	0	0	0	0	0	0	0	0	0	0	0	0	0	0	0	0	0	0	0	0	0	0	0	0	0	0	0	0	0	0	0	0	0
CP005999.1	Escherichia coli B7A plasmid pEB1, complete sequence	0	0	0	0	0	0	0	0	0	0	0	0	0	0	0	0	0	0	0	0	0	0	0	0	0	0	0	0	0	0	0	0	0	0	0	0	0	0	0	0	0	0	0	0	0	0	0	0
CP006623.1	Enterococcus faecium Aus0085 plasmid p3, complete sequence	0	1	1	1	0	0	0	0	0	0	0	0	0	0	0	0	0	0	0	0	0	0	0	0	0	0	0	0	0	0	0	0	0	0	0	0	0	0	0	0	0	0	0	0	0	0	0	0
CP006657.1	Klebsiella pneumoniae JM45 plasmid p1, complete sequence	0	1	0	1	0	0	1	0	0	0	0	0	1	0	0	0	0	0	0	0	0	0	0	0	0	0	0	0	0	0	0	0	0	0	0	0	0	0	0	0	0	0	0	0	0	0	0	0
CP006924.1	Klebsiella pneumoniae 30660/NJST258_1 plasmid pNJST258N5, complete sequence	1	1	0	0	0	0	0	0	0	0	0	0	1	0	0	0	0	0	0	0	0	0	0	0	0	0	0	0	0	0	0	0	0	0	0	0	0	0	0	0	0	0	0	0	0	0	0	0
CP006926.1	Klebsiella pneumoniae 30660/NJST258_1 plasmid pNJST258N2, complete sequence	1	1	0	1	0	0	0	0	0	0	0	0	1	0	0	0	0	0	0	0	0	0	0	0	0	0	0	0	0	0	0	0	0	0	0	0	0	0	0	0	0	0	0	0	0	0	0	0
CP006928.1	Klebsiella pneumoniae 30660/NJST258_1 plasmid pNJST258N4, complete sequence	0	0	0	0	0	0	0	0	0	0	0	0	1	0	0	0	0	0	0	0	0	0	0	0	0	0	0	0	0	0	0	0	0	0	0	0	0	0	0	0	0	0	0	0	0	0	0	0
CP007558.1	Citrobacter freundii CFNIH1 plasmid pKEC-a3c, complete sequence	1	1	0	0	0	0	0	0	0	0	0	0	1	0	0	0	0	0	0	0	0	0	0	0	0	0	0	0	0	0	0	0	0	0	0	0	0	0	0	0	0	0	0	0	0	0	0	0
CP007579.1	Acinetobacter baumannii AC30 plasmid pAC30b, complete sequence	0	0	0	1	0	1	0	0	0	0	0	0	0	0	0	0	0	0	0	0	0	0	0	0	0	0	0	0	0	0	0	0	0	0	0	0	0	0	0	0	0	0	0	0	0	0	0	0
CP007752.1	Campylobacter jejuni subsp. jejuni D42a plasmid pTet-D42a, complete sequence	0	0	0	1	0	0	0	0	0	0	0	0	0	0	0	0	0	0	0	0	0	0	0	0	0	0	0	0	0	0	0	0	0	0	0	0	0	0	0	0	0	0	0	0	0	0	0	0
CP008789.1	Klebsiella oxytoca KONIH1 plasmid pKOX-137, complete sequence	0	0	0	0	0	0	0	0	0	0	0	0	0	0	0	0	0	0	0	0	0	0	0	0	0	0	0	0	0	0	0	0	0	0	0	0	0	0	0	0	0	0	0	0	0	0	0	0
CP008790.1	Klebsiella oxytoca KONIH1 plasmid pKOX-86d, complete sequence	0	1	0	0	0	0	0	0	0	0	0	0	1	0	0	0	0	0	0	0	1	0	0	0	0	0	0	0	0	0	0	0	0	0	0	0	0	0	0	0	0	0	0	0	0	0	0	0
CP008791.1	Klebsiella oxytoca KONIH1 plasmid pKPC-727, complete sequence	1	1	0	1	0	0	0	0	0	0	0	0	1	0	0	0	0	0	0	0	0	0	0	0	0	0	0	0	0	0	0	0	0	0	0	0	0	0	0	0	0	0	0	0	0	0	0	0
CP009763.1	Ralstonia solanacearum OE1-1 plasmid, complete genome	0	0	0	0	0	0	0	0	0	0	0	0	0	0	0	0	0	0	0	0	0	0	0	0	0	0	0	0	0	0	0	0	0	0	0	0	0	0	0	0	0	0	0	0	0	0	0	0
CP009852.1	UNVERIFIED_ORG: Enterobacter cloacae strain ECNIH4 plasmid pENT-e56, complete s	0	1	0	0	0	0	0	0	0	0	0	0	1	0	0	0	0	0	0	0	0	0	0	0	0	0	0	0	0	0	0	0	0	0	0	0	0	0	0	0	0	0	0	0	0	0	0	0
CP009853.1	UNVERIFIED_ORG: Enterobacter cloacae strain ECNIH4 plasmid pKPC-860, complete s	0	0	0	0	0	0	0	0	0	0	0	0	1	0	0	0	0	0	0	0	0	0	0	0	0	0	0	0	0	0	0	0	0	0	0	0	0	0	0	0	0	0	0	0	0	0	0	0
CP009857.1	UNVERIFIED_ORG: Enterobacter cloacae strain ECNIH5 plasmid pENT-d0d, complete s	0	1	0	0	0	0	0	0	0	0	0	0	1	0	0	0	0	0	0	0	0	0	0	0	0	0	0	0	0	0	0	0	0	0	0	0	0	0	0	0	0	0	0	0	0	0	0	0
CP009858.1	UNVERIFIED_ORG: Enterobacter cloacae strain ECNIH5 plasmid pKPC-47e, complete s	0	0	0	0	0	0	0	0	0	0	0	0	1	0	0	0	0	0	0	0	0	0	0	0	0	0	0	0	0	0	0	0	0	0	0	0	0	0	0	0	0	0	0	0	0	0	0	0
CP009867.1	Pantoea sp. PSNIH2 plasmid pKPC-56a, complete sequence	0	0	0	0	0	0	0	0	0	0	0	0	1	0	0	0	0	0	0	0	0	0	0	0	0	0	0	0	0	0	0	0	0	0	0	0	0	0	0	0	0	0	0	0	0	0	0	0
CP009868.1	Pantoea sp. PSNIH2 plasmid pPSP-100, complete sequence	0	0	0	0	0	0	0	0	0	0	0	0	1	0	0	0	0	0	0	0	0	0	0	0	0	0	0	0	0	0	0	0	0	0	0	0	0	0	0	0	0	0	0	0	0	0	0	0
CP009869.1	Pantoea sp. PSNIH2 plasmid pPSP-75c, complete sequence	1	1	0	0	0	0	0	0	0	0	0	0	1	0	0	0	0	0	0	0	0	0	0	0	0	0	0	0	0	0	0	0	0	0	0	0	0	0	0	0	0	0	0	0	0	0	0	0
CP009881.1	Pantoea sp. PSNIH1 plasmid pKPC-1c5, complete sequence	0	0	0	0	0	0	0	0	0	0	0	0	1	0	0	0	0	0	0	0	0	0	0	0	0	0	0	0	0	0	0	0	0	0	0	0	0	0	0	0	0	0	0	0	0	0	0	0
CP009883.1	Pantoea sp. PSNIH1 plasmid pPSP-a3e, complete sequence	1	1	0	0	0	0	0	0	0	0	0	0	1	0	0	0	0	0	0	0	0	0	0	0	0	0	0	0	0	0	0	0	0	0	0	0	0	0	0	0	0	0	0	0	0	0	0	0
CP010326.1	Pantoea sp. PSNIH1 plasmid pPSP-3a9, complete sequence	0	0	0	0	0	0	0	0	0	0	0	0	0	0	0	0	0	0	0	0	0	0	0	0	0	0	0	0	0	0	0	0	0	0	0	0	0	0	0	0	0	0	0	0	0	0	0	0
CP011314.1	Klebsiella pneumoniae subsp. pneumoniae strain 234-12 plasmid pKpn23412-362, co	1	0	0	1	0	0	0	0	0	0	0	0	1	0	0	0	0	0	0	0	0	0	0	0	0	0	0	0	0	0	0	0	0	0	0	0	0	0	0	0	0	0	0	0	0	0	0	0
CP011627.1	Klebsiella oxytoca strain CAV1374 plasmid pCAV1374-14, complete sequence	0	0	0	0	0	0	0	0	0	0	0	0	1	0	0	0	0	0	0	0	0	0	0	0	0	0	0	0	0	0	0	0	0	0	0	0	0	0	0	0	0	0	0	0	0	0	0	0
CP011628.1	Klebsiella oxytoca strain CAV1374 plasmid pCAV1374-16, complete sequence	0	1	0	0	0	0	0	0	0	0	0	0	0	0	0	0	0	0	0	0	0	0	0	0	0	0	0	0	0	0	0	0	0	0	0	0	0	0	0	0	0	0	0	0	0	0	0	0
CP011629.1	Klebsiella oxytoca strain CAV1374 plasmid pCAV1374-34, complete sequence	0	0	0	0	0	0	0	0	0	0	0	0	1	0	0	0	0	0	0	0	0	0	0	0	0	0	0	0	0	0	0	0	0	0	0	0	0	0	0	0	0	0	0	0	0	0	0	0
CP011632.1	Klebsiella oxytoca strain CAV1374 plasmid pCAV1374-84, complete sequence	0	1	0	1	0	0	0	0	0	0	0	0	1	0	0	0	0	0	0	0	0	0	0	0	0	0	0	0	0	0	0	0	0	0	0	0	0	0	0	0	0	0	0	0	0	0	0	0
CP011634.1	Klebsiella oxytoca strain CAV1374 plasmid pCAV1374-228, complete sequence	1	1	0	0	0	0	0	0	0	0	0	0	1	0	0	0	0	0	0	0	0	0	0	0	0	0	0	0	0	0	0	0	0	0	0	0	0	0	0	0	0	0	0	0	0	0	0	0
CP011635.1	Klebsiella oxytoca strain CAV1374 plasmid pKPC_CAV1374, complete sequence	0	0	0	0	0	0	0	0	0	0	0	0	1	0	0	0	0	0	0	0	0	0	0	0	0	0	0	0	0	0	0	0	0	0	0	0	0	0	0	0	0	0	0	0	0	0	0	0
CP011990.1	Klebsiella pneumoniae UHKPC33 plasmid pUHKPC33-162.533kb, complete sequence	1	1	0	0	0	0	0	0	0	0	0	0	0	0	0	0	0	0	0	0	0	0	0	0	0	0	0	0	0	0	0	0	0	0	0	0	0	0	0	0	0	0	0	0	0	0	0	0
CP011991.1	Klebsiella pneumoniae UHKPC33 plasmid pUHKPC33-113.638kb, complete sequence	0	0	0	0	0	0	0	0	0	0	0	0	1	0	0	0	0	0	0	0	0	0	0	0	0	0	0	0	0	0	0	0	0	0	0	0	0	0	0	0	0	0	0	0	0	0	0	0
CP011992.1	Klebsiella pneumoniae UHKPC33 plasmid pUHKPC33-43.380kb, complete sequence	0	0	0	0	0	0	0	0	0	0	0	0	1	0	0	0	0	0	0	0	0	0	0	0	0	0	0	0	0	0	0	0	0	0	0	0	0	0	0	0	0	0	0	0	0	0	0	0
CP011993.1	Klebsiella pneumoniae UHKPC33 plasmid pUHKPC33-13.841kb, complete sequence	1	1	0	0	0	0	0	0	0	0	0	0	0	0	0	0	0	0	0	0	0	0	0	0	0	0	0	0	0	0	0	0	0	0	0	0	0	0	0	0	0	0	0	0	0	0	0	0
CP011998.1	Ralstonia solanacearum strain YC45 plasmid, complete sequence	0	0	0	0	0	0	0	0	0	0	0	0	0	0	0	0	0	0	0	0	0	0	0	0	0	0	0	0	0	0	0	0	0	0	0	0	0	0	0	0	0	0	0	0	0	0	0	0
CP012668.1	Vibrio cholerae strain ICDC-VC661 plasmid, complete sequence	1	1	0	1	0	0	0	0	0	0	0	0	1	0	0	0	0	0	0	0	0	0	0	0	0	0	0	0	0	0	0	0	0	0	0	0	0	0	0	0	0	0	0	0	0	0	0	0
CP012852.1	Persicobacter sp. JZB09 plasmid JZB09-Plasmid1, complete sequence	0	0	0	0	0	0	0	0	0	0	0	0	0	0	0	0	0	0	0	0	0	0	0	0	0	0	0	0	0	0	0	0	0	0	0	0	0	0	0	0	0	0	0	0	0	0	0	0
CP013770.1	Piscirickettsia salmonis strain PM23019A plasmid p2PS3, complete sequence	0	0	0	0	0	0	0	0	0	0	0	0	0	0	0	0	0	0	0	0	0	0	0	0	0	0	0	0	0	0	0	0	0	0	0	0	0	0	0	0	0	0	0	0	0	0	0	0
CP013836.1	Escherichia coli strain JJ1897 plasmid pJJ1897_1, complete sequence	0	1	0	0	0	0	0	0	0	0	0	0	1	0	0	0	0	0	0	0	0	0	0	0	0	0	0	0	0	0	0	0	0	0	0	0	0	0	0	0	0	0	0	0	0	0	0	0
CP013914.1	Serratia fonticola strain GS2 plasmid pSF001, complete sequence	0	0	0	0	0	0	0	0	0	0	0	0	0	0	0	0	0	0	0	0	0	0	0	0	0	0	0	0	0	0	0	0	0	0	0	0	0	0	0	0	0	0	0	0	0	0	0	0
CP013960.1	Staphylococcus aureus strain V605 plasmid pV605, complete sequence	0	0	0	0	0	0	0	0	0	0	0	0	0	0	0	0	0	0	0	0	0	0	0	0	0	0	0	0	0	0	0	0	0	0	0	0	0	0	0	0	0	0	0	0	0	0	0	0
CP014066.2	Achromobacter xylosoxidans strain FDAARGOS_162 plasmid, complete sequence	0	1	0	0	0	0	0	0	0	0	0	0	0	0	0	0	0	0	0	0	0	0	0	0	0	0	0	0	0	0	0	0	0	0	0	0	0	0	0	0	0	0	0	0	0	0	0	0
CP014292.1	Acinetobacter baumannii strain AB34299 plasmid unnamed1, complete sequence	0	0	0	1	0	0	0	0	0	0	0	0	0	0	0	0	0	0	0	0	0	0	0	0	0	0	0	0	0	0	0	0	0	0	0	0	0	0	0	0	0	0	0	0	0	0	0	0
CP014295.1	Klebsiella pneumoniae strain KP38731 plasmid unnamed1, complete sequence	0	0	0	0	0	0	0	0	0	0	0	0	0	0	0	0	0	0	0	0	0	0	0	0	0	0	0	0	0	0	0	0	0	0	0	0	0	0	0	0	0	0	0	0	0	0	0	0
CP014296.1	Klebsiella pneumoniae strain KP38731 plasmid unnamed11, complete sequence	0	0	0	0	0	0	0	0	0	0	0	0	0	0	0	0	0	0	0	0	0	0	0	0	0	0	0	0	0	0	0	0	0	0	0	0	0	0	0	0	0	0	0	0	0	0	0	0
CP014297.1	Klebsiella pneumoniae strain KP38731 plasmid unnamed13, complete sequence	1	0	0	0	0	0	1	0	0	0	0	0	1	0	0	0	0	0	0	0	0	0	0	0	0	0	0	0	0	0	0	0	0	0	0	0	0	0	0	0	0	0	0	0	0	0	0	0
CP014298.1	Klebsiella pneumoniae strain KP38731 plasmid unnamed2, complete sequence	1	0	0	0	0	0	0	0	0	0	0	0	1	0	0	0	0	0	0	0	0	0	0	0	0	0	0	0	0	0	0	0	0	0	0	0	0	0	0	0	0	0	0	0	0	0	0	0
CP014299.1	Klebsiella pneumoniae strain KP38731 plasmid unnamed3, complete sequence	1	0	0	1	0	0	0	0	0	0	0	0	1	0	0	0	0	0	0	0	0	0	0	0	0	0	0	0	0	0	0	0	0	0	0	0	0	0	0	0	0	0	0	0	0	0	0	0
CP014451.1	Enterococcus faecium strain ATCC 700221 plasmid unnamed2, complete sequence	0	0	0	0	0	0	0	0	0	0	0	0	0	0	0	0	0	0	0	0	0	0	0	0	0	0	0	0	0	0	0	0	0	0	0	0	0	0	0	0	0	0	0	0	0	0	0	0
CP014452.1	Enterococcus faecium strain ATCC 700221 plasmid unnamed3, complete sequence	0	1	1	1	0	0	0	0	0	0	0	0	0	0	0	0	0	0	0	0	0	0	0	0	0	0	0	0	0	0	0	0	0	0	0	0	0	0	0	0	0	0	0	0	0	0	0	0
CP014493.1	Escherichia coli strain MVAST0167 plasmid pMVAST0167_1, complete sequence	0	1	0	0	0	0	0	0	0	0	0	0	1	0	0	0	0	0	0	0	0	0	0	0	0	0	0	0	0	0	0	0	0	0	0	0	0	0	0	0	0	0	0	0	0	0	0	0
CP014772.1	Mucilaginibacter sp. PAMC 26640 plasmid unnamed, complete sequence	0	0	0	1	0	0	0	0	0	0	0	0	0	0	0	0	0	0	0	0	0	0	0	0	0	0	0	0	0	0	0	0	0	0	0	0	0	0	0	0	0	0	0	0	0	0	0	0
CP015485.1	Acinetobacter baumannii strain ORAB01 plasmid pORAB01-2, complete sequence	0	0	0	0	0	0	0	0	0	0	0	0	0	0	0	0	0	0	0	0	0	0	0	0	0	0	0	0	0	0	0	0	0	0	0	0	0	0	0	0	0	0	0	0	0	0	0	0
CP015486.1	Acinetobacter baumannii strain ORAB01 plasmid pORAB01-3, complete sequence	0	0	0	0	0	0	0	0	0	0	0	0	1	0	0	0	0	0	0	0	0	0	0	0	0	0	0	0	0	0	0	0	0	0	0	0	0	0	0	0	0	0	0	0	0	0	0	0
CP015592.1	Bacillus cereus strain AR156 plasmid pAR460, complete sequence	0	0	0	0	0	0	0	0	0	0	0	0	1	0	0	0	0	0	0	0	0	0	0	0	0	0	0	0	0	0	0	0	0	0	0	0	0	0	0	0	0	0	0	0	0	0	0	0
CP015627.1	Staphylococcus pseudintermedius strain 063228 plasmid pl1, complete sequence	0	0	0	0	0	0	0	0	0	0	0	0	0	0	0	0	0	0	0	0	0	0	0	0	0	0	0	0	0	0	0	0	0	0	0	0	0	0	0	0	0	0	0	0	0	0	0	0
CP015628.1	Staphylococcus pseudintermedius strain 063228 plasmid pl2, complete sequence	0	0	0	0	0	0	0	0	0	0	0	0	0	0	0	0	0	0	0	0	0	0	0	0	0	0	0	0	0	0	0	0	0	0	0	0	0	0	0	0	0	0	0	0	0	0	0	0
CP015851.1	Ralstonia solanacearum strain YC40-M plasmid, complete sequence	0	0	0	0	0	0	0	0	0	0	0	0	0	0	0	0	0	0	0	0	0	0	0	0	0	0	0	0	0	0	0	0	0	0	0	0	0	0	0	0	0	0	0	0	0	0	0	0
CP016035.1	Escherichia coli isolate Co6114 plasmid pC06114_1, complete sequence	1	1	0	0	0	0	1	0	0	0	0	0	1	0	0	0	0	0	0	0	0	0	0	0	0	0	0	0	0	0	0	0	0	0	0	0	0	0	0	0	0	0	0	0	0	0	0	0
CP016036.1	Escherichia coli isolate Co6114 plasmid pC06114_2, complete sequence	0	0	0	0	0	0	0	0	0	0	0	0	1	0	0	0	0	0	0	0	0	0	0	0	0	0	0	0	0	0	0	0	0	0	0	0	0	0	0	0	0	0	0	0	0	0	0	0
CP016038.1	Escherichia coli isolate Co6114 plasmid pC06114_4, complete sequence	0	0	0	0	0	0	0	0	0	0	0	0	1	0	0	0	0	0	0	0	0	0	0	0	0	0	0	0	0	0	0	0	0	0	0	0	0	0	0	0	0	0	0	0	0	0	0	0
CP016074.1	Staphylococcus pseudintermedius strain 081661 plasmid unnamed1, complete sequen	0	0	0	0	0	0	0	0	0	0	0	0	0	0	0	0	0	0	0	0	0	0	0	0	0	0	0	0	0	0	0	0	0	0	0	0	0	0	0	0	0	0	0	0	0	0	0	0
CP016075.1	Staphylococcus pseudintermedius strain 081661 plasmid unnamed2, complete sequen	0	0	0	0	0	0	0	0	0	0	0	0	0	0	0	0	0	0	0	0	0	0	0	0	0	0	0	0	0	0	0	0	0	0	0	0	0	0	0	0	0	0	0	0	0	0	0	0
CP016195.1	Bacillus thuringiensis serovar coreanensis strain ST7 plasmid pST7-1, complete	0	0	0	0	0	0	0	0	0	0	0	0	0	0	0	0	0	0	0	0	0	0	0	0	0	0	0	0	0	0	0	0	0	0	0	0	0	0	0	0	0	0	0	0	0	0	0	0
CP016317.1	Bacillus cereus strain M3 plasmid pBCM301, complete sequence	0	0	0	0	0	0	0	0	0	0	0	0	0	0	0	0	0	0	0	0	0	0	0	0	0	0	0	0	0	0	0	0	0	0	0	0	0	0	0	0	0	0	0	0	0	0	0	0
CP016473.1	Latilactobacillus curvatus strain TMW 1.167 plasmid pL1167-1, complete sequence	0	0	0	0	0	0	0	0	0	0	0	0	0	0	0	0	0	0	0	0	0	0	0	0	0	0	0	0	0	0	0	0	0	0	0	0	0	0	0	0	0	0	0	0	0	0	0	0
CP016555.1	Ralstonia solanacearum FJAT-1458 plasmid plas1, complete sequence	0	0	0	0	0	0	0	0	0	0	0	0	0	0	0	0	0	0	0	0	0	0	0	0	0	0	0	0	0	0	0	0	0	0	0	0	0	0	0	0	0	0	0	0	0	0	0	0
CP016613.1	Ralstonia solanacearum FJAT-91 plasmid unnamed1, complete sequence	0	0	0	0	0	0	0	0	0	0	0	0	0	0	0	0	0	0	0	0	0	0	0	0	0	0	0	0	0	0	0	0	0	0	0	0	0	0	0	0	0	0	0	0	0	0	0	0
CP017386.1	Klebsiella pneumoniae strain KP36 plasmid 1, complete sequence	1	0	0	0	0	0	0	0	0	0	0	0	1	0	0	0	0	0	0	0	0	0	0	0	0	0	0	0	0	0	0	0	0	0	0	0	0	0	0	0	0	0	0	0	0	0	0	0
CP017387.1	Klebsiella pneumoniae strain KP36 plasmid 2, complete sequence	1	0	0	0	0	0	0	0	0	0	0	0	0	0	0	0	0	0	0	0	0	0	0	0	0	0	0	0	0	0	0	0	0	0	0	0	0	0	0	0	0	0	0	0	0	0	0	0
CP018350.1	Klebsiella pneumoniae strain CAV1417 plasmid pCAV1417-67, complete sequence	0	1	0	1	0	0	0	0	0	0	0	0	0	0	0	0	0	0	0	0	0	0	0	0	0	0	0	0	0	0	0	0	0	0	0	0	0	0	0	0	0	0	0	0	0	0	0	0
CP018457.1	Shewanella algae strain CCU101 plasmid, complete sequence	0	0	0	1	0	0	0	0	0	0	0	0	0	0	0	0	0	0	0	0	0	0	0	0	0	0	0	0	0	0	0	0	0	0	0	0	0	0	0	0	0	0	0	0	0	0	0	0
CP018460.1	Klebsiella pneumoniae strain Kp_Goe_39795 plasmid pKp_Goe_795-1, complete seque	1	1	0	1	0	0	0	0	0	0	0	0	1	0	0	0	0	0	0	0	0	0	0	0	0	0	0	0	0	0	0	0	0	0	0	0	0	0	0	0	0	0	0	0	0	0	0	0
CP018461.1	Klebsiella pneumoniae strain Kp_Goe_39795 plasmid pKp_Goe_795-2, complete seque	0	0	0	0	0	0	0	0	0	0	0	0	1	0	0	0	0	0	0	0	0	0	0	0	0	0	0	0	0	0	0	0	0	0	0	0	0	0	0	0	0	0	0	0	0	0	0	0
CP018462.1	Klebsiella pneumoniae strain Kp_Goe_39795 plasmid pKp_Goe_795-3, complete seque	0	0	0	0	0	0	0	0	0	0	0	0	0	0	0	0	0	0	0	0	0	0	0	0	0	0	0	0	0	0	0	0	0	0	0	0	0	0	0	0	0	0	0	0	0	0	0	0
CP018675.1	Klebsiella pneumoniae strain CAV1217 plasmid pKPC_CAV1217, complete sequence	1	0	0	1	0	0	0	0	0	0	0	0	1	0	0	0	0	0	0	0	0	0	0	0	0	0	0	0	0	0	0	0	0	0	0	0	0	0	0	0	0	0	0	0	0	0	0	0
CP018959.1	Escherichia coli strain Ecol_422 plasmid pEC422_KPC, complete sequence	1	0	0	0	0	0	0	0	0	0	0	0	1	0	0	0	0	0	0	0	0	0	0	0	0	0	0	0	0	0	0	0	0	0	0	0	0	0	0	0	0	0	0	0	0	0	0	0
CP018960.1	Escherichia coli strain Ecol_422 plasmid pEC422_2, complete sequence	1	1	0	0	0	0	0	0	0	0	0	0	1	0	0	0	0	0	0	0	0	0	0	0	0	0	0	0	0	0	0	0	0	0	0	0	0	0	0	0	0	0	0	0	0	0	0	0
CP018961.1	Escherichia coli strain Ecol_422 plasmid pEC422_1, complete sequence	1	0	0	0	0	0	0	0	0	0	0	0	1	0	0	0	0	0	0	0	0	0	0	0	0	0	0	0	0	0	0	0	0	0	0	0	0	0	0	0	0	0	0	0	0	0	0	0
CP019598.1	Staphylococcus cohnii strain SNUDS-2 plasmid pSC-SNUDS-2-1, complete sequence	0	0	0	0	0	0	0	0	0	0	0	0	1	0	0	0	0	0	0	0	0	0	0	0	0	0	0	0	0	0	0	0	0	0	0	0	0	0	0	0	0	0	0	0	0	0	0	0
CP020359.1	Klebsiella oxytoca strain AR_0147 plasmid unitig_2, complete sequence	0	1	0	0	0	0	0	0	0	0	0	0	1	0	0	0	0	0	0	0	0	0	0	0	0	0	0	0	0	0	0	0	0	0	0	0	0	0	0	0	0	0	0	0	0	0	0	0
CP020439.2	Streptococcus equinus strain FDAARGOS_251 plasmid unamed1 sequence	0	0	0	0	0	0	0	0	0	0	0	0	0	0	0	0	0	0	0	0	0	0	0	0	0	0	0	0	0	0	0	0	0	0	0	0	0	0	0	0	0	0	0	0	0	0	0	0
CP020526.1	Enterobacter cloacae strain 109 plasmid unnamed1, complete sequence	0	0	0	0	0	0	0	0	0	0	0	0	0	0	0	0	0	0	0	0	0	0	0	0	0	0	0	0	0	0	0	0	0	0	0	0	0	0	0	1	0	0	0	0	0	0	0	0
CP020527.1	Enterobacter cloacae strain 109 plasmid unnamed2, complete sequence	1	0	0	1	0	0	0	0	0	0	0	0	1	0	0	0	0	0	0	0	0	0	0	0	0	0	0	0	0	0	0	0	0	0	0	0	0	0	0	0	0	0	0	0	0	0	0	0
CP020529.1	Enterobacter cloacae strain 174 plasmid unnamed1, complete sequence	0	1	0	1	0	0	0	0	0	0	0	0	1	0	0	0	0	0	0	0	0	0	0	0	0	0	0	0	0	0	0	0	0	0	0	0	0	0	0	0	0	0	0	0	0	0	0	0
CP020530.1	Enterobacter cloacae strain 174 plasmid unnamed2, complete sequence	0	1	0	0	0	0	0	0	0	0	0	0	1	0	0	0	0	0	0	0	0	0	0	0	0	0	0	0	0	0	0	0	0	0	0	0	0	0	0	0	0	0	0	0	0	0	0	0
CP020531.1	Enterobacter cloacae strain 174 plasmid unnamed3, complete sequence	1	1	0	0	0	0	0	0	0	0	0	0	1	0	0	0	0	0	0	0	0	0	0	0	0	0	0	0	0	0	0	0	0	0	0	0	0	0	0	0	0	0	0	0	0	0	0	0
CP021374.1	Rhizobium sp. ACO-34A plasmid pRACO34Ab, complete sequence	0	0	0	0	0	0	0	0	0	0	0	0	0	0	0	0	0	0	0	0	0	0	0	0	0	0	0	0	0	0	0	0	0	0	0	0	0	0	0	0	0	0	0	0	0	0	0	0
CP021449.1	Ralstonia solanacearum strain SEPPX05 plasmid pSEPPX05, complete sequence	0	0	0	0	0	0	0	0	0	0	0	0	0	0	0	0	0	0	0	0	0	0	0	0	0	0	0	0	0	0	0	0	0	0	0	0	0	0	0	0	0	0	0	0	0	0	0	0
CP021750.1	Enterobacter cloacae complex sp. strain AR_0163 plasmid unnamed, complete seque	0	0	0	0	0	0	0	0	0	0	0	0	1	0	0	0	0	0	0	0	0	0	0	0	0	0	0	0	0	0	0	0	0	0	0	0	0	0	0	0	0	0	0	0	0	0	0	0
CP021778.1	Enterobacter cloacae complex sp. strain AR_0053 plasmid unitig_3, complete sequ	1	1	0	1	0	0	0	0	0	0	0	0	1	0	0	0	0	0	0	0	0	0	0	0	0	0	0	0	0	0	0	0	0	0	0	0	0	0	0	0	0	0	0	0	0	0	0	0
CP021779.1	Enterobacter cloacae complex sp. strain AR_0053 plasmid unitig_4, complete sequ	1	1	0	0	0	0	0	0	0	0	0	0	0	0	0	0	0	0	0	0	0	0	0	0	0	0	0	0	0	0	0	0	0	0	0	0	0	0	0	0	0	0	0	0	0	0	0	0
CP021897.1	Enterobacter cloacae complex sp. strain AR_0050 plasmid unitig_2_pilon, complet	0	0	0	0	0	0	0	0	0	0	0	0	0	0	0	0	0	0	0	0	0	0	0	0	0	0	0	0	0	0	0	0	0	0	0	0	0	0	0	0	0	0	0	0	0	0	0	0
CP021898.1	Enterobacter cloacae complex sp. strain AR_0050 plasmid unitig_3_pilon, complet	0	0	0	0	0	0	0	0	0	0	0	0	1	0	0	0	0	0	0	0	0	0	0	0	0	0	0	0	0	0	0	0	0	0	0	0	0	0	0	0	0	0	0	0	0	0	0	0
CP021899.1	Enterobacter cloacae complex sp. strain AR_0050 plasmid unitig_4_pilon, complet	1	0	0	1	0	0	0	0	0	0	0	0	1	0	0	0	0	0	0	0	0	0	0	0	0	0	0	0	0	0	0	0	0	0	0	0	0	0	0	0	0	0	0	0	0	0	0	0
CP021900.1	Enterobacter cloacae complex sp. strain AR_0136 plasmid tig00001437_pilon, comp	1	1	0	1	0	0	0	0	0	0	0	0	1	0	0	0	0	0	0	0	0	0	0	0	0	0	0	0	0	0	0	0	0	0	0	0	0	0	0	0	0	0	0	0	0	0	0	0
CP021901.1	Enterobacter cloacae complex sp. strain AR_0136 plasmid tig00001456_pilon, comp	0	0	0	0	0	0	0	0	0	0	0	0	1	0	0	0	0	0	0	0	0	0	0	0	0	0	0	0	0	0	0	0	0	0	0	0	0	0	0	0	0	0	0	0	0	0	0	0
CP022460.1	Shigella sonnei strain 2015C-3807 plasmid unnamed1, complete sequence	0	0	0	0	0	0	0	0	0	0	0	0	0	0	0	0	0	0	0	0	0	0	0	0	0	0	0	0	0	0	0	0	0	0	0	0	0	0	0	0	0	0	0	0	0	0	0	0
CP022482.1	Ralstonia solanacearum strain HA4-1 plasmid HA4-1MP, complete sequence	0	0	0	0	0	0	0	0	0	0	0	0	0	0	0	0	0	0	0	0	0	0	0	0	0	0	0	0	0	0	0	0	0	0	0	0	0	0	0	0	0	0	0	0	0	0	0	0
CP022610.1	Escherichia coli strain ATCC 700415 plasmid unnamed, complete sequence	0	0	0	1	0	0	0	0	0	0	0	0	0	0	0	0	0	0	0	0	0	0	0	0	0	0	0	0	0	0	0	0	0	0	0	0	0	0	0	0	0	0	0	0	0	0	0	0
CP022756.1	Ralstonia solanacearum strain T117 plasmid unnamed, complete sequence	0	0	0	0	0	0	0	0	0	0	0	0	0	0	0	0	0	0	0	0	0	0	0	0	0	0	0	0	0	0	0	0	0	0	0	0	0	0	0	0	0	0	0	0	0	0	0	0
CP022766.1	Ralstonia solanacearum strain T78 plasmid unnamed, complete sequence	0	0	0	0	0	0	0	0	0	0	0	0	0	0	0	0	0	0	0	0	0	0	0	0	0	0	0	0	0	0	0	0	0	0	0	0	0	0	0	0	0	0	0	0	0	0	0	0
CP022769.1	Ralstonia solanacearum strain T60 plasmid unnamed, complete sequence	0	0	0	0	0	0	0	0	0	0	0	0	0	0	0	0	0	0	0	0	0	0	0	0	0	0	0	0	0	0	0	0	0	0	0	0	0	0	0	0	0	0	0	0	0	0	0	0
CP022773.1	Ralstonia solanacearum strain T42 plasmid unnamed, complete sequence	0	0	0	0	0	0	0	0	0	0	0	0	0	0	0	0	0	0	0	0	0	0	0	0	0	0	0	0	0	0	0	0	0	0	0	0	0	0	0	0	0	0	0	0	0	0	0	0
CP022779.1	Ralstonia solanacearum strain SL3882 plasmid unnamed, complete sequence	0	0	0	0	0	0	0	0	0	0	0	0	0	0	0	0	0	0	0	0	0	0	0	0	0	0	0	0	0	0	0	0	0	0	0	0	0	0	0	0	0	0	0	0	0	0	0	0
CP022781.1	Ralstonia solanacearum strain SL3822 plasmid unnamed, complete sequence	0	0	0	0	0	0	0	0	0	0	0	0	0	0	0	0	0	0	0	0	0	0	0	0	0	0	0	0	0	0	0	0	0	0	0	0	0	0	0	0	0	0	0	0	0	0	0	0
CP022783.1	Ralstonia solanacearum strain SL3755 plasmid unnamed, complete sequence	0	0	0	0	0	0	0	0	0	0	0	0	0	0	0	0	0	0	0	0	0	0	0	0	0	0	0	0	0	0	0	0	0	0	0	0	0	0	0	0	0	0	0	0	0	0	0	0
CP022785.1	Ralstonia solanacearum strain SL3730 plasmid unnamed, complete sequence	0	0	0	0	0	0	0	0	0	0	0	0	0	0	0	0	0	0	0	0	0	0	0	0	0	0	0	0	0	0	0	0	0	0	0	0	0	0	0	0	0	0	0	0	0	0	0	0
CP022787.1	Ralstonia solanacearum strain SL3300 plasmid unnamed, complete sequence	0	0	0	0	0	0	0	0	0	0	0	0	0	0	0	0	0	0	0	0	0	0	0	0	0	0	0	0	0	0	0	0	0	0	0	0	0	0	0	0	0	0	0	0	0	0	0	0
CP022791.1	Ralstonia solanacearum strain SL3103 plasmid unnamed, complete sequence	0	0	0	0	0	0	0	0	0	0	0	0	0	0	0	0	0	0	0	0	0	0	0	0	0	0	0	0	0	0	0	0	0	0	0	0	0	0	0	0	0	0	0	0	0	0	0	0
CP022793.1	Ralstonia solanacearum strain SL2729 plasmid unnamed, complete sequence	0	0	0	0	0	0	0	0	0	0	0	0	0	0	0	0	0	0	0	0	0	0	0	0	0	0	0	0	0	0	0	0	0	0	0	0	0	0	0	0	0	0	0	0	0	0	0	0
CP022795.1	Ralstonia solanacearum strain SL2330 plasmid unnamed, complete sequence	0	0	0	0	0	0	0	0	0	0	0	0	0	0	0	0	0	0	0	0	0	0	0	0	0	0	0	0	0	0	0	0	0	0	0	0	0	0	0	0	0	0	0	0	0	0	0	0
CP023013.1	Ralstonia solanacearum strain T110 plasmid unnamed, complete sequence	0	0	0	0	0	0	0	0	0	0	0	0	0	0	0	0	0	0	0	0	0	0	0	0	0	0	0	0	0	0	0	0	0	0	0	0	0	0	0	0	0	0	0	0	0	0	0	0
CP023015.1	Ralstonia solanacearum strain T25 plasmid unnamed, complete sequence	0	0	0	0	0	0	0	0	0	0	0	0	0	0	0	0	0	0	0	0	0	0	0	0	0	0	0	0	0	0	0	0	0	0	0	0	0	0	0	0	0	0	0	0	0	0	0	0
CP023017.1	Ralstonia solanacearum strain SL3022 plasmid unnamed, complete sequence	0	0	0	0	0	0	0	0	0	0	0	0	0	0	0	0	0	0	0	0	0	0	0	0	0	0	0	0	0	0	0	0	0	0	0	0	0	0	0	0	0	0	0	0	0	0	0	0
CP023934.1	Klebsiella pneumoniae strain FDAARGOS_443 plasmid unnamed3, complete sequence	0	0	0	0	0	0	0	0	0	0	0	0	1	0	0	0	0	0	0	0	0	0	0	0	0	0	0	0	0	0	0	0	0	0	0	0	0	0	0	0	0	0	0	0	0	0	0	0
CP023937.1	Klebsiella pneumoniae strain FDAARGOS_443 plasmid unnamed1, complete sequence	1	0	0	0	0	0	0	0	0	0	0	0	1	0	0	0	0	0	0	0	0	0	0	0	0	0	0	0	0	0	0	0	0	0	0	0	0	0	0	0	0	0	0	0	0	0	0	0
CP023938.1	Klebsiella pneumoniae strain FDAARGOS_443 plasmid unnamed2, complete sequence	0	0	0	0	0	0	0	0	0	0	0	0	1	0	0	0	0	0	0	0	0	0	0	0	0	0	0	0	0	0	0	0	0	0	0	0	0	0	0	0	0	0	0	0	0	0	0	0
CP024250.1	Escherichia coli O182:H21 strain D181 plasmid unnamed2, complete sequence	0	1	0	1	0	0	0	0	0	0	0	0	1	0	0	0	0	0	0	0	0	0	0	0	0	0	0	0	0	0	0	0	0	0	0	0	0	0	0	0	0	0	0	0	0	0	0	0
CP024253.1	Escherichia coli O182:H21 strain D181 plasmid unnamed4	0	0	0	0	0	0	0	0	0	0	0	0	0	0	0	0	0	0	0	0	0	0	0	0	0	0	0	0	0	0	0	0	0	0	0	0	0	0	0	0	0	0	0	0	0	0	0	0
CP024483.1	Klebsiella pneumoniae strain INF322 plasmid unnamed1, complete sequence	1	0	0	1	0	0	0	0	0	0	0	0	1	0	0	0	0	0	0	0	0	0	0	0	0	0	0	0	0	0	0	0	0	0	0	0	0	0	0	0	0	0	0	0	0	0	0	0
CP024487.1	Klebsiella pneumoniae strain INF322 plasmid unnamed5, complete sequence	0	0	0	0	0	0	0	0	0	0	0	0	0	0	0	0	0	0	0	0	0	0	0	0	0	0	0	0	0	0	0	0	0	0	0	0	0	0	0	0	0	0	0	0	0	0	0	0
CP024500.1	Klebsiella pneumoniae strain KSB1_4E plasmid unnamed1, complete sequence	1	0	0	1	0	0	0	0	0	0	0	0	1	0	0	0	0	0	0	0	0	0	0	0	0	0	0	0	0	0	0	0	0	0	0	0	0	0	0	0	0	0	0	0	0	0	0	0
CP024503.1	Klebsiella pneumoniae strain KSB1_4E plasmid unnamed4, complete sequence	0	0	0	0	0	0	0	0	0	0	0	0	0	0	0	0	0	0	0	0	0	0	0	0	0	0	0	0	0	0	0	0	0	0	0	0	0	0	0	0	0	0	0	0	0	0	0	0
CP024508.1	Klebsiella pneumoniae strain KSB2_1B plasmid unnamed2, complete sequence	0	0	0	1	0	0	0	0	0	0	0	0	1	0	0	0	0	0	0	0	0	0	0	0	0	0	0	0	0	0	0	0	0	0	0	0	0	0	0	0	0	0	0	0	0	0	0	0
CP024514.1	Klebsiella pneumoniae strain KSB2_1B plasmid unnamed8, complete sequence	0	0	0	0	0	0	0	0	0	0	0	0	0	0	0	0	0	0	0	0	0	0	0	0	0	0	0	0	0	0	0	0	0	0	0	0	0	0	0	0	0	0	0	0	0	0	0	0
CP024516.1	Klebsiella pneumoniae strain KSB1_10J plasmid unnamed1, complete sequence	0	0	0	1	0	0	0	0	0	0	0	0	1	0	0	0	0	0	0	0	0	0	0	0	0	0	0	0	0	0	0	0	0	0	0	0	0	0	0	0	0	0	0	0	0	0	0	0
CP024519.1	Klebsiella pneumoniae strain KSB1_10J plasmid unnamed4, complete sequence	0	0	0	0	0	0	0	0	0	0	0	0	0	0	0	0	0	0	0	0	0	0	0	0	0	0	0	0	0	0	0	0	0	0	0	0	0	0	0	0	0	0	0	0	0	0	0	0
CP024685.1	Bacillus wiedmannii bv. thuringiensis strain FCC41 plasmid pFCC41-1-490K, compl	0	0	0	0	0	0	0	0	0	0	0	0	1	0	0	0	0	0	0	0	0	0	0	0	0	0	0	0	0	0	0	0	0	0	0	0	0	0	0	0	0	0	0	0	0	0	0	0
CP024686.1	Bacillus wiedmannii bv. thuringiensis strain FCC41 plasmid pFCC41-2-313K, compl	0	0	0	0	0	0	0	0	0	0	0	0	0	0	0	0	0	0	0	0	0	0	0	0	0	0	0	0	0	0	0	0	0	0	0	0	0	0	0	0	0	0	0	0	0	0	0	0
CP024820.1	Citrobacter freundii strain CRCB-101 plasmid pCRCB-101_1, complete sequence	0	0	0	0	0	0	0	0	0	0	0	0	1	0	0	0	0	0	0	0	0	0	0	0	0	0	0	0	0	0	0	0	0	0	0	0	0	0	0	0	0	0	0	0	0	0	0	0
CP024976.1	Escherichia coli strain CV839-15 plasmid pCV839-15-p2, complete sequence	0	0	0	0	0	0	0	0	0	0	0	0	0	0	0	0	0	0	0	0	0	0	0	0	0	0	0	0	0	0	0	0	0	0	0	0	0	0	0	0	0	0	0	0	0	0	0	0
CP025215.1	Klebsiella pneumoniae strain HZW25 plasmid unnamed4, complete sequence	0	0	0	0	0	0	0	0	0	0	0	0	1	0	0	0	0	0	0	0	0	0	0	0	0	0	0	0	0	0	0	0	0	0	0	0	0	0	0	0	0	0	0	0	0	0	0	0
CP025517.1	Klebsiella pneumoniae strain 002SK2 plasmid p002SK2_B, complete sequence	1	1	0	1	0	0	0	0	0	0	0	0	1	0	0	0	0	0	0	0	0	0	0	0	0	0	0	0	0	0	0	0	0	0	0	0	0	0	0	0	0	0	0	0	0	0	0	0
CP025875.1	Escherichia coli strain 503458 plasmid p503458_37, complete sequence	0	0	0	0	0	0	0	0	0	0	0	0	0	0	0	0	0	0	0	0	0	0	0	0	0	0	0	0	0	0	0	0	0	0	0	0	0	0	0	0	0	0	0	0	0	0	0	0
CP025898.1	Escherichia coli plasmid p500465_79, complete genome	0	0	0	0	0	0	0	0	0	0	0	0	1	0	0	0	0	0	0	0	0	0	0	0	0	0	0	0	0	0	0	0	0	0	0	0	0	0	0	0	0	0	0	0	0	0	0	0
CP025925.1	Escherichia coli strain 520873 plasmid p520873_36, complete sequence	0	0	0	0	0	0	0	0	0	0	0	0	0	0	0	0	0	0	0	0	0	0	0	0	0	0	0	0	0	0	0	0	0	0	0	0	0	0	0	0	0	0	0	0	0	0	0	0
CP025984.1	Enterobacteriaceae bacterium A-F18 plasmid pAF18_2, complete sequence	0	0	0	0	0	0	0	0	0	0	0	0	1	0	0	0	0	0	0	0	0	0	0	0	0	0	0	0	0	0	0	0	0	0	0	0	0	0	0	0	0	0	0	0	0	0	0	0
CP025986.1	Ralstonia solanacearum strain RSCM plasmid p-unname2, complete sequence	0	0	0	0	0	0	0	0	0	0	0	0	0	0	0	0	0	0	0	0	0	0	0	0	0	0	0	0	0	0	0	0	0	0	0	0	0	0	0	0	0	0	0	0	0	0	0	0
CP026147.1	Klebsiella pneumoniae strain F132 plasmid pF132_2, complete sequence	0	0	0	0	0	0	0	0	0	0	0	0	1	0	0	0	0	0	0	0	0	0	0	0	0	0	0	0	0	0	0	0	0	0	0	0	0	0	0	0	0	0	0	0	0	0	0	0
CP026148.1	Klebsiella pneumoniae strain F132 plasmid pF132_3, complete sequence	0	1	0	0	0	0	0	0	0	0	0	0	0	0	0	0	0	0	0	0	0	0	0	0	0	0	0	0	0	0	0	0	0	0	0	0	0	0	0	0	0	0	0	0	0	0	0	0
CP026154.1	Klebsiella pneumoniae strain F10(AN) plasmid pF10AN_1, complete sequence	1	1	0	1	0	1	0	0	0	0	0	0	1	0	0	0	0	0	0	0	0	0	0	0	0	0	0	0	0	0	0	0	0	0	0	0	0	0	0	0	0	0	0	0	0	0	0	0
CP026188.1	Enterobacteriaceae bacterium ENNIH2 plasmid pKPC-ddab, complete sequence	1	1	0	0	0	0	0	0	0	0	0	0	1	0	0	0	0	0	0	0	0	0	0	0	0	0	0	0	0	0	0	0	0	0	0	0	0	0	0	0	0	0	0	0	0	0	0	0
CP026189.1	Enterobacteriaceae bacterium ENNIH2 plasmid pENT-812c, complete sequence	0	1	0	0	0	0	0	0	0	0	0	0	1	0	0	0	0	0	0	0	1	0	0	0	0	0	0	0	0	0	0	0	0	0	0	0	0	0	0	0	0	0	0	0	0	0	0	0
CP026194.1	Enterobacteriaceae bacterium ENNIH1 plasmid pKPC-825d, complete sequence	0	1	0	0	0	0	0	0	0	0	0	0	1	0	0	0	0	0	0	0	0	0	0	0	0	0	0	0	0	0	0	0	0	0	0	0	0	0	0	0	0	0	0	0	0	0	0	0
CP026196.1	Enterobacteriaceae bacterium ENNIH1 plasmid pENT-1f0b, complete sequence	1	1	0	0	0	0	0	0	0	0	0	0	0	0	0	0	0	0	0	0	0	0	0	0	0	0	0	0	0	0	0	0	0	0	0	0	0	0	0	0	0	0	0	0	0	0	0	0
CP026198.1	Enterobacteriaceae bacterium ENNIH3 plasmid pKPC-c606, complete sequence	0	0	0	1	0	0	0	0	0	0	0	0	1	0	0	0	0	0	0	0	0	0	0	0	0	0	0	0	0	0	0	0	0	0	0	0	0	0	0	0	0	0	0	0	0	0	0	0
CP026272.1	Klebsiella oxytoca strain KONIH4 plasmid pKPC-f607, complete sequence	1	1	0	1	0	0	0	0	0	0	0	0	1	0	0	0	0	0	0	0	0	0	0	0	0	0	0	0	0	0	0	0	0	0	0	0	0	0	0	0	0	0	0	0	0	0	0	0
CP026274.1	Klebsiella oxytoca strain KONIH4 plasmid pKPC-4b66, complete sequence	0	0	0	0	0	0	0	0	0	0	0	0	1	0	0	0	0	0	0	0	0	0	0	0	0	0	0	0	0	0	0	0	0	0	0	0	0	0	0	0	0	0	0	0	0	0	0	0
CP026277.1	Klebsiella oxytoca strain KONIH5 plasmid pKPC-8bc0, complete sequence	0	0	0	0	0	0	0	0	0	0	0	0	1	0	0	0	0	0	0	0	0	0	0	0	0	0	0	0	0	0	0	0	0	0	0	0	0	0	0	0	0	0	0	0	0	0	0	0
CP026280.1	Klebsiella oxytoca strain KONIH2 plasmid pKPC-55bf, complete sequence	0	0	0	1	0	0	0	0	0	0	0	0	1	0	0	0	0	0	0	0	0	0	0	0	0	0	0	0	0	0	0	0	0	0	0	0	0	0	0	0	0	0	0	0	0	0	0	0
CP026281.1	Klebsiella oxytoca strain KONIH2 plasmid pKOR-01e8, complete sequence	0	1	0	0	0	0	0	0	0	0	0	0	1	0	0	0	0	0	0	0	1	0	0	0	0	0	0	0	0	0	0	0	0	0	0	0	0	0	0	0	0	0	0	0	0	0	0	0
CP027424.1	Staphylococcus cohnii strain FDAARGOS_334 plasmid unnamed5, complete sequence	0	0	0	0	0	0	0	0	0	0	0	0	0	0	0	0	0	0	0	0	0	0	0	0	0	0	0	0	0	0	0	0	0	0	0	0	0	0	0	0	0	0	0	0	0	0	0	0
CP027485.1	Escherichia coli strain 2013C-4390 plasmid unnamed, complete sequence	0	0	0	1	0	0	0	0	0	0	0	0	0	0	0	0	0	0	0	0	0	0	0	0	0	0	0	0	0	0	0	0	0	0	0	0	0	0	0	0	0	0	0	0	0	0	0	0
CP027488.1	Staphylococcus aureus strain ST2594 isolate 004 plasmid unnamed3	0	1	0	1	0	0	0	0	0	0	0	0	0	0	0	0	0	0	0	0	0	0	0	0	0	0	0	0	0	0	0	0	0	0	0	0	0	0	0	0	0	0	0	0	0	0	0	0
CP027494.1	Staphylococcus aureus strain ST2594 isolate 004 plasmid unnamed9	0	0	0	0	0	0	0	0	0	0	0	0	0	0	0	0	0	0	0	0	0	0	0	0	0	0	0	0	0	0	0	0	0	0	0	0	0	0	0	0	0	0	0	0	0	0	0	0
CP027496.1	Staphylococcus aureus strain ST2594 isolate 004 plasmid unnamed1	0	0	0	0	0	0	0	0	0	0	0	0	1	0	0	0	0	0	0	0	0	0	0	0	0	0	0	0	0	0	0	0	0	0	0	0	0	0	0	0	0	0	0	0	0	0	0	0
CP027603.1	UNVERIFIED_ORG: Klebsiella pneumoniae strain AR_0080 plasmid unnamed, complete	1	0	0	1	0	0	0	0	0	0	0	0	1	0	0	0	0	0	0	0	0	0	0	0	0	0	0	0	0	0	0	0	0	0	0	0	0	0	0	0	0	0	0	0	0	0	0	0
CP027605.1	Enterobacter cloacae complex sp. strain AR_0093 plasmid unnamed1, complete sequ	0	0	0	0	0	0	0	0	0	0	0	0	1	0	0	0	0	0	0	0	0	0	0	0	0	0	0	0	0	0	0	0	0	0	0	0	0	0	0	0	0	0	0	0	0	0	0	0
CP027606.1	Enterobacter cloacae complex sp. strain AR_0093 plasmid unnamed2, complete sequ	1	0	0	1	0	0	0	0	0	0	0	0	1	0	0	0	0	0	0	0	0	0	0	0	0	0	0	0	0	0	0	0	0	0	0	0	0	0	0	0	0	0	0	0	0	0	0	0
CP027613.1	Klebsiella pneumoniae subsp. ozaenae strain AR_0096 plasmid unnamed1, complete	0	1	0	0	0	0	0	0	0	0	0	0	1	0	0	0	0	0	0	0	0	0	0	0	0	0	0	0	0	0	0	0	0	0	0	0	0	0	0	0	0	0	0	0	0	0	0	0
CP027616.1	Klebsiella pneumoniae subsp. ozaenae strain AR_0096 plasmid unnamed4, complete	1	1	0	1	0	0	0	0	0	0	0	0	1	0	0	0	0	0	0	0	0	0	0	0	0	0	0	0	0	0	0	0	0	0	0	0	0	0	0	0	0	0	0	0	0	0	0	0
CP027695.1	Klebsiella pneumoniae strain KP30835 plasmid unnamed2, complete sequence	1	1	0	1	0	0	1	0	0	0	0	0	1	0	0	0	0	0	0	0	0	0	0	0	0	0	0	0	0	0	0	0	0	0	0	0	0	0	0	0	0	0	0	0	0	0	0	0
CP027696.1	Klebsiella pneumoniae strain KP30835 plasmid unnamed1, complete sequence	0	1	0	0	0	0	0	0	0	0	0	0	0	0	0	0	0	0	0	0	0	0	0	0	0	0	0	0	0	0	0	0	0	0	0	0	0	0	0	0	0	0	0	0	0	0	0	0
CP027699.1	Klebsiella pneumoniae strain KP30835 plasmid unnamed4, complete sequence	1	1	0	0	0	0	0	0	0	0	0	0	1	0	0	0	0	0	0	0	0	1	0	0	0	0	0	0	0	0	0	0	0	0	0	0	0	0	0	0	0	0	0	0	0	0	0	0
CP027700.1	Klebsiella pneumoniae strain KP30835 plasmid unnamed5, complete sequence	0	1	0	0	0	0	0	0	0	0	0	0	1	0	0	0	0	0	0	0	0	0	0	0	0	0	0	0	0	0	0	0	0	0	0	0	0	0	0	0	0	0	0	0	0	0	0	0
CP028181.1	Klebsiella pneumoniae strain CFSAN054110 plasmid pGMI16-005_01, complete sequen	0	1	0	0	0	0	0	0	0	0	0	0	1	0	0	0	0	0	0	0	0	0	0	0	0	0	0	0	0	0	0	0	0	0	0	0	0	0	0	0	0	0	0	0	0	0	0	0
CP028182.1	Klebsiella pneumoniae strain CFSAN054110 plasmid pGMI16-005_02, complete sequen	0	0	0	0	0	0	0	0	0	0	0	0	1	0	0	0	0	0	0	0	0	0	0	0	0	0	0	0	0	0	0	0	0	0	0	0	0	0	0	0	0	0	0	0	0	0	0	0
CP028419.1	Aeromonas hydrophila strain WCX23 plasmid pWCX23_1, complete sequence	1	1	0	1	0	0	0	0	0	0	0	0	1	0	0	0	0	0	0	0	0	0	0	0	0	0	0	0	0	0	0	0	0	0	0	0	0	0	0	0	0	0	0	0	0	0	0	0
CP028705.1	Escherichia coli strain VH1 plasmid pVH1, complete sequence	0	0	0	0	0	0	0	0	0	0	0	0	1	0	0	0	0	0	0	0	0	0	0	0	0	0	0	0	0	0	0	0	0	0	0	0	0	0	0	0	0	0	0	0	0	0	0	0
CP028952.1	Klebsiella aerogenes strain AR_0161 plasmid unnamed, complete sequence	1	0	0	1	0	0	0	0	0	0	0	0	1	0	0	0	0	0	0	0	0	0	0	0	0	0	0	0	0	0	0	0	0	0	0	0	0	0	0	0	0	0	0	0	0	0	0	0
CP029330.1	Clostridium beijerinckii isolate WB53 plasmid unnamed1	0	0	0	0	0	0	0	0	0	0	0	0	0	0	0	0	0	0	0	0	0	0	0	0	0	0	0	0	0	0	0	0	0	0	0	0	0	0	0	0	0	0	0	0	0	0	0	0
CP029717.1	Enterobacter cloacae complex sp. strain AR_0154 plasmid unnamed4, complete sequ	1	1	0	1	0	0	0	0	0	0	0	0	1	0	0	0	0	0	0	0	0	0	0	0	0	0	0	0	0	0	0	0	0	0	0	0	0	0	0	0	0	0	0	0	0	0	0	0
CP029718.1	Enterobacter cloacae complex sp. strain AR_0154 plasmid unnamed5, complete sequ	1	1	0	0	0	0	0	0	0	0	0	0	1	0	0	0	0	0	0	0	0	0	0	0	0	0	0	0	0	0	0	0	0	0	0	0	0	0	0	0	0	0	0	0	0	0	0	0
CP029720.1	Enterobacter cloacae complex sp. strain AR_0154 plasmid unnamed2, complete sequ	0	1	0	0	0	0	0	0	0	0	0	0	1	0	0	0	0	0	0	0	0	0	0	0	0	0	0	0	0	0	0	0	0	0	0	0	0	0	0	0	0	0	0	0	0	0	0	0
CP029771.1	Klebsiella michiganensis strain AACKY plasmid pPIMR, complete sequence	0	0	0	0	0	0	0	0	0	0	0	0	1	0	0	0	0	0	0	0	0	0	0	0	0	0	0	0	0	0	0	0	0	0	0	0	0	0	0	0	0	0	0	0	0	0	0	0
CP030318.1	Klebsiella pneumoniae strain 11021 plasmid p11021-1, complete sequence	1	0	0	1	0	0	0	0	0	0	0	0	1	0	0	0	0	0	0	0	0	0	0	0	0	0	0	0	0	0	0	0	0	0	0	0	0	0	0	0	0	0	0	0	0	0	0	0
CP030319.1	Klebsiella pneumoniae strain 11021 plasmid p11021-2, complete sequence	0	0	0	0	0	0	1	0	0	0	0	0	1	0	0	0	0	0	0	0	0	0	0	0	0	0	0	0	0	0	0	0	0	0	0	0	0	0	0	0	0	0	0	0	0	0	0	0
CP030376.1	Staphylococcus aureus strain ER04041.3 plasmid unnamed2, complete sequence	0	0	0	1	0	0	0	0	0	0	0	0	1	0	0	0	0	0	0	0	0	0	0	0	0	0	0	0	0	0	0	0	0	0	0	0	0	0	0	0	0	0	0	0	0	0	0	0
CP030382.1	Staphylococcus aureus strain ER03761.3 plasmid unnamed1, complete sequence	1	1	1	0	0	0	0	0	0	0	0	0	0	0	0	0	0	0	0	0	0	0	0	0	0	0	0	0	0	0	0	0	0	0	0	0	0	0	0	0	0	0	0	0	0	0	0	0
CP030383.1	Staphylococcus aureus strain ER03761.3 plasmid unnamed2, complete sequence	0	1	0	1	0	0	0	0	0	0	0	0	1	0	0	0	0	0	0	0	0	0	0	0	0	0	0	0	0	0	0	0	0	0	0	0	0	0	0	0	0	0	0	0	0	0	0	0
CP030385.1	Staphylococcus aureus strain ER00959.3 plasmid unnamed1, complete sequence	0	1	0	1	0	0	0	0	0	0	0	0	1	0	0	0	0	0	0	0	0	0	0	0	0	0	0	0	0	0	0	0	0	0	0	0	0	0	0	0	0	0	0	0	0	0	0	0
CP030387.1	Staphylococcus aureus strain ER01062.3 plasmid unnamed1, complete sequence	0	1	0	1	0	0	0	0	0	0	0	0	1	0	0	0	0	0	0	0	0	0	0	0	0	0	0	0	0	0	0	0	0	0	0	0	0	0	0	0	0	0	0	0	0	0	0	0
CP030388.1	Staphylococcus aureus strain ER01062.3 plasmid unnamed2, complete sequence	1	1	1	0	0	0	0	0	0	0	0	0	0	0	0	0	0	0	0	0	0	0	0	0	0	0	0	0	0	0	0	0	0	0	0	0	0	0	0	0	0	0	0	0	0	0	0	0
CP030389.1	Staphylococcus aureus strain ER01689.3 plasmid unnamed1, complete sequence	0	0	0	0	0	0	0	0	0	0	0	0	1	0	0	0	0	0	0	0	0	0	0	0	0	0	0	0	0	0	0	0	0	0	0	0	0	0	0	0	0	0	0	0	0	0	0	0
CP030392.1	Staphylococcus aureus strain ER04142.3 plasmid unnamed1, complete sequence	0	0	0	0	0	0	0	0	0	0	0	0	1	0	0	0	0	0	0	0	0	0	0	0	0	0	0	0	0	0	0	0	0	0	0	0	0	0	0	0	0	0	0	0	0	0	0	0
CP030394.1	Staphylococcus aureus strain ER01425.3 plasmid unnamed1, complete sequence	0	0	0	0	0	0	0	0	0	0	0	0	1	0	0	0	0	0	0	0	0	0	0	0	0	0	0	0	0	0	0	0	0	0	0	0	0	0	0	0	0	0	0	0	0	0	0	0
CP030397.1	Staphylococcus aureus strain ER01719.3 plasmid unnamed1, complete sequence	0	0	0	0	0	0	0	0	0	0	0	0	1	0	0	0	0	0	0	0	0	0	0	0	0	0	0	0	0	0	0	0	0	0	0	0	0	0	0	0	0	0	0	0	0	0	0	0
CP030400.1	Staphylococcus aureus strain ER02637.3 plasmid unnamed1, complete sequence	1	1	1	0	0	0	0	0	0	0	0	0	0	0	0	0	0	0	0	0	0	0	0	0	0	0	0	0	0	0	0	0	0	0	0	0	0	0	0	0	0	0	0	0	0	0	0	0
CP030401.1	Staphylococcus aureus strain ER02637.3 plasmid unnamed2, complete sequence	0	1	0	1	0	0	0	0	0	0	0	0	1	0	0	0	0	0	0	0	0	0	0	0	0	0	0	0	0	0	0	0	0	0	0	0	0	0	0	0	0	0	0	0	0	0	0	0
CP030405.1	Staphylococcus aureus strain ER04219.3 plasmid unnamed1, complete sequence	0	1	0	1	0	0	0	0	0	0	0	0	1	0	0	0	0	0	0	0	0	0	0	0	0	0	0	0	0	0	0	0	0	0	0	0	0	0	0	0	0	0	0	0	0	0	0	0
[truncated: 21,907 more rows]
[truncated: 199 more columns]

## Sheet: Table S2
Table S2: Analyses of HMRGs on plasmids (1=present, 0=absent)
Accession number	Plasmid Source	Arsenic								Copper															Mercury															Silver								Gold
		arsA	arsB	arsC	arsD	arsD2	arsH	arsN1	arsR	copA	copB	copC	copL	copR	copS	mco	pcoA	pcoB	pcoC	pcoD	pcoE	pcoR	pcoS	tcrB	merA	merB	merB1	merB2	merB3	merC	merD	merE	merF	merG	merP	merR	merR1	merR2	merT	silA	silB	silC	silE	silF	silP	silR	silS	golS	golT
AP020333.1	Salmonella enterica SESen3709 plasmid pSESen3709_1 DNA, complete genome	0	0	0	0	0	0	0	0	0	0	0	0	0	0	0	1	1	1	0	0	0	0	0	0	0	0	0	0	0	0	0	0	0	0	0	0	0	0	0	1	1	1	1	1	0	1	0	0
CP019195.1	Salmonella enterica subsp. enterica serovar Senftenberg str. ATCC 43845 plasmid	1	1	1	1	0	0	0	1	0	0	0	0	0	0	0	1	1	1	1	0	1	0	0	0	0	0	0	0	0	0	0	0	0	0	0	0	0	0	1	1	0	1	1	0	1	0	0	0
CP020113.1	Salmonella enterica subsp. enterica serovar Typhimurium str. USDA-ARS-USMARC-18	0	0	0	0	0	0	0	0	0	0	0	0	0	0	0	0	0	0	0	0	0	0	0	0	0	0	0	0	1	0	0	0	0	0	0	0	0	1	0	0	0	0	0	0	0	0	0	0
CP021463.1	Salmonella enterica subsp. enterica serovar Typhimurium strain UGA14 plasmid pU	0	0	0	0	0	0	0	0	0	0	0	0	0	0	0	0	0	0	0	0	0	0	0	0	1	0	0	0	0	1	0	0	0	0	1	0	0	0	0	0	0	0	0	0	0	0	0	0
CP034251.1	Salmonella enterica subsp. enterica serovar Derby strain Sa64 plasmid pSa64T-18	0	0	0	0	0	0	0	0	0	0	0	0	0	0	0	1	1	1	1	0	1	1	0	0	0	0	0	0	0	0	0	0	0	0	0	0	0	0	1	1	1	1	1	0	1	1	0	0
CP038508.1	Salmonella enterica subsp. enterica serovar Infantis strain FARPER-219 plasmid	0	0	0	0	0	0	0	0	0	0	0	0	0	0	0	0	0	0	0	0	0	0	0	0	0	0	0	0	1	0	0	0	0	0	0	0	0	1	0	0	0	0	0	0	0	0	0	0
CP039577.1	Salmonella enterica subsp. enterica serovar Typhimurium strain PNCS014856 plasm	0	0	0	0	0	0	0	0	0	0	0	0	0	0	0	0	0	0	0	0	0	0	0	0	0	0	0	0	1	0	0	0	0	0	0	0	0	1	1	1	1	0	1	0	1	1	0	0
CP046032.1	Salmonella sp. HNK130 plasmid pTHNK130-2, complete sequence	0	0	0	0	0	0	0	0	0	0	0	0	0	0	0	0	0	0	0	0	0	0	0	0	1	0	0	0	0	1	1	0	0	1	1	0	0	1	0	0	0	1	0	0	0	1	0	0
CP046034.1	Salmonella sp. HNK130 plasmid unnamed, complete sequence	0	0	0	0	0	0	0	0	0	0	0	0	0	0	0	0	0	0	0	0	0	0	0	0	1	0	0	0	0	1	1	0	0	1	1	0	0	1	0	0	0	1	0	0	0	1	0	0
CP047092.1	Salmonella sp. S13 plasmid pS13-3, complete sequence	0	0	0	0	0	0	0	0	0	0	0	0	0	0	0	0	0	0	0	0	0	0	0	0	0	0	0	0	0	0	0	0	0	0	0	0	0	0	1	1	1	0	1	0	1	1	0	0
CP047536.1	Salmonella enterica subsp. enterica serovar Typhimurium strain SJTUF10452 plasm	0	0	0	0	0	0	0	0	0	0	0	0	0	0	0	0	0	0	0	0	0	0	0	0	0	0	0	0	0	0	0	0	0	0	0	0	0	0	0	0	0	0	0	0	0	0	0	0
CP048299.1	Salmonella enterica subsp. enterica serovar Schwarzengrund strain WAPHL_SAL-A00	0	0	0	0	0	0	0	0	0	0	0	0	0	0	0	0	0	0	0	0	0	0	0	0	0	0	0	0	0	1	0	0	0	1	0	0	0	1	0	1	1	0	1	1	1	1	0	0
CP048303.1	Salmonella enterica subsp. enterica serovar Schwarzengrund strain WAPHL-SAL-A00	0	0	0	0	0	0	0	0	0	0	0	0	0	0	0	0	0	0	0	0	0	0	0	0	0	0	0	0	0	1	0	0	0	1	0	0	0	1	0	0	0	0	1	0	0	0	0	0
CP049307.1	Salmonella enterica subsp. enterica serovar Heidelberg strain CVM N58631 plasmi	0	0	0	0	0	0	0	0	0	0	0	0	0	0	0	0	0	0	0	0	0	1	0	0	0	0	0	0	1	0	1	0	0	0	0	0	0	1	0	0	0	0	0	0	0	0	0	0
CP049309.1	Salmonella enterica subsp. enterica serovar Johannesburg strain CVM N58011 plas	0	0	0	0	0	0	0	0	0	0	0	0	0	0	0	0	0	0	0	0	0	1	0	0	0	0	0	0	0	0	0	0	0	0	0	0	0	0	0	0	0	0	0	0	0	0	0	0
CP049311.1	Salmonella enterica subsp. enterica serovar Heidelberg strain CVM N53023 plasmi	0	0	0	0	0	0	0	0	0	0	0	0	0	0	0	0	0	0	0	0	0	1	0	0	0	0	0	0	1	0	1	0	0	0	0	0	0	1	0	0	0	0	0	0	0	0	0	0
CP050740.1	Salmonella enterica subsp. enterica serovar Typhimurium strain ST56 plasmid pST	0	0	0	0	0	0	0	0	0	0	0	0	0	0	0	0	0	0	0	0	0	0	0	0	1	0	0	0	0	1	1	0	0	1	1	0	0	1	0	0	0	0	0	0	0	0	0	0
CP051409.1	Salmonella enterica subsp. enterica serovar Havana strain CVM 20761 plasmid p20	0	0	0	0	0	0	0	0	0	0	0	0	0	0	0	0	0	0	0	0	0	0	0	0	0	0	0	0	1	0	0	0	0	0	0	0	0	1	0	0	0	0	0	0	0	0	0	0
CP052779.1	Salmonella enterica strain 19TN07GT06K-S plasmid pN19S1233, complete sequence	0	0	0	0	0	0	0	0	0	0	0	0	0	0	0	0	0	0	0	0	0	0	0	0	0	0	0	0	1	0	0	0	0	0	0	0	0	1	0	0	0	0	0	0	0	0	0	0
CP052783.1	Salmonella enterica subsp. enterica serovar Infantis strain CVM N19S0679 plasmi	0	0	0	0	0	0	0	0	0	0	0	0	0	0	0	0	0	0	0	0	0	0	0	0	0	0	0	0	1	0	0	0	0	0	0	0	0	1	0	0	0	0	0	0	0	0	0	0
CP052786.1	Salmonella enterica subsp. enterica serovar Infantis strain CVM N19S0641 plasmi	0	0	0	0	0	0	0	0	0	0	0	0	0	0	0	0	0	0	0	0	0	0	0	0	0	0	0	0	1	0	0	0	0	0	0	0	0	1	0	0	0	0	0	0	0	0	0	0
CP052788.1	Salmonella enterica subsp. enterica serovar Infantis strain CVM N19S0611 plasmi	0	0	0	0	0	0	0	0	0	0	0	0	0	0	0	0	0	0	0	0	0	0	0	0	0	0	0	0	1	0	0	0	0	0	0	0	0	1	0	0	0	0	0	0	0	0	0	0
CP052791.1	Salmonella enterica subsp. enterica serovar Infantis strain CVM N19S0552 plasmi	0	0	0	0	0	0	0	0	0	0	0	0	0	0	0	0	0	0	0	0	0	0	0	0	0	0	0	0	1	0	0	0	0	0	0	0	0	1	0	0	0	0	0	0	0	0	0	0
CP052793.1	Salmonella enterica subsp. enterica serovar Infantis strain CVM N19S0388 plasmi	0	0	0	0	0	0	0	0	0	0	0	0	0	0	0	0	0	0	0	0	0	0	0	0	0	0	0	0	1	0	0	0	0	0	0	0	0	1	0	0	0	0	0	0	0	0	0	0
CP052795.1	Salmonella enterica subsp. enterica serovar Infantis strain CVM N19S0125 plasmi	0	0	0	0	0	0	0	0	0	0	0	0	0	0	0	0	0	0	0	0	0	0	0	0	0	0	0	0	1	0	0	0	0	0	0	0	0	1	0	0	0	0	0	0	0	0	0	0
CP052799.1	Salmonella enterica subsp. enterica serovar Infantis strain CVM N17S990 plasmid	0	0	0	0	0	0	0	0	0	0	0	0	0	0	0	0	0	0	0	0	0	0	0	0	0	0	0	0	1	0	0	0	0	0	0	0	0	1	0	0	0	0	0	0	0	0	0	0
CP052802.1	Salmonella enterica subsp. enterica serovar Infantis strain CVM N17S976 plasmid	0	0	0	0	0	0	0	0	0	0	0	0	0	0	0	0	0	0	0	0	0	0	0	0	0	0	0	0	1	0	0	0	0	0	0	0	0	1	0	0	0	0	0	0	0	0	0	0
CP052804.1	Salmonella enterica subsp. enterica serovar Infantis strain CVM N17S973 plasmid	0	0	0	0	0	0	0	0	0	0	0	0	0	0	0	0	0	0	0	0	0	0	0	0	0	0	0	0	1	0	0	0	0	0	0	0	0	1	0	0	0	0	0	0	0	0	0	0
CP052808.1	Salmonella enterica subsp. enterica serovar Infantis strain CVM N17S637 plasmid	0	0	0	0	0	0	0	0	0	0	0	0	0	0	0	0	0	0	0	0	0	0	0	0	0	0	0	0	1	0	0	0	0	0	0	0	0	1	0	0	0	0	0	0	0	0	0	0
CP052812.1	Salmonella enterica subsp. enterica serovar Infantis strain CVM N17S376 plasmid	0	0	0	0	0	0	0	0	0	0	0	0	0	0	0	0	0	0	0	0	0	0	0	0	0	0	0	0	1	0	0	0	0	0	0	0	0	1	0	0	0	0	0	0	0	0	0	0
CP052814.1	Salmonella enterica subsp. enterica serovar Infantis strain CVM N17S349 plasmid	0	0	0	0	0	0	0	0	0	0	0	0	0	0	0	0	0	0	0	0	0	0	0	0	0	0	0	0	1	0	0	0	0	0	0	0	0	1	0	0	0	0	0	0	0	0	0	0
CP052816.1	Salmonella enterica subsp. enterica serovar Infantis strain CVM N17S1598 plasmi	0	0	0	0	0	0	0	0	0	0	0	0	0	0	0	0	0	0	0	0	0	0	0	0	0	0	0	0	1	0	0	0	0	0	0	0	0	1	0	0	0	0	0	0	0	0	0	0
CP052818.1	Salmonella enterica subsp. enterica serovar Infantis strain CVM N17S1509 plasmi	0	0	0	0	0	0	0	0	0	0	0	0	0	0	0	0	0	0	0	0	0	0	0	0	0	0	0	0	1	0	0	0	0	0	0	0	0	1	0	0	0	0	0	0	0	0	0	0
CP052820.1	Salmonella enterica subsp. enterica serovar Infantis strain CVM N17S1442 plasmi	0	0	0	0	0	0	0	0	0	0	0	0	0	0	0	0	0	0	0	0	0	0	0	0	0	0	0	0	1	0	0	0	0	0	0	0	0	1	0	0	0	0	0	0	0	0	0	0
CP052822.1	Salmonella enterica subsp. enterica serovar Infantis strain CVM N17S1349 plasmi	0	0	0	0	0	0	0	0	0	0	0	0	0	0	0	0	0	0	0	0	0	0	0	0	0	0	0	0	1	0	0	0	0	0	0	0	0	1	0	0	0	0	0	0	0	0	0	0
CP052824.1	Salmonella enterica subsp. enterica serovar Infantis strain CVM N17S1265 plasmi	0	0	0	0	0	0	0	0	0	0	0	0	0	0	0	0	0	0	0	0	0	0	0	0	0	0	0	0	1	0	0	0	0	0	0	0	0	1	0	0	0	0	0	0	0	0	0	0
CP052826.1	Salmonella enterica subsp. enterica serovar Infantis strain CVM N17S1245 plasmi	0	0	0	0	0	0	0	0	0	0	0	0	0	0	0	0	0	0	0	0	0	0	0	0	0	0	0	0	1	0	0	0	0	0	0	0	0	1	0	0	0	0	0	0	0	0	0	0
CP052828.1	Salmonella enterica subsp. enterica serovar Infantis strain CVM N17S1126 plasmi	0	0	0	0	0	0	0	0	0	0	0	0	0	0	0	0	0	0	0	0	0	0	0	0	0	0	0	0	1	0	0	0	0	0	0	0	0	1	0	0	0	0	0	0	0	0	0	0
CP052830.1	Salmonella enterica subsp. enterica serovar Infantis strain CVM N17S1105 plasmi	0	0	0	0	0	0	0	0	0	0	0	0	0	0	0	0	0	0	0	0	0	0	0	0	0	0	0	0	1	0	0	0	0	0	0	0	0	1	0	0	0	0	0	0	0	0	0	0
CP052832.1	Salmonella enterica subsp. enterica serovar Infantis strain CVM N17S1040 plasmi	0	0	0	0	0	0	0	0	0	0	0	0	0	0	0	0	0	0	0	0	0	0	0	0	0	0	0	0	1	0	0	0	0	0	0	0	0	1	0	0	0	0	0	0	0	0	0	0
CP052834.1	Salmonella enterica subsp. enterica serovar Infantis strain CVM N17S041 plasmid	0	0	0	0	0	0	0	0	0	0	0	0	0	0	0	0	0	0	0	0	0	0	0	0	0	0	0	0	1	0	0	0	0	0	0	0	0	1	0	0	0	0	0	0	0	0	0	0
CP052836.1	Salmonella enterica subsp. enterica serovar Infantis strain CVM N16S103 plasmid	0	0	0	0	0	0	0	0	0	0	0	0	0	0	0	0	0	0	0	0	0	0	0	0	0	0	0	0	1	0	0	0	0	0	0	0	0	1	0	0	0	0	0	0	0	0	0	0
CP052838.1	Salmonella enterica subsp. enterica serovar Infantis strain CVM N16S097 plasmid	0	0	0	0	0	0	0	0	0	0	0	0	0	0	0	0	0	0	0	0	0	0	0	0	0	0	0	0	1	0	0	0	0	0	0	0	0	1	0	0	0	0	0	0	0	0	0	0
CP052840.1	Salmonella enterica subsp. enterica serovar Infantis strain CVM N16S024 plasmid	0	0	0	0	0	0	0	0	0	0	0	0	0	0	0	0	0	0	0	0	0	0	0	0	0	0	0	0	1	0	0	0	0	0	0	0	0	1	0	0	0	0	0	0	0	0	0	0
CP060845.1	Salmonella enterica strain 770 plasmid p770-MDR, complete sequence	0	0	0	0	0	0	0	0	0	0	0	0	0	0	0	1	1	1	0	0	0	0	0	0	0	0	0	0	0	0	0	0	0	0	0	0	0	0	1	1	1	1	1	0	1	1	0	0
CP063685.2	Salmonella enterica subsp. enterica serovar Bareilly strain FC745 plasmid pFC74	0	0	0	1	0	0	0	1	0	0	0	0	0	0	0	0	0	0	0	0	0	0	0	0	0	0	0	0	0	0	0	0	0	0	0	0	0	0	0	0	0	0	0	0	0	0	0	0
CP063757.1	Salmonella enterica subsp. enterica serovar Dublin strain 18SC06VL09-S2 plasmid	0	0	0	0	0	0	0	0	0	0	0	0	0	0	0	0	0	0	0	0	0	0	0	0	1	0	0	0	0	1	1	0	0	1	1	0	0	1	0	0	0	0	0	0	0	0	0	0
CP065860.1	Salmonella enterica subsp. enterica serovar Westhampton strain CFSAN103867 plas	0	0	0	0	0	0	0	0	0	0	0	0	0	0	0	0	0	0	0	0	0	1	0	0	0	0	0	0	0	0	0	0	0	0	0	0	0	0	0	0	0	0	0	0	0	0	0	0
CP066336.1	Salmonella enterica subsp. enterica serovar Infantis strain CFSAN103796 plasmid	0	0	0	0	0	0	0	0	0	0	0	0	0	0	0	0	0	0	0	0	0	0	0	0	0	0	0	0	1	0	0	0	0	0	0	0	0	1	0	0	0	0	0	0	0	0	0	0
CP070303.1	Salmonella enterica subsp. enterica serovar Infantis strain 114061 plasmid p114	0	0	0	0	0	0	0	0	0	0	0	0	0	0	0	0	0	0	0	0	0	0	0	0	0	0	0	0	1	0	0	0	0	0	0	0	0	1	0	0	0	0	0	0	0	0	0	0
CP074342.1	Salmonella enterica subsp. enterica serovar Infantis strain CFSAN059940 plasmid	0	0	0	0	0	0	0	0	0	0	0	0	0	0	0	0	0	0	0	0	0	0	0	0	0	0	0	0	1	0	0	0	0	0	0	0	0	1	0	0	0	0	0	0	0	0	0	0
CP074344.1	Salmonella enterica subsp. enterica serovar Infantis strain CFSAN059939 plasmid	0	0	0	0	0	0	0	0	0	0	0	0	0	0	0	0	0	0	0	0	0	0	0	0	0	0	0	0	1	0	0	0	0	0	0	0	0	1	0	0	0	0	0	0	0	0	0	0
CP074590.1	Salmonella enterica subsp. enterica serovar Montevideo strain CFSAN001068 plasm	0	0	0	0	0	0	0	0	0	0	0	0	0	0	0	0	0	0	0	0	0	0	0	0	0	0	0	0	0	0	0	0	0	0	0	0	0	0	0	0	0	0	0	0	0	0	0	0
CP074608.1	Salmonella enterica subsp. enterica serovar Typhimurium str. CFSAN000648 strain	0	0	0	0	0	0	0	0	0	0	0	0	0	0	0	0	0	0	0	0	0	0	0	0	0	0	0	0	1	0	0	0	0	0	0	0	0	1	0	0	0	0	0	0	0	0	0	0
CP075027.1	Salmonella enterica subsp. enterica serovar Choleraesuis strain CFSAN022628 pla	0	0	0	0	0	0	0	0	0	0	0	0	0	0	0	0	0	0	0	0	0	0	0	0	0	0	0	0	0	0	0	0	0	0	0	0	0	0	0	0	0	0	0	0	0	0	0	0
CP082375.1	Salmonella enterica subsp. enterica serovar Typhimurium strain FSIS1702508 plas	0	0	0	0	0	0	0	0	0	0	0	0	0	0	0	0	0	0	0	0	0	0	0	0	1	0	0	0	0	1	1	0	0	1	1	0	0	1	0	0	0	0	0	0	0	0	0	0
CP082383.2	Salmonella enterica subsp. enterica serovar Bredeney strain FSIS1702037 plasmid	0	0	0	0	0	0	0	0	0	0	0	0	0	0	0	1	1	1	1	0	1	1	0	0	0	0	0	0	0	0	0	0	0	0	0	0	0	0	1	1	1	1	1	0	1	1	0	0
CP082395.1	Salmonella enterica subsp. enterica serovar Heidelberg strain FSIS11706780 plas	0	0	0	0	0	0	0	0	0	0	0	0	0	0	0	1	1	1	1	0	1	1	0	0	0	0	0	0	0	0	0	0	0	0	0	0	0	0	1	1	1	1	1	1	1	1	0	0
CP082404.1	Salmonella enterica subsp. enterica serovar Dublin strain FSIS11705856 plasmid	0	0	0	0	0	0	0	0	0	0	0	0	0	0	0	0	0	0	0	0	0	0	0	0	1	0	0	0	0	1	1	0	0	1	1	0	0	1	0	0	0	0	0	0	0	0	0	0
CP082407.1	Salmonella enterica subsp. enterica serovar Ohio strain FSIS11705518 plasmid pF	0	0	0	0	0	0	0	0	0	0	0	0	0	0	0	0	0	0	0	0	0	0	0	0	1	0	0	0	0	1	1	0	0	1	1	0	0	1	0	0	0	0	0	0	0	0	0	0
CP082410.1	Salmonella enterica subsp. enterica serovar Agona strain FSIS11705512 plasmid p	0	0	0	0	0	0	0	0	0	0	0	0	0	0	0	0	0	0	0	0	0	0	0	0	1	0	0	0	0	0	0	0	0	1	1	0	0	1	0	0	0	0	0	0	0	0	0	0
CP082418.1	Salmonella enterica subsp. enterica serovar 4,[5],12:i:- strain FSIS11704067 pl	0	0	0	0	0	0	0	0	0	0	0	0	0	0	0	0	0	0	0	0	0	1	0	0	0	0	0	0	0	0	1	0	0	0	0	0	0	1	0	0	0	0	0	0	0	0	0	0
CP082423.2	Salmonella enterica subsp. enterica serovar Typhimurium strain FSIS11704063 pla	0	0	0	0	0	0	0	0	0	0	0	0	0	0	0	0	0	0	0	0	0	0	0	0	0	0	0	0	1	0	0	0	0	0	0	0	0	1	0	0	0	0	0	0	0	0	0	0
CP082427.1	Salmonella enterica subsp. enterica serovar Derby strain FSIS1609398 plasmid pF	0	0	0	0	0	0	0	0	0	0	0	0	0	0	0	1	1	1	1	0	1	1	0	0	0	0	0	0	0	0	0	0	0	0	0	0	0	0	1	1	1	1	1	0	1	1	0	0
CP082428.1	Salmonella enterica subsp. enterica serovar Derby strain FSIS1609398 plasmid pF	0	0	0	0	0	0	0	0	0	0	0	0	0	0	0	0	0	0	0	0	0	0	0	0	0	0	0	0	1	0	0	0	0	0	0	0	0	1	0	0	0	0	0	0	0	0	0	0
CP082433.1	Salmonella enterica subsp. enterica serovar Agona strain FSIS1608547 plasmid pF	0	0	0	0	0	0	0	0	0	0	0	0	0	0	0	0	0	0	0	0	0	0	0	0	0	0	0	0	0	0	0	0	0	0	0	0	0	0	1	1	1	0	1	0	1	1	0	0
CP082444.1	Salmonella enterica subsp. enterica serovar Johannesburg strain FSIS1608038 pla	0	0	0	0	0	0	0	0	0	0	0	0	0	0	0	1	1	1	1	0	1	1	0	0	0	0	0	0	0	0	0	0	0	0	0	0	0	0	0	1	1	0	1	0	0	0	0	0
CP082450.1	Salmonella enterica subsp. enterica serovar Montevideo strain FSIS1607968 plasm	0	0	0	0	0	0	0	0	0	0	0	0	0	0	0	0	0	0	0	0	0	0	0	0	1	0	0	0	0	1	1	0	0	1	1	0	0	1	0	0	0	0	0	0	0	0	0	0
CP082452.1	Salmonella enterica subsp. enterica serovar Montevideo strain FSIS1607862 plasm	0	0	0	0	0	0	0	0	0	0	0	0	0	0	0	0	0	0	0	0	0	0	0	0	1	0	0	0	0	1	1	0	0	1	1	0	0	1	0	0	0	0	0	0	0	0	0	0
CP082457.1	Salmonella enterica subsp. enterica serovar Agona strain FSIS1607563 plasmid pF	0	0	0	0	0	0	0	0	0	0	0	0	0	0	0	0	0	0	0	0	0	0	0	0	1	0	0	0	0	0	0	0	0	1	1	0	0	1	0	0	0	0	0	0	0	0	0	0
CP082465.1	Salmonella enterica subsp. enterica serovar Brandenburg strain FSIS1607501 plas	0	0	0	0	0	0	0	0	0	0	0	0	0	0	0	0	0	0	0	0	0	1	0	0	0	0	0	0	0	0	1	0	0	0	0	0	0	1	0	0	0	0	0	0	0	0	0	0
CP082469.1	Salmonella enterica subsp. enterica serovar Typhimurium strain FSIS1607455 plas	0	0	0	0	0	0	0	0	0	0	0	0	0	0	0	1	1	1	1	0	1	1	0	0	0	0	0	0	0	0	0	0	0	0	0	0	0	0	1	1	1	1	1	0	1	1	0	0
CP082476.1	Salmonella enterica subsp. enterica serovar 4,[5],12:i:- strain FSIS1607294 pla	0	0	0	0	0	0	0	0	0	0	0	0	0	0	0	0	0	0	0	0	0	0	0	0	1	0	0	0	0	1	1	0	0	1	1	0	0	1	0	0	0	0	0	0	0	0	0	0
CP082479.1	Salmonella enterica subsp. enterica serovar Newport strain FSIS1607290 plasmid	0	0	0	0	0	0	0	0	0	0	0	0	0	0	0	0	0	0	0	0	0	0	0	0	1	0	0	0	0	1	1	0	0	1	1	0	0	1	0	0	0	0	0	0	0	0	0	0
CP082483.1	Salmonella enterica subsp. enterica serovar Agona strain FSIS1607113 plasmid pF	0	0	0	0	0	0	0	0	0	0	0	0	0	0	0	0	0	0	0	0	0	0	0	0	0	0	0	0	0	0	0	0	0	0	0	0	0	0	1	1	1	0	1	0	1	1	0	0
CP082487.1	Salmonella enterica subsp. enterica serovar Muenster strain FSIS1605743 plasmid	0	0	0	0	0	0	0	0	0	0	0	0	0	0	0	0	0	0	0	0	0	0	0	0	0	0	0	0	1	0	0	0	0	0	0	0	0	1	0	0	0	0	0	0	0	0	0	0
CP082489.1	Salmonella enterica subsp. enterica serovar Agona strain FSIS1702507 plasmid pF	0	0	0	0	0	0	0	0	0	0	0	0	0	0	0	0	0	0	0	0	0	0	0	0	1	0	0	0	0	0	0	0	0	1	1	0	0	1	0	0	0	0	0	0	0	0	0	0
CP082491.1	Salmonella enterica subsp. enterica serovar Uganda var. 15+ strain FSIS1607821	0	0	0	0	0	0	0	0	0	0	0	0	0	0	0	1	1	1	1	0	1	1	0	0	0	0	0	0	0	0	0	0	0	0	0	0	0	0	1	1	1	1	1	0	1	1	0	0
CP082513.1	Salmonella enterica subsp. enterica serovar Ohio strain FSIS1606132 plasmid pF1	0	0	0	0	0	0	0	0	0	0	0	0	0	0	0	0	0	0	0	0	0	0	0	0	1	0	0	0	0	1	1	0	0	1	1	0	0	1	0	0	0	0	0	0	0	0	0	0
CP082516.1	Salmonella enterica subsp. enterica serovar Typhimurium strain FSIS1606077 plas	0	0	0	0	0	0	0	0	0	0	0	0	0	0	0	0	0	0	0	0	0	0	0	0	0	0	0	0	0	0	1	0	0	0	0	0	0	1	1	1	1	1	1	1	1	1	0	0
CP082520.1	Salmonella enterica subsp. enterica serovar 4,[5],12:i:- strain FSIS1605910 pla	0	0	0	0	0	0	0	0	0	0	0	0	0	0	0	0	0	0	0	0	0	0	0	0	1	0	0	0	0	1	1	0	0	1	1	0	0	1	0	0	0	0	0	0	0	0	0	0
CP082522.1	Salmonella enterica subsp. enterica serovar Infantis strain CVM N18S2198 plasmi	0	0	0	0	0	0	0	0	0	0	0	0	0	0	0	0	0	0	0	0	0	0	0	0	0	0	0	0	1	0	0	0	0	0	0	0	0	1	0	0	0	0	0	0	0	0	0	0
CP082539.1	Salmonella enterica subsp. enterica serovar Infantis strain CVM N18S1988 isolat	0	0	0	0	0	0	0	0	0	0	0	0	0	0	0	0	0	0	0	0	0	0	0	0	0	0	0	0	1	0	0	0	0	0	0	0	0	1	0	0	0	0	0	0	0	0	0	0
CP082546.1	Salmonella enterica subsp. enterica serovar Newport strain CVM N18S1655 plasmid	0	0	0	0	0	0	0	0	0	0	0	0	0	0	0	0	0	0	0	0	0	0	0	0	1	0	0	0	0	1	1	0	0	1	1	0	0	1	0	0	0	0	0	0	0	0	0	0
CP082572.1	Salmonella enterica subsp. enterica serovar 4,[5],12:i:- strain CVM N18S0993 pl	0	0	0	0	0	0	0	0	0	0	0	0	0	0	0	1	1	1	1	0	1	1	0	0	0	0	0	0	0	0	0	0	0	0	0	0	0	0	1	1	1	1	1	1	1	1	0	0
CP082607.1	Salmonella enterica subsp. enterica serovar Typhimurium strain CVM N17S620 isol	0	0	0	0	0	0	0	0	0	0	0	0	0	0	0	0	0	0	0	0	0	0	0	0	1	0	0	0	0	1	1	0	0	1	1	0	0	1	0	0	0	0	0	0	0	0	0	0
CP082616.1	Salmonella enterica subsp. enterica serovar Agona strain CVM N18S0017 plasmid p	0	0	0	0	0	0	0	0	0	0	0	0	0	0	0	0	0	0	0	0	0	0	0	0	1	0	0	0	0	1	1	0	0	1	1	0	0	1	0	0	0	0	0	0	0	0	0	0
CP082618.1	Salmonella enterica subsp. enterica serovar Infantis strain CVM N17S1592 plasmi	0	0	0	0	0	0	0	0	0	0	0	0	0	0	0	0	0	0	0	0	0	0	0	0	0	0	0	0	1	0	0	0	0	0	0	0	0	1	0	0	0	0	0	0	0	0	0	0
CP082622.1	Salmonella enterica subsp. enterica serovar Kentucky strain CVM N17S1545 plasmi	0	0	0	0	0	0	0	0	0	0	0	0	0	0	0	1	1	1	1	0	1	1	0	0	0	0	0	0	0	0	0	0	0	0	0	0	0	0	1	1	1	1	1	1	1	1	0	0
CP082623.1	Salmonella enterica subsp. enterica serovar Kentucky strain CVM N17S1545 plasmi	0	0	0	0	0	0	0	0	0	0	0	0	0	0	0	0	0	0	0	0	0	0	0	0	0	0	0	0	1	0	0	0	0	0	0	0	0	1	0	0	0	0	0	0	0	0	0	0
CP082625.1	Salmonella enterica subsp. enterica serovar 4,[5],12:i:- strain CVM N17S1465 pl	0	0	0	0	0	0	0	0	0	0	0	0	0	0	0	0	0	0	0	0	0	1	0	0	0	0	0	0	0	0	1	0	0	0	0	0	0	1	0	0	0	0	0	0	0	0	0	0
CP082630.1	Salmonella enterica subsp. enterica serovar Heidelberg strain CVM N17S1352 plas	0	0	0	0	0	0	0	0	0	0	0	0	0	0	0	0	0	0	0	0	0	1	0	0	0	0	0	0	1	0	0	0	0	0	0	0	0	1	0	0	0	0	0	0	0	0	0	0
CP082637.1	Salmonella enterica subsp. enterica serovar Schwarzengrund strain CVM N17S1304	0	0	0	0	0	0	0	0	0	0	0	0	0	0	0	0	0	0	0	0	0	0	0	0	0	0	0	0	1	0	0	0	0	0	0	0	0	1	0	0	0	0	0	0	0	0	0	0
CP082643.1	Salmonella enterica subsp. enterica serovar Newport strain CVM N16S224 plasmid	0	0	0	0	0	0	0	0	0	0	0	0	0	0	0	0	0	0	0	0	0	0	0	0	1	0	0	0	0	1	1	0	0	1	1	0	0	1	0	0	0	0	0	0	0	0	0	0
CP082659.1	Salmonella enterica subsp. enterica serovar Heidelberg strain CVM N16S098 plasm	0	0	0	0	0	0	0	0	0	0	0	0	0	0	0	0	0	0	0	0	0	0	0	0	0	0	0	0	0	0	1	0	0	0	0	0	0	1	0	0	0	0	0	0	0	0	0	0
CP082667.1	Salmonella enterica subsp. enterica serovar Albany strain CVM N18S1350 plasmid	0	0	0	0	0	0	0	0	0	0	0	0	0	0	0	0	0	0	0	0	0	1	0	0	0	0	0	0	1	0	0	0	0	0	0	0	0	1	0	0	0	0	0	0	0	0	0	0
CP082671.1	Salmonella enterica subsp. enterica serovar Typhimurium var. 5- strain CVM N17S	0	0	0	0	0	0	0	0	0	0	0	0	0	0	0	0	1	1	1	1	1	1	0	0	0	0	0	0	0	0	0	0	0	0	0	0	0	0	1	1	1	0	1	0	1	1	0	0
CP082685.1	Salmonella enterica subsp. enterica serovar Bredeney strain CVM N18S0406 plasmi	0	0	0	0	0	0	0	0	0	0	0	0	0	0	0	0	0	0	0	0	0	0	0	0	0	0	0	0	0	0	0	0	0	0	0	0	0	0	0	0	0	0	0	0	0	0	0	0
CP082688.1	Salmonella enterica subsp. enterica serovar Bredeney strain CVM N18S0406 plasmi	0	0	0	0	0	0	0	0	0	0	0	0	0	0	0	0	0	0	0	0	0	0	0	0	0	0	0	0	0	0	0	0	0	0	0	0	0	0	0	0	0	0	0	0	0	0	1	1
CP082693.1	Salmonella enterica subsp. enterica serovar Kentucky strain CVM N18S0236 plasmi	0	0	0	0	0	0	0	0	0	0	0	0	0	0	0	1	1	1	1	0	1	1	0	0	0	0	0	0	0	0	0	0	0	0	0	0	0	0	1	1	1	1	1	1	1	1	0	0
CP082699.1	Salmonella enterica subsp. enterica serovar Kentucky strain CVM N18S0133 plasmi	0	0	0	0	0	0	0	0	0	0	0	0	0	0	0	1	1	1	1	0	1	1	0	0	0	0	0	0	0	0	0	0	0	0	0	0	0	0	1	1	1	1	1	1	1	1	0	0
CP082700.1	Salmonella enterica subsp. enterica serovar Kentucky strain CVM N18S0133 plasmi	0	0	0	0	0	0	0	0	0	0	0	0	0	0	0	0	0	0	0	0	0	0	0	0	0	0	0	0	1	0	0	0	0	0	0	0	0	1	0	0	0	0	0	0	0	0	0	0
CP082712.1	Salmonella enterica subsp. enterica serovar London strain CVM N17S347 plasmid p	1	1	1	1	0	0	0	0	0	0	0	0	0	0	0	1	1	1	1	0	1	1	0	0	0	0	0	0	0	0	0	0	0	0	0	0	0	0	1	1	1	1	1	1	1	1	0	0
CP082734.1	Salmonella enterica subsp. enterica serovar Reading strain CVM N16S084 plasmid	0	0	0	0	0	0	0	0	0	0	0	0	0	0	0	0	0	0	0	0	0	0	0	0	0	0	0	0	0	0	0	0	0	0	0	0	0	0	1	1	1	0	1	0	1	1	0	0
CP082737.1	Salmonella enterica subsp. enterica serovar Heidelberg strain CVM N16S074 plasm	0	0	0	0	0	0	0	0	0	0	0	0	0	0	0	0	0	0	0	0	0	0	0	0	1	0	0	0	0	1	1	0	0	1	1	0	0	1	0	0	0	0	0	0	0	0	0	0
CP082750.1	Salmonella enterica subsp. enterica serovar Kentucky strain CVM N16S065 plasmid	0	0	0	0	0	0	0	0	0	0	0	0	0	0	0	0	0	0	0	0	0	0	0	0	0	0	0	0	1	0	0	0	0	0	0	0	0	1	0	0	0	0	0	0	0	0	0	0
CP092295.1	Salmonella enterica strain PNUSAS070160 plasmid PNUSAS070160_1, complete sequen	0	0	0	0	0	0	0	0	0	0	0	0	0	0	0	0	0	0	0	0	0	0	0	0	0	0	0	0	1	0	0	0	0	0	0	0	0	1	0	0	0	0	0	0	0	0	0	0
CP092298.1	Salmonella enterica strain PNUSAS041145 plasmid PNUSAS041145_1, complete sequen	0	0	0	0	0	0	0	0	0	0	0	0	0	0	0	0	0	0	0	0	0	0	0	0	0	0	0	0	1	0	0	0	0	0	0	0	0	1	0	0	0	0	0	0	0	0	0	0
CP092302.1	Salmonella enterica strain PNUSAS047891 plasmid PNUSAS047891_1, complete sequen	0	0	0	0	0	0	0	0	0	0	0	0	0	0	0	0	0	0	0	0	0	0	0	0	0	0	0	0	1	0	0	0	0	0	0	0	0	1	0	0	0	0	0	0	0	0	0	0
CP100649.1	Salmonella enterica subsp. enterica serovar Gallinarum strain SG4021 plasmid pS	0	0	0	0	0	0	0	0	0	0	0	0	0	0	0	0	0	0	0	0	0	0	0	0	0	0	0	0	0	0	0	0	0	0	0	0	0	1	0	0	0	0	0	0	0	0	0	0
CP100655.1	Salmonella enterica subsp. enterica serovar Alachua strain FSIS22029592 plasmid	0	0	0	0	0	0	0	0	0	0	0	0	0	0	0	0	0	0	0	0	0	0	0	0	0	0	0	0	1	0	0	0	0	0	0	0	0	1	0	0	0	0	0	0	0	0	0	0
CP100658.1	Salmonella enterica subsp. enterica serovar Senftenberg strain FSIS22133035 pla	0	0	0	0	0	0	0	0	0	0	0	0	0	0	0	0	0	0	0	0	0	0	0	0	0	0	0	0	1	0	0	0	0	0	0	0	0	1	0	0	0	0	0	0	0	0	0	0
CP101341.1	Salmonella enterica strain s15D023 plasmid ps15D023-IncHI2, complete sequence	0	0	0	0	0	0	0	0	0	0	0	0	0	0	0	0	0	0	0	0	0	0	0	0	0	0	0	0	0	0	0	0	0	0	0	0	0	0	0	0	0	0	0	0	0	0	0	0
CP101349.1	Salmonella enterica strain s12177 plasmid ps12177-CTX, complete sequence	0	0	0	0	0	0	0	0	0	0	0	0	0	0	0	0	0	0	0	0	0	0	0	0	0	0	0	0	1	0	0	0	0	0	0	0	0	1	0	0	0	0	0	0	0	0	0	0
CP101353.1	Salmonella enterica strain s11011 plasmid ps11011-CTX, complete sequence	0	0	0	0	0	0	0	0	0	0	0	0	0	0	0	0	0	0	0	0	0	0	0	0	0	0	0	0	0	0	0	0	0	0	0	0	0	0	0	0	0	0	0	0	0	0	0	0
CP113984.1	Salmonella enterica subsp. enterica serovar Infantis strain 152369 plasmid p152	0	0	0	0	0	0	0	0	0	0	0	0	0	0	0	0	0	0	0	0	0	0	0	0	0	0	0	0	1	0	0	0	0	0	0	0	0	1	0	0	0	0	0	0	0	0	0	0
CP113985.1	Salmonella enterica subsp. enterica serovar Infantis strain 160771 plasmid p160	0	0	0	0	0	0	0	0	0	0	0	0	0	0	0	0	0	0	0	0	0	0	0	0	0	0	0	0	1	0	0	0	0	0	0	0	0	1	0	0	0	0	0	0	0	0	0	0
CP113988.1	Salmonella enterica subsp. enterica serovar Infantis strain 557658 plasmid p557	0	0	0	0	0	0	0	0	0	0	0	0	0	0	0	0	0	0	0	0	0	0	0	0	0	0	0	0	1	0	0	0	0	0	0	0	0	1	0	0	0	0	0	0	0	0	0	0
CP113991.1	Salmonella enterica subsp. enterica serovar Infantis strain 1038175 plasmid p10	0	0	0	0	0	0	0	0	0	0	0	0	0	0	0	0	0	0	0	0	0	0	0	0	0	0	0	0	1	0	0	0	0	0	0	0	0	1	0	0	0	0	0	0	0	0	0	0
CP113993.1	Salmonella enterica subsp. enterica serovar Infantis strain 1042326 plasmid p10	0	0	0	0	0	0	0	0	0	0	0	0	0	0	0	0	0	0	0	0	0	0	0	0	0	0	0	0	1	0	0	0	0	0	0	0	0	1	0	0	0	0	0	0	0	0	0	0
CP113995.1	Salmonella enterica subsp. enterica serovar Infantis strain 1044958 plasmid p10	0	0	0	0	0	0	0	0	0	0	0	0	0	0	0	0	0	0	0	0	0	0	0	0	0	0	0	0	1	0	0	0	0	0	0	0	0	1	0	0	0	0	0	0	0	0	0	0
CP113997.1	Salmonella enterica subsp. enterica serovar Infantis strain 1045028 plasmid p10	0	0	0	0	0	0	0	0	0	0	0	0	0	0	0	0	0	0	0	0	0	0	0	0	0	0	0	0	1	0	0	0	0	0	0	0	0	1	0	0	0	0	0	0	0	0	0	0
CP113998.1	Salmonella enterica subsp. enterica serovar Infantis strain 1048349 plasmid p10	0	0	0	0	0	0	0	0	0	0	0	0	0	0	0	0	0	0	0	0	0	0	0	0	0	0	0	0	1	0	0	0	0	0	0	0	0	1	0	0	0	0	0	0	0	0	0	0
CP114001.1	Salmonella enterica subsp. enterica serovar Infantis strain 1048341 plasmid p10	0	0	0	0	0	0	0	0	0	0	0	0	0	0	0	0	0	0	0	0	0	0	0	0	0	0	0	0	1	0	0	0	0	0	0	0	0	1	0	0	0	0	0	0	0	0	0	0
CP114003.1	Salmonella enterica subsp. enterica serovar Infantis strain 1059469 plasmid p10	0	0	0	0	0	0	0	0	0	0	0	0	0	0	0	0	0	0	0	0	0	0	0	0	0	0	0	0	1	0	0	0	0	0	0	0	0	1	0	0	0	0	0	0	0	0	0	0
CP114004.1	Salmonella enterica subsp. enterica serovar Infantis strain 1375619 plasmid p13	0	0	0	0	0	0	0	0	0	0	0	0	0	0	0	0	0	0	0	0	0	0	0	0	0	0	0	0	1	0	0	0	0	0	0	0	0	1	0	0	0	0	0	0	0	0	0	0
CP116019.1	Salmonella enterica strain SSJHZ21-044 plasmid pJHZ21-111K, complete sequence	0	0	0	0	0	0	0	0	0	0	0	0	0	0	0	0	0	0	0	0	0	0	0	0	0	0	0	0	1	0	0	0	0	0	0	0	0	1	0	0	0	0	0	0	0	0	0	0
CP119482.1	Salmonella enterica subsp. enterica serovar Agona strain FSIS21821150 plasmid p	0	0	0	0	0	0	0	0	0	0	0	0	0	0	0	1	1	1	1	0	1	1	0	0	0	0	0	0	0	0	0	0	0	0	0	0	0	0	1	1	1	1	1	1	1	1	0	0
CP119492.1	Salmonella enterica subsp. enterica serovar Schwarzengrund strain FSIS1609433 p	0	0	0	1	0	0	0	1	0	0	0	0	0	0	0	0	0	0	0	0	0	0	0	0	0	0	0	0	1	0	0	0	0	0	0	0	0	1	0	0	0	0	0	0	0	0	0	0
CP119496.1	Salmonella enterica subsp. enterica serovar Schwarzengrund strain FSIS1608447 p	0	0	0	0	0	0	0	0	0	0	0	0	0	0	0	0	0	0	0	0	0	0	0	0	0	0	0	0	1	0	0	0	0	0	0	0	0	1	0	0	0	0	0	0	0	0	0	0
CP119511.1	Salmonella enterica subsp. enterica serovar 4,[5],12:i:- strain FSIS31901558 pl	0	0	0	0	0	0	0	0	0	0	0	0	0	0	0	0	0	0	0	0	0	0	0	0	0	0	0	0	0	0	0	0	0	0	0	0	0	1	0	0	0	0	0	0	0	0	0	0
CP120716.1	Salmonella enterica strain 74_IZSPB_MA plasmid p74_IZSPB_MA, complete sequence	0	0	0	0	0	0	0	0	0	0	0	0	0	0	0	0	0	0	0	0	0	0	0	0	0	0	0	0	1	0	0	0	0	0	0	0	0	1	0	0	0	0	0	0	0	0	0	0
CP121420.1	Salmonella enterica strain 86_IZSPB_MA plasmid unnamed1, complete sequence	0	0	0	0	0	0	0	0	0	0	0	0	0	0	0	0	0	0	0	0	0	0	0	0	0	0	0	0	1	0	0	0	0	0	0	0	0	1	0	0	0	0	0	0	0	0	0	0
CP121421.1	Salmonella enterica strain 79_IZSPB_MA plasmid unnamed1, complete sequence	0	0	0	0	0	0	0	0	0	0	0	0	0	0	0	0	0	0	0	0	0	0	0	0	0	0	0	0	1	0	0	0	0	0	0	0	0	1	0	0	0	0	0	0	0	0	0	0
CP121424.1	Salmonella enterica strain 203_IZSPB_MA plasmid unnamed1, complete sequence	0	0	0	0	0	0	0	0	0	0	0	0	0	0	0	0	0	0	0	0	0	0	0	0	0	0	0	0	1	0	0	0	0	0	0	0	0	1	0	0	0	0	0	0	0	0	0	0
CP121425.1	Salmonella enterica strain 152_IZSPB_MA plasmid unnamed1, complete sequence	0	0	0	0	0	0	0	0	0	0	0	0	0	0	0	0	0	0	0	0	0	0	0	0	0	0	0	0	1	0	0	0	0	0	0	0	0	1	0	0	0	0	0	0	0	0	0	0
[truncated: 8,799 more rows]
[truncated: 25 more columns]

## Sheet: Table S3
Table S3: Analyses of plasmid incompatibility (Inc) type
[truncated: 6,780 more rows]
